# Supplementary material for: Research on Potential Network Markers and Signaling Pathways in Type 2 Diabetes Based on Conditional Cell-Specific Network
Source: Genes (Basel). 2022 Jun 26;13(7):1155. doi: 10.3390/genes13071155 (PMC9320152; doi:10.3390/genes13071155)
Supplement: Supplementary file 1 [file genes-13-01155-s001.zip]

Archive with 3 entries (3 files):
- Supplemental File S1.pdf
- Supplemental Table S1.xlsx
- Supplemental Table S2.xlsx
