# Supplementary material for: Research on Potential Network Markers and Signaling Pathways in Type 2 Diabetes Based on Conditional Cell-Specific Network
Source: Genes (Basel). 2022 Jun 26;13(7):1155. doi: 10.3390/genes13071155 (PMC9320152; doi:10.3390/genes13071155)
Supplement: Supplementary file 1 [file genes-13-01155-s001.zip › Supplemental Table S1.xlsx]

## Sheet: T2D.vs.NonT2D.Alpha
Supplemental Table S1: Differential expression genes were screened based on GEM and CNDM respectively
Table containing results from the various differential gene expression analyses conducted. Each sheet name explains the type of differential analysis performed.T2D and normal cell type comparisons (e.g. T2D.vs.NonT2D.Alpha signifies a comparison of T2D and normal alpha cells). In the table, 'By GEM' represents the differential expression genes screened by the gene expression matrix, and 'By CNDM'…
By GEM							By CNDM
	logFC	logCPM	PValue	FDR				logFC	logCPM	PValue	FDR
SPP1	2.82722	6.55693	1.55e-16	2.69e-12			SPP1	1.90863	7.89819	1.12e-12	1.95e-08
SYT1	1.9988	6.39719	8.67e-11	7.55e-07			SYT1	1.53065	7.83907	2.1e-09	1.83e-05
DDX3Y	-1.46289	7.35124	1.34e-10	7.76e-07			DDX3Y	-1.15145	8.14663	2.83e-07	0.00164277
TTTY15	-0.905313	7.4707	2.12e-08	9.22e-05			BCL6B	1.23797	7.8192	8.79e-07	0.00382727
PLEKHO1	1.878	6.3989	3.76e-08	0.000130901			PLEKHO1	1.22663	7.82549	1.88e-06	0.0065509
BCL6B	1.63531	6.36388	1.8e-07	0.000523967			XIST	1.02795	8.08831	3.18e-06	0.00923306
RPS4Y1	-1.17355	7.48538	4.18e-07	0.000998332			MSN	1.17985	7.84673	1.11e-05	0.027597
EIF1AY	-0.614924	7.46269	5.12e-07	0.000998332			RPS4Y1	-0.951525	8.15423	1.38e-05	0.0301433
LINC00339	-1.56087	6.6918	5.16e-07	0.000998332			TNFAIP2	1.06251	7.87225	0.000137847	0.26681
USP9Y	-0.864218	7.28861	1.03e-06	0.00179941			LINC00339	-0.998209	7.99963	0.000191866	0.334231
TNFAIP2	1.80954	6.4765	1.83e-06	0.00289274			C15orf39	-1.01506	7.87606	0.000225037	0.356376
XIST	1.51462	7.52119	2.67e-06	0.00388098			KNG1	-1.07139	7.85113	0.000259573	0.370791
RFTN2	1.85183	6.3876	3.32e-06	0.0044469			FAM21B	0.892985	7.94983	0.000276709	0.370791
DNAJC15	-0.529843	7.61622	4.7e-06	0.00585312			TIGIT	-0.972113	7.82835	0.000321802	0.400413
MSN	1.73886	6.4317	6.85e-06	0.00796064			B3GALNT1	-0.920283	7.99283	0.000351815	0.408574
CCND2	-0.715463	7.68902	7.5e-06	0.00816321			TTTY15	-0.705622	8.23337	0.000593388	0.646051
PSPH	-0.486819	7.54311	1.28e-05	0.0127424			RP11-204M4.2	0.793327	8.02124	0.000735952	0.728584
ITGA5	1.66163	6.36578	1.32e-05	0.0127424			URM1	-0.810085	8.04982	0.000817594	0.728584
HLA-B	0.347834	8.07304	2.14e-05	0.0196182			ENSG00000251161	0.782321	7.79491	0.000860828	0.728584
TMEM236	0.773189	7.49284	2.34e-05	0.020395			HCLS1	0.75143	7.79351	0.000860828	0.728584
PCP4	0.794642	7.41149	2.78e-05	0.0230662			IQCD	-0.88967	7.82253	0.000878315	0.728584
NPAS2	-0.876401	7.05566	3.08e-05	0.0243834			KDM5D	-0.789824	8.05102	0.00103701	0.787839
GREM1	1.72583	6.4226	3.42e-05	0.0258834			RP11-368I23.2	-0.849569	8.02295	0.00111299	0.787839
KDR	1.51365	6.35511	3.79e-05	0.0264098			FAM189A2	0.826424	7.80627	0.00113065	0.787839
PLVAP	1.51049	6.35452	3.79e-05	0.0264098			RFTN2	0.78887	7.8039	0.00113065	0.787839
CTTN	-0.317216	8.24598	4.11e-05	0.0275193			SCRN2	-0.913431	7.87229	0.00141661	0.891906
HCLS1	1.37715	6.34513	4.63e-05	0.0290803			TNFAIP6	-0.849977	7.81994	0.00144601	0.891906
EFR3B	-1.2404	6.55794	4.67e-05	0.0290803			DNAH12	0.820505	7.89177	0.00152038	0.891906
RGS9	-0.585136	7.55609	5.32e-05	0.031045			RP11-795H16.3	-0.799847	7.80439	0.00158837	0.891906
ENSG00000251161	1.32375	6.34265	5.35e-05	0.031045			NEDD8-MDP1	-0.850119	7.83135	0.00159793	0.891906
TIGIT	-1.22731	6.36157	5.64e-05	0.0316698			PAX8	0.88669	7.84652	0.0016384	0.891906
TNS1	1.27957	6.35077	6.31e-05	0.0338971			RELB	0.85145	7.84784	0.0016384	0.891906
KDM5D	-1.25278	6.98496	6.42e-05	0.0338971			SLC8A1	-0.804371	7.99395	0.00197407	0.94535
FAM21B	1.47887	6.67765	7.69e-05	0.0394244			RBMS3	0.696683	7.7911	0.00203641	0.94535
HLA-G	-0.517827	7.31371	8.28e-05	0.041195			RASL12	0.671785	7.79004	0.00203641	0.94535
NFIB	1.59281	6.56413	8.83e-05	0.0427042			MUC3A	0.671564	7.79003	0.00203641	0.94535
CLN8	-0.465053	7.3723	0.000112803	0.0530459			COL16A1	0.669132	7.78992	0.00203641	0.94535
PRDM1	1.58143	6.36638	0.000115714	0.0530459			COA7	-0.909911	7.85038	0.00206219	0.94535
GNG11	1.48529	6.36547	0.00012721	0.0568207			CRIM1	-0.655234	8.17618	0.0022937	1
LPAR6	-1.12838	6.62443	0.000133083	0.0579578			CTD-2545G14.7	-0.726741	8.03154	0.00232219	1
URM1	-1.14855	6.88884	0.000151278	0.0631585			CTNNA3	0.756144	7.80235	0.00246452	1
COL4A2	1.506	6.3811	0.000152276	0.0631585			ENSG00000264868	0.690878	7.79974	0.00246452	1
RP11-368I23.2	-1.21928	6.8805	0.000174786	0.0708086			TRMT61B	-0.685954	8.10421	0.00249978	1
UTY	-0.623137	7.17958	0.000197857	0.0771535			RPUSD1	-0.881631	7.82786	0.0025312	1
RP11-204M4.2	1.22112	6.91941	0.000199306	0.0771535			FAM27C	-0.885001	7.88482	0.00265797	1
NDUFS4	-0.36017	7.74136	0.000208409	0.0789236			CTC-344H19.4	-0.761843	7.80213	0.00275023	1
TCERG1L	-1.26198	6.4996	0.000214887	0.0796454			GPR180	-0.647119	8.1491	0.00278405	1
FAM118A	-0.64263	7.19088	0.000221734	0.0804711			WNT5A	-0.821187	7.86969	0.00302333	1
CDH18	-0.535729	7.26312	0.000231123	0.0821665			SNED1	-0.767056	8.02179	0.003065	1
ADGRL4	1.22885	6.33643	0.000240495	0.0837885			SNX24	-0.706079	8.06597	0.00306739	1
XK	1.31967	6.35436	0.000246248	0.0841106			CCDC173	-0.871916	7.84666	0.00310579	1
SKIL	0.357231	7.88665	0.000265575	0.0889678			ADCYAP1	0.787755	7.87695	0.00334717	1
SPARC	1.52153	6.4634	0.00027584	0.0905256			DDIT4	0.77858	7.87482	0.00334717	1
ZNF740	1.13165	6.3319	0.000280619	0.0905256			SLC12A1	-0.836344	7.88503	0.00374937	1
SEZ6L	-0.54325	7.71734	0.000291127	0.092208			LINC00240	-0.785173	7.81711	0.0038871	1
EMP1	1.28706	6.3507	0.0002996	0.093197			LINC02475	-0.738464	7.81282	0.0038871	1
ENSG00000259834	1.26162	6.34932	0.000312893	0.0946678			ENSG00000227921	-0.767061	8.00787	0.00404808	1
ASPH	0.300114	8.07111	0.000315197	0.0946678			SEPTIN5	-0.873092	7.86555	0.00438457	1
CD36	0.697051	7.37752	0.000323927	0.0956409			CABCOCO1	0.678866	7.80608	0.00451383	1
SNAI1	1.19933	6.33513	0.000340086	0.0987383			USP46	-0.774412	7.97186	0.00455162	1
NES	1.32154	6.34834	0.000382182	0.108514			EGR4	-0.762034	7.97397	0.00455162	1
HAX1	-0.355386	7.91495	0.000386214	0.108514			VAMP4	-0.729195	8.03133	0.00467942	1
MYL12A	-0.329459	7.8142	0.000396578	0.109173			TP53TG3D	-0.699804	7.79857	0.00476205	1
DDIT4	1.37369	6.47105	0.000401094	0.109173			AADAC	-0.691167	7.79809	0.00476205	1
ICAM1	0.976673	6.58653	0.000411895	0.110388			ENSG00000214955	0.656627	7.7894	0.00481759	1
TPBG	1.10391	6.32854	0.00042406	0.111926			TPBG	0.591133	7.7867	0.00481759	1
C8orf4	1.12947	6.33123	0.000466154	0.11911			ZNF740	0.581255	7.7863	0.00481759	1
SFRP1	1.11584	6.33037	0.000467073	0.11911			FBXL12	-0.613297	8.15048	0.00485079	1
TIMM17B	-0.353808	7.76499	0.000471792	0.11911			ZNF382	-0.679172	8.01561	0.00501845	1
SLC1A5	1.13555	6.33058	0.000487332	0.120184			C18orf8	-0.719115	8.00914	0.00518596	1
MMP2	1.26156	6.3493	0.000489841	0.120184			KBTBD8	0.674232	7.79921	0.00533317	1
ACVRL1	1.07574	6.41752	0.000532924	0.128938			XK	0.648225	7.79794	0.00533317	1
CD93	1.31836	6.34714	0.000567102	0.134092			MMP14	0.647079	7.79747	0.00533317	1
MUC3A	0.999139	6.32426	0.000569623	0.134092			KLHL25	0.621206	7.79612	0.00533317	1
CTH	-1.03927	6.62953	0.00067612	0.156206			UTRN	-0.59089	8.17881	0.00548537	1
NDUFA9	-0.319601	7.8494	0.00068383	0.156206			LOC101928012	-0.844473	7.83207	0.00555083	1
SPRYD3	-0.752659	7.42951	0.000692095	0.156206			IL17RB	0.694131	7.93285	0.00567665	1
CD34	1.11122	6.32849	0.000708398	0.156206			LINC00265	-0.66346	8.02777	0.00592443	1
CXCL6	1.07975	6.32735	0.000708398	0.156206			TP53AIP1	0.720899	7.84367	0.00593363	1
B3GALNT1	-1.17947	6.76339	0.00074847	0.162979			TBC1D5	-0.571065	8.2071	0.0060468	1
FAM198B	1.37876	6.3745	0.000760249	0.1635			ACYP2	-0.577659	8.24199	0.00618161	1
MAPK9	-0.332511	7.7543	0.000777962	0.165269			HLA-DQA1	-0.800429	7.91319	0.00618748	1
MMP14	1.09269	6.33383	0.000798386	0.16693			C7orf31	-0.72839	7.82344	0.00627137	1
FTO	-0.533627	7.47041	0.000804943	0.16693			RING1	-0.774136	7.93111	0.00628438	1
LGALS1	1.44257	6.38579	0.000838164	0.171066			DBN1	-0.721583	7.81251	0.00634279	1
CNTN4	-0.36243	7.70159	0.00085213	0.171066			SLC4A7	-0.614655	8.08411	0.00650718	1
PRSS22	1.17608	6.34241	0.000854346	0.171066			PDGFRL	-0.666919	8.04847	0.00658168	1
PPP2R2B	-0.700365	7.31816	0.00091868	0.181857			LAMB2	0.741406	7.80968	0.00675897	1
C8orf17	-0.556644	6.88138	0.000979688	0.187518			B3GNT8	0.681451	7.81278	0.00675897	1
EXD3	-0.664299	6.80247	0.000991807	0.187518			PSMG3-AS1	-0.73957	7.87137	0.00695471	1
ENSG00000167230	1.1595	6.34347	0.00102007	0.187518			MAP2K3	-0.688717	7.9922	0.00707668	1
UBD	1.22771	6.34137	0.00102705	0.187518			USP42	-0.659913	8.06562	0.0071547	1
ESM1	1.0406	6.32687	0.00104585	0.187518			TXNDC9	-0.59819	8.14391	0.00715783	1
ENSG00000228157	1.02927	6.32498	0.00104585	0.187518			EFR3B	-0.673297	7.98213	0.00729775	1
GPR116	1.0291	6.32608	0.00104585	0.187518			ACTL6B	-0.76418	7.8791	0.00745395	1
ENSG00000263394	1.01352	6.32481	0.00104585	0.187518			SUGCT	-0.763739	7.88026	0.00745395	1
TBKBP1	-1.27342	6.35905	0.00106162	0.187518			ENSG00000259395	-0.700042	7.96757	0.00771054	1
NT5C2	-0.470808	7.39183	0.00106553	0.187518			MEIS3	-0.690149	7.96282	0.0078951	1
LAMP1	0.33176	7.64494	0.00106569	0.187518			ZNF530	-0.705616	8.01143	0.00809892	1
ACYP2	-0.56358	7.1871	0.00113897	0.198409			MEF2D	-0.748537	7.93472	0.00830464	1
PDZD8	-0.277894	8.0147	0.00116109	0.200259			PLPPR5	-0.770432	7.91072	0.00835781	1
RASL12	0.919215	6.31982	0.00122223	0.208737			MGMT	-0.785217	7.92755	0.00837253	1
ZBTB7B	1.18608	6.3785	0.00127894	0.214175			PCP4	0.510538	8.19838	0.00840126	1
RPUSD1	-1.52657	6.42235	0.00128676	0.214175			FAHD2A	-0.684663	8.00147	0.00841659	1
VAMP2	-0.374075	7.50923	0.00129095	0.214175			C16orf80	-0.578567	8.1435	0.00865975	1
RP11-234B24.6	-0.587159	7.30567	0.00130516	0.21449			NUAK1	0.653488	7.97954	0.00866356	1
COL18A1	0.983793	6.3237	0.00133563	0.217446			CPEB3	0.633985	7.97954	0.00866356	1
RP11-379B18.5	-0.467745	7.19469	0.00136171	0.219039			PLA2G1B	0.725392	7.83887	0.00885716	1
CD55	0.450209	7.58766	0.00137057	0.219039			TNFRSF21	-0.550645	8.17965	0.00901609	1
TPP2	-0.451831	7.48808	0.00140057	0.2218			PWRN2	0.743084	7.81558	0.009029	1
FDPS	-0.326864	7.82557	0.00141944	0.222762			DLG2	0.724775	7.87666	0.00931239	1
TMEM132B	0.893134	6.71987	0.00145465	0.222848			SF3A2	-0.697774	7.97179	0.00967542	1
LINC00240	-1.57529	6.41111	0.00145861	0.222848			TRIM25	-0.61548	8.04939	0.00975651	1
ORMDL1	-0.481426	7.62147	0.00147398	0.222848			MCRS1	-0.64229	8.0418	0.0102324	1
SETD8	-0.814588	6.9901	0.00147644	0.222848			ENSG00000233423	-0.772905	7.83829	0.010285	1
KNG1	-0.838924	6.3417	0.00149853	0.222848			OGFOD2	-0.736477	7.83795	0.010285	1
WNT5A	-1.28987	6.44203	0.00156697	0.222848			REG4	-0.707008	7.80667	0.0103114	1
TMPRSS6	0.982407	6.32473	0.00157032	0.222848			LCAT	-0.706103	7.80844	0.0103114	1
SYNM	0.974753	6.32345	0.00157032	0.222848			SLC25A10	-0.693649	7.80911	0.0103114	1
TEAD2	0.963453	6.32184	0.00157032	0.222848			LDHC	-0.675305	7.81054	0.0103114	1
ENSG00000237753	0.957331	6.32146	0.00157032	0.222848			DOK6	-0.665451	7.80818	0.0103114	1
IFITM1	0.942062	6.32178	0.00157032	0.222848			ERCC2	-0.615172	8.03674	0.0107263	1
FST	-1.1833	6.35302	0.0015735	0.222848			TMEM11	-0.566943	8.11578	0.0107427	1
TNFRSF21	-0.684096	7.41012	0.00161716	0.226657			PPM1N	-0.76859	7.88264	0.0108091	1
CAMK2G	-0.563039	7.60968	0.00162641	0.226657			MAP1LC3A	-0.675674	7.92537	0.0111007	1
AC090186.1	0.359157	7.66938	0.00164434	0.227337			SH3GLB2	-0.709355	7.90208	0.0111823	1
RNF217	-0.714636	7.22764	0.00172772	0.235775			GREM1	0.72527	7.82439	0.0112175	1
COL15A1	1.11722	6.34604	0.00173245	0.235775			ADAMTS18	-0.755611	7.8999	0.0112314	1
HSPA6	1.44968	6.39821	0.00175405	0.236865			ZBTB21	-0.57151	8.14984	0.0112508	1
GSTP1	-0.282819	7.95171	0.00180891	0.241354			NFIB	0.65872	7.90312	0.0113315	1
PILRA	1.29765	6.40792	0.00182194	0.241354			BMX	0.605835	7.7873	0.0113975	1
CCDC71L	1.32597	6.39202	0.00187169	0.241354			ERVFRD-1	0.555244	7.78527	0.0113975	1
CRYAB	1.41959	6.40396	0.00190837	0.241354			SFRP1	0.540148	7.78468	0.0113975	1
RELB	1.15839	6.41707	0.00192832	0.241354			KCNQ2	0.526221	7.78414	0.0113975	1
GDA	-0.292639	7.83338	0.00192937	0.241354			OASL	0.499596	7.78312	0.0113975	1
NAT9	-1.35223	6.64875	0.00193075	0.241354			NFIX	0.620794	7.79308	0.0114411	1
TP53TG3D	-1.15755	6.35093	0.00193238	0.241354			PTPRR	0.616034	7.79633	0.0114411	1
RP3-471C18.1	-1.14221	6.349	0.00193238	0.241354			MYT1L-AS1	0.59222	7.7947	0.0114411	1
MEF2C	1.0108	6.33451	0.00195717	0.241354			ENSG00000167230	0.583226	7.7929	0.0114411	1
SLC25A10	-1.31194	6.37092	0.001959	0.241354			NES	0.566683	7.79478	0.0114411	1
RGS16	1.22774	6.35328	0.00196834	0.241354			FLRT1	0.565145	7.79336	0.0114411	1
PPP1CA	-0.834373	7.1333	0.00197162	0.241354			ERMN	0.55772	7.79425	0.0114411	1
SLC12A1	-0.949433	6.41373	0.00198127	0.241354			ELP2	-0.504363	8.20515	0.0115091	1
ERN1	-1.00711	6.45941	0.00203186	0.245798			ICT1	-0.649411	7.98546	0.0115356	1
MEIS3	-1.15404	6.63626	0.00207728	0.249342			FANCL	-0.587546	8.12771	0.0116571	1
RHOJ	1.00593	6.33401	0.00210161	0.249342			RAB33A	-0.780752	7.84891	0.0117786	1
RP11-626H12.2	-0.689377	6.62824	0.00210409	0.249342			PPP1CA	-0.589008	8.10312	0.0119619	1
MIS18BP1	0.666549	6.93903	0.00214892	0.252934			GABBR1	-0.665005	7.97789	0.0119753	1
SUCLG2	-0.684794	7.2483	0.00226466	0.264768			CCND2	-0.490711	8.25243	0.0120024	1
SRP68	-0.536516	7.21616	0.00231455	0.268797			SEMA6A	0.675351	7.92261	0.0120755	1
RP1-79C4.1	-0.365162	7.31689	0.00234565	0.269142			STARD4	-0.595422	8.04848	0.0120801	1
ENSG00000225996	-1.0073	6.36653	0.00234843	0.269142			MAMDC4	0.662692	7.9318	0.0121867	1
HIST1H2BE	-0.900432	6.63729	0.00240022	0.270172			LPPR1	-0.534044	8.14033	0.0125706	1
AFAP1L2	0.880385	6.31874	0.00240165	0.270172			ENSG00000235475	-0.666533	7.82864	0.012765	1
GHRL	1.26341	6.35935	0.00241547	0.270172			GALNT3	0.543611	8.0596	0.012809	1
CERS5	-0.319184	7.61754	0.00241945	0.270172			MMAB	-0.502227	8.21131	0.01287	1
TBL1XR1	0.245768	8.22283	0.0024772	0.274859			ITGA2	-0.510281	8.19274	0.0128862	1
RBMS3	0.854283	6.31638	0.00259962	0.285506			DCAF4L1	-0.723909	7.85774	0.0129421	1
LAMB2	1.2151	6.37441	0.00260594	0.285506			KBTBD11	-0.721042	7.85763	0.0129421	1
CCDC141	-0.649933	6.82733	0.00262583	0.285887			CRYAB	0.699718	7.80758	0.0129767	1
ZNF711	-1.49814	6.51615	0.00268419	0.288877			TNS1	0.676932	7.80905	0.0129767	1
PMP22	1.10023	6.33463	0.00269602	0.288877			RP1-79C4.1	-0.47242	8.27423	0.0131178	1
LOC101928012	-0.834943	6.33658	0.00270304	0.288877			LTB4R	-0.673061	7.95358	0.0132575	1
RWDD2B	-0.322918	7.65645	0.00272908	0.289882			PILRA	0.726377	7.82899	0.0132631	1
HLA-DQA1	-0.959133	6.4541	0.00275476	0.290037			TSC22D3	-0.645014	8.0338	0.0133292	1
KBTBD8	1.43281	6.40032	0.00276384	0.290037			HIRIP3	-0.599591	8.03382	0.0133292	1
RBP1	-0.374353	7.55621	0.00287932	0.300346			LPAR6	-0.639674	8.00022	0.0134501	1
IFI16	1.24913	6.36101	0.00290067	0.30061			DOCK9	-0.617565	7.9992	0.0134501	1
DAB2	0.832971	6.52766	0.00292138	0.30061			PNPLA5	-0.6206	7.79423	0.014278	1
KIAA1217	1.08704	6.91382	0.00294136	0.30061			COL10A1	-0.611611	7.79375	0.014278	1
BOLA2	0.586292	6.85241	0.00298129	0.30061			ZNF598	-0.596903	7.79297	0.014278	1
ZCCHC9	-0.351047	7.37498	0.00298901	0.30061			FST	-0.590403	7.79263	0.014278	1
ATXN7L3B	-0.36929	7.77106	0.00301096	0.30061			TCERG1L	-0.650798	7.93024	0.0143586	1
SH2D3C	1.1468	6.36057	0.0030268	0.30061			THOC6	-0.709622	7.87385	0.014427	1
STX2	0.476916	7.29682	0.00305259	0.30061			PIK3CB	-0.580981	8.09751	0.0145101	1
SPHK1	0.933357	6.44801	0.00307087	0.30061			RFX7	-0.647717	7.98293	0.0146373	1
KIF6	-0.49605	6.90402	0.00307136	0.30061			SLC35C1	-0.733719	7.88153	0.0148281	1
C7orf31	-1.36552	6.41021	0.00307168	0.30061			SGO1-AS1	-0.712581	7.88269	0.0148281	1
OXGR1	1.00171	6.33044	0.00315862	0.303571			PRPF38A	-0.582627	8.11845	0.0148497	1
SLC7A6	0.824925	6.69706	0.00317068	0.303571			C20orf96	-0.660973	7.9156	0.0148688	1
DAP	-0.403079	7.74543	0.00318808	0.303571			STK26	0.659276	7.83563	0.0151343	1
DUSP6	1.33808	6.58107	0.00320101	0.303571			AMBN	-0.74037	7.83761	0.015152	1
AADAC	-1.04078	6.34263	0.00320339	0.303571			ENSG00000225996	-0.733807	7.83866	0.015152	1
NEDD8-MDP1	-1.01434	6.35784	0.00320649	0.303571			DYRK3	-0.725529	7.83697	0.015152	1
PENK	-1.3054	6.36972	0.00325559	0.305356			ENSG00000258790	-0.722308	7.83828	0.015152	1
ENSG00000234255	-0.794184	6.57338	0.0032604	0.305356			TUBA8	-0.712413	7.83502	0.015152	1
GPR180	-0.696165	7.2807	0.00328147	0.305685			BTBD10	-0.550819	8.06744	0.0156296	1
COTL1	0.305156	7.67803	0.00332672	0.308253			UBE2QL1	-0.555639	8.08507	0.016187	1
GNG10	-0.468782	7.62027	0.00340411	0.313755			DUSP6	0.627396	7.88746	0.016207	1
GABBR1	-1.10369	6.76419	0.00344326	0.314845			GCM1	-0.593926	8.03136	0.0165031	1
ENSG00000261770	-0.748379	6.57967	0.0034663	0.314845			ENSG00000234255	-0.569438	8.03024	0.0165031	1
PRPF3	-0.352929	7.47788	0.00348613	0.314845			DMWD	0.640072	7.89696	0.0165912	1
CCDC173	-1.17123	6.41173	0.00348823	0.314845			FAM66E	0.692231	7.81591	0.0166153	1
DYRK3	-1.54396	6.46173	0.00354557	0.318322			IQUB	0.609762	7.81529	0.0166153	1
NAMPTL	-0.802143	7.04068	0.00360691	0.318322			RAX2	-0.654648	7.80671	0.0166925	1
GRIA3	-0.259825	7.89731	0.00365263	0.318322			PENK	-0.647388	7.80628	0.0166925	1
CTD-2545G14.7	-1.04139	7.00965	0.00366155	0.318322			TAF6L	-0.62848	7.80692	0.0166925	1
IL20RA	-1.046	6.34276	0.00372246	0.318322			SLC22A24	-0.618373	7.80379	0.0166925	1
TRMT61A	-1.02843	6.33979	0.00372246	0.318322			RP11-210M15.2	-0.613933	7.80445	0.0166925	1
EPHB4	0.763268	6.53493	0.00373304	0.318322			ENSG00000254610	-0.590895	7.80604	0.0166925	1
ADGRB3	0.850655	6.31655	0.00374807	0.318322			REG3A	0.721703	7.84151	0.0168181	1
STX19	0.836681	6.31554	0.00374807	0.318322			PPP1R3D	0.67918	7.83778	0.0168181	1
ELMSAN1	-0.388099	7.7626	0.00375547	0.318322			MED8	-0.538217	8.12304	0.0168774	1
WBSCR22	-0.262247	7.85023	0.00376627	0.318322			RALYL	-0.736177	7.84531	0.0169889	1
SLIT2	1.02834	6.33053	0.00380332	0.318322			ORMDL1	-0.473573	8.26103	0.0171475	1
SCARA3	1.0118	6.32953	0.00380332	0.318322			TBC1D4	0.579983	7.95792	0.0172626	1
VNN2	0.977182	6.33113	0.00380332	0.318322			CCAR2	-0.606323	8.02517	0.0173571	1
CRIM1	-0.619787	7.34271	0.00381415	0.318322			GRB14	-0.605531	8.02186	0.0173571	1
DNAJC1	0.776975	6.99987	0.00381914	0.318322			ENSG00000248954	-0.58478	8.05245	0.0173809	1
ITGB6	0.863928	6.32522	0.00387922	0.321791			ANKRD46	-0.565217	8.05026	0.0173809	1
C2CD4B	0.7534	6.89026	0.00392109	0.323013			IGIP	-0.564478	8.05242	0.0173809	1
TUBA4A	-0.269748	7.95365	0.00393104	0.323013			ZSCAN31	0.613995	7.92274	0.0175335	1
PPM1L	-0.588002	7.29437	0.0041774	0.341645			C4A	0.608097	7.93998	0.0175516	1
RP11-795H16.3	-0.876657	6.33051	0.00432694	0.352221			EVA1A	0.593837	7.94057	0.0175516	1
SLC8A1	-1.08521	6.89728	0.00440788	0.35714			LARGE2	0.58732	7.92091	0.0176164	1
CTNNA3	0.789534	6.31826	0.00448156	0.35846			ENSG00000225173	-0.689915	7.93532	0.0182115	1
TMEM198	-1.13411	6.37395	0.0045022	0.35846			PRSS16	0.590457	7.80045	0.0182421	1
NPC1	-0.449659	7.30895	0.00450306	0.35846			H2BC15	-0.611765	8.01743	0.0182485	1
KCNIP4	-1.14192	6.36426	0.00452746	0.35846			FAM149B1	-0.590761	8.04323	0.0183245	1
SLAMF7	0.580809	6.64279	0.00453643	0.35846			THOP1	-0.735768	7.8554	0.0183421	1
JHY	-0.608094	6.79554	0.00458357	0.35846			TMEM161A	-0.72942	7.85452	0.0183421	1
ZNF324B	1.07889	6.3437	0.00458878	0.35846			CWC22	0.453234	8.21178	0.0184699	1
PLA2G4A	1.05677	6.3423	0.00458878	0.35846			RTN2	-0.677224	7.92647	0.0187396	1
C8orf48	-0.98098	6.33689	0.00469961	0.364403			ERV3-1	-0.534499	8.10709	0.0188916	1
CDC42BPB	0.571984	7.24325	0.00473608	0.364403			KLLN	-0.503683	8.19949	0.0189393	1
AKAP3	-1.31603	6.38637	0.00473802	0.364403			SAMM50	-0.494445	8.19813	0.0189393	1
EML5	-0.406407	7.41919	0.00474853	0.364403			SEC14L3	-0.636261	7.97236	0.0193183	1
STC1	1.18526	6.37897	0.00483476	0.369393			SPICE1	-0.544944	8.08249	0.0196132	1
PTPRR	0.930714	6.32443	0.00485769	0.369524			FAM109A	0.643445	7.85156	0.0196265	1
ENSG00000264868	0.656361	6.31032	0.0049292	0.371566			CENPN	-0.712367	7.86911	0.0198915	1
RN7SKP176	0.624468	6.80315	0.00493804	0.371566			TAS2R46	0.626929	7.82163	0.0199324	1
TAF1C	1.13287	6.45551	0.00495115	0.371566			PXK	-0.570794	8.05513	0.0201347	1
DZANK1	-0.409929	7.08684	0.00498434	0.371566			ENSG00000234083	-0.583094	8.00002	0.0201443	1
NT5DC3	-0.248144	8.02072	0.00499119	0.371566			MARCHF10-DT	-0.617533	7.87912	0.0202206	1
COMMD3	-0.371384	7.69625	0.00510183	0.378187			ZNF420	0.536087	8.01281	0.020234	1
PIK3CB	-0.785997	7.11855	0.00515597	0.38058			DNAH5	0.534124	8.01263	0.020234	1
ELP2	-0.604877	7.43435	0.00518531	0.381131			PIGA	-0.702543	7.88768	0.0203267	1
DOK6	-1.14796	6.35864	0.00525064	0.382406			ARL4D	0.658773	7.85991	0.0207667	1
PPP2R5E	-0.462974	7.62797	0.00525239	0.382406			NTMT1	-0.607745	7.99091	0.0211485	1
MYOZ3	-0.629381	6.6117	0.00529428	0.382406			MLH3	-0.539037	8.12992	0.0215221	1
EDEM1	-0.576721	7.65275	0.00529913	0.382406			NOTCH2NL	-0.620179	7.94923	0.021854	1
SPAG5	1.17968	6.36989	0.00531242	0.382406			ENSG00000167383	-0.701263	7.8341	0.0221744	1
SDC4	1.13011	6.36376	0.00537932	0.385011			RP11-91G21.1	-0.652675	7.83415	0.0221744	1
NBPF12	-0.394534	7.5121	0.00539611	0.385011			RNF150	-0.54513	8.03998	0.022447	1
EDNRB	0.919653	6.32936	0.00543267	0.385011			EBP	-0.472344	8.182	0.022511	1
ESAM	1.02164	6.40051	0.00543701	0.385011			GLT1D1	-0.658477	7.94094	0.0226989	1
KLB	-0.375553	7.33062	0.00554918	0.38736			USP29	-0.626152	7.94072	0.0226989	1
PSMF1	-0.525716	7.48441	0.00567384	0.38736			C2orf73	0.590653	7.82583	0.0228836	1
PTPRE	0.811972	6.58374	0.00567454	0.38736			E2F3	0.588782	7.82607	0.0228836	1
RBBP5	-0.262804	7.82245	0.00570608	0.38736			KIAA1551	-0.580859	8.05939	0.0231805	1
COL4A1	1.22817	6.42874	0.00576955	0.38736			RNFT1	-0.621142	7.97603	0.0232647	1
ZNF594	-0.708938	6.69606	0.00578508	0.38736			TOM1	-0.611475	7.97587	0.0232647	1
ZNF17	0.994869	6.49884	0.00579393	0.38736			GMPR	-0.605397	7.97737	0.0232647	1
PPM1N	-1.27799	6.5519	0.00584136	0.38736			C22orf43	-0.597021	7.97527	0.0232647	1
KIAA0319L	0.289974	7.59715	0.00586702	0.38736			ENSG00000177764	0.612042	7.87503	0.0232727	1
FAM189A2	1.13111	6.35572	0.00591069	0.38736			ENSG00000258466	-0.664564	7.93218	0.0235286	1
NPNT	-0.544617	7.64417	0.00592124	0.38736			IL11RA	-0.630461	7.81656	0.0235326	1
RP11-466L17.1	-0.423641	7.08409	0.00594944	0.38736			USP26	-0.603567	7.8161	0.0235326	1
TMEM233	0.802901	6.31478	0.005981	0.38736			MIR181A1HG	-0.602633	7.81405	0.0235326	1
LATS2	0.793455	6.31411	0.005981	0.38736			DNAJC1	0.480526	8.09115	0.023651	1
CORT	0.785058	6.31415	0.005981	0.38736			DNER	-0.524379	8.03324	0.0236974	1
BLNK	0.777824	6.31442	0.005981	0.38736			HIST1H2BE	-0.602435	8.00436	0.0237909	1
FOXF1	0.767138	6.31362	0.005981	0.38736			SERHL2	-0.574966	8.00568	0.0237909	1
GOLGA8J	0.766351	6.31333	0.005981	0.38736			EID3	0.641197	7.87772	0.0238452	1
DYSF	0.764923	6.31323	0.005981	0.38736			DGCR8	-0.552902	8.09702	0.0239987	1
TEK	0.764248	6.31303	0.005981	0.38736			LINC01089	-0.508437	8.1184	0.024147	1
PDE2A	0.760146	6.31369	0.005981	0.38736			PTPRG	0.571126	7.95117	0.0242463	1
HEPH	0.750178	6.31249	0.005981	0.38736			PCDHA3	0.49935	7.7914	0.0242858	1
ATP6V1B1	-0.940389	6.33526	0.00598162	0.38736			TAL1	0.461504	7.79017	0.0242858	1
THOC6	-1.28716	6.51617	0.00612336	0.394295			C12orf66	-0.676578	7.924	0.0243305	1
FXYD6-FXYD2	-0.664967	6.90085	0.00614014	0.394295			NAT9	-0.647922	7.92511	0.0243305	1
TRAPPC1	-0.30111	7.50924	0.00615661	0.394295			POMGNT2	-0.622405	7.92473	0.0243305	1
EDDM13	1.00184	6.33857	0.00618608	0.39473			ING1	-0.696926	7.84448	0.0243397	1
BNC2	0.758467	6.32131	0.00639116	0.405399			ATP8A2	-0.643667	7.84383	0.0243397	1
MAGED2	-0.272811	7.99677	0.00640706	0.405399			ENSG00000251176	0.661677	7.80638	0.024534	1
A2M	1.24816	6.4402	0.00642309	0.405399			ENC1	0.608458	7.80425	0.024534	1
CPNE8	0.322484	7.95964	0.00651965	0.407058			RP3-471C18.1	-0.553833	7.79074	0.024724	1
THBD	1.08869	6.35236	0.00652352	0.407058			GCSAML	-0.549823	7.79053	0.024724	1
ENSG00000258466	-0.791053	6.42581	0.00652991	0.407058			LINC01182	-0.535318	7.7898	0.024724	1
SIVA1	-0.410855	7.43583	0.00654283	0.407058			PCDHGA1	-0.531294	7.7896	0.024724	1
SLC38A10	-0.669665	7.03895	0.00661912	0.407271			HNRNPCL1	-0.517466	7.7889	0.024724	1
FAM124A	-0.527414	6.77309	0.00663428	0.407271			ENSG00000261222	-0.51706	7.78888	0.024724	1
LINC02864	-0.661707	6.54558	0.00663737	0.407271			SGCD	-0.516001	7.78883	0.024724	1
PRSS16	1.3227	6.39591	0.006663	0.407271			TUBB6	0.564466	7.93243	0.0248769	1
CALD1	1.00484	6.51364	0.0066824	0.407271			PPP1R3C	0.579358	7.89864	0.0249375	1
ERVFRD-1	0.735669	6.31237	0.00668653	0.407271			TSPYL5	-0.472092	8.18531	0.0249742	1
RAPGEF5	1.01538	6.35013	0.00672167	0.407984			ITPA	-0.577764	8.02456	0.0250144	1
CSTL1	-0.382335	7.10001	0.00676243	0.409033			PLXNC1	-0.59934	7.99764	0.0250438	1
LPIN3	-0.357226	7.35788	0.00679064	0.409318			GNG10	-0.448336	8.23003	0.0251043	1
SH3BGRL	-0.406241	7.73423	0.00694933	0.417439			WWC2	0.608497	7.90593	0.0252444	1
PFAS	-0.476996	6.95861	0.00698936	0.418401			PKIB	0.572025	7.9066	0.0252444	1
MMAB	-0.568201	7.29589	0.00705677	0.42099			CHST12	0.650174	7.83072	0.0254638	1
COL16A1	0.619343	6.3067	0.00721946	0.428622			EDRF1-DT	0.637618	7.83214	0.0254638	1
ZNF587	-0.26768	7.7376	0.00724999	0.428622			PJVK	0.579446	7.83264	0.0254638	1
LINC01497	-1.20152	6.38108	0.00729809	0.428622			LINC02179	-0.628807	7.96006	0.0255108	1
ZNF217	0.861236	6.71837	0.00730272	0.428622			SUPT4H1	-0.604922	7.96472	0.0255108	1
ANKRD44	-0.362295	7.19293	0.00731417	0.428622			HRH1	-0.513784	8.11067	0.0255814	1
CCDC77	1.07477	6.49013	0.00733234	0.428622			GGCT	-0.48825	8.13114	0.0255975	1
CEACAM8	-0.426082	6.9611	0.00741518	0.432015			PAK1	-0.462588	8.21432	0.0256109	1
ZNF37A	-0.292572	7.63508	0.00749024	0.434933			SEPTIN7P13	-0.641424	7.85228	0.0258219	1
LUZP2	-0.571146	6.70644	0.00757604	0.437669			ARL4C	-0.629407	7.8515	0.0258219	1
PCDHGA1	-0.925135	6.33348	0.00767993	0.437669			ENSG00000255663	-0.620873	7.85053	0.0258219	1
ENSG00000233812	-0.904414	6.33333	0.00767993	0.437669			ZFY	-0.650859	7.90848	0.0258801	1
DACT1	-0.881181	6.33099	0.00767993	0.437669			SENP1	-0.592767	7.98904	0.0263521	1
NLGN4Y	-0.721648	6.78068	0.0077425	0.437669			LINC01091	-0.533529	8.06524	0.0265316	1
COA7	-1.43408	6.52896	0.0077743	0.437669			PSMF1	-0.45998	8.22577	0.0265906	1
IKBKAP	-0.353637	7.43431	0.00779445	0.437669			ADAM22	-0.593234	7.95381	0.0266734	1
CAPG	-1.0324	6.35664	0.00783546	0.437669			OSCP1	-0.592014	7.95387	0.0266734	1
COG1	-0.265432	7.70363	0.0078425	0.437669			GDAP2	-0.568155	7.95313	0.0266734	1
SARDH	-0.783505	6.55561	0.00786336	0.437669			GSTT2	-0.650972	7.85954	0.0267543	1
ADAM23	0.924636	6.32442	0.00786397	0.437669			HSBP1L1	-0.457901	8.24991	0.026884	1
PARD6G-AS1	0.87786	6.32677	0.00786397	0.437669			KCTD8	-0.634436	7.80282	0.026892	1
FBXW9	0.877772	6.32753	0.00786397	0.437669			LINC02671	-0.604127	7.80444	0.026892	1
RHNO1	-0.549478	7.03765	0.00790047	0.4383			PPP1R1C	-0.592418	7.80449	0.026892	1
CDK18	-1.14644	6.45267	0.00794486	0.439363			CMPK2	-0.592345	7.80316	0.026892	1
ENSG00000267161	-0.50704	6.7045	0.00801877	0.442047			LINC02512	-0.587664	7.80454	0.026892	1
SEMA6A	1.09864	6.67251	0.00817691	0.449343			SMIM18	-0.576574	7.80154	0.026892	1
IGIP	-0.885035	6.9946	0.00828697	0.451346			ENSG00000259083	-0.558066	7.8012	0.026892	1
TMEM186	-1.00995	6.76394	0.00829944	0.451346			SNHG28	-0.555107	7.80169	0.026892	1
TSPAN2	-0.381909	7.69163	0.00830807	0.451346			LINC01497	-0.551973	7.80151	0.026892	1
ZHX3	0.334463	7.39212	0.00833542	0.451346			PSMB8	-0.54876	8.08325	0.0269165	1
KIAA0556	-0.510409	6.96902	0.0083429	0.451346			MALT1	-0.660743	7.89288	0.0269638	1
DCLRE1C	-0.556111	7.17566	0.00842672	0.452885			TEAD2	0.510464	7.78354	0.0269654	1
PCBD1	-0.240963	7.90518	0.00843919	0.452885			ENSG00000237753	0.509895	7.78351	0.0269654	1
ERG	1.05354	6.34976	0.00849495	0.452885			CKLF-CMTM1	0.50555	7.78335	0.0269654	1
RELN	1.02507	6.34863	0.00849495	0.452885			COL18A1	0.501782	7.78321	0.0269654	1
SOX6	0.268987	7.69481	0.00850135	0.452885			MANCR	0.495738	7.78298	0.0269654	1
ARF3	-0.530395	7.35641	0.00856999	0.453826			RP11-10A14.5	0.491905	7.78283	0.0269654	1
FMNL3	0.887514	6.53354	0.00857111	0.453826			TMPRSS6	0.490983	7.7828	0.0269654	1
SLC35F3	0.883911	6.79463	0.00863727	0.454912			BMF	0.489661	7.78275	0.0269654	1
AGPAT6	-0.549363	7.09154	0.00867324	0.454912			ENSG00000228157	0.487775	7.78268	0.0269654	1
AKR1B15	-0.273553	7.51629	0.00867888	0.454912			SNAI1	0.468652	7.78196	0.0269654	1
REG4	-1.22709	6.40175	0.00869608	0.454912			TLR4	0.454394	7.78144	0.0269654	1
HMOX2	-0.27267	7.63025	0.00876015	0.456892			ITGB3	0.444275	7.78107	0.0269654	1
DECR2	-0.579006	6.71846	0.00900176	0.466019			SOX18	0.440958	7.78094	0.0269654	1
C16orf80	-0.676144	7.33085	0.00900514	0.466019			PLVAP	0.439734	7.7809	0.0269654	1
FAM89A	-1.06063	6.37398	0.00901541	0.466019			MRPL28	-0.50987	8.12123	0.0271269	1
SF3A2	-0.722386	6.46112	0.0091673	0.472469			RP11-468E2.1	-0.664766	7.88125	0.0272048	1
AC093802.1	-0.329932	7.46652	0.00925399	0.473991			FSTL1	-0.643965	7.86885	0.0272502	1
MRPS15	-0.251481	7.68499	0.00927223	0.473991			SLC35F3	0.505062	8.00216	0.027537	1
PGBD2	-0.581383	6.83896	0.00929666	0.473991			LINC01192	-0.563183	7.98061	0.0277162	1
CPD	-0.248786	7.79527	0.00930569	0.473991			EIF2AK3	-0.568982	8.00802	0.0278594	1
SPSB1	1.06045	6.3942	0.00935842	0.473993			TST	-0.692804	7.82323	0.0286244	1
LINC02515	0.744133	6.31167	0.00939753	0.473993			ERCC6L	-0.655426	7.81974	0.0286244	1
ENSG00000230472	0.856491	6.34979	0.00945675	0.473993			ENSG00000261598	-0.58671	7.82219	0.0286244	1
LINC00511	0.542671	6.86596	0.00945877	0.473993			ENSG00000250950	-0.585839	7.82317	0.0286244	1
LIN7A	-1.06135	6.35161	0.00946897	0.473993			MTUS1	-0.441757	8.20148	0.0287498	1
PWRN4	-1.03531	6.35259	0.00946897	0.473993			ARHGAP24	-0.589135	7.94151	0.0290473	1
CLASP1	-0.539368	7.44257	0.00953601	0.475981			CMC4	-0.567856	7.93891	0.0290473	1
ENSG00000225173	-0.733046	6.43932	0.0096034	0.476005			PIP4K2A	0.515419	7.98774	0.0292253	1
ESRRG	-0.311944	7.47715	0.009725	0.476005			ZFYVE9	-0.545797	8.00131	0.0293929	1
ELAVL2	0.65925	6.51777	0.00973581	0.476005			TBL3	0.627623	7.84217	0.0295829	1
TFAP2A	0.737543	6.31195	0.00978243	0.476005			METTL23	-0.563369	8.05165	0.0297248	1
HLA-DRA	0.734592	6.31172	0.00978243	0.476005			ENSG00000230569	-0.542773	8.0459	0.0297248	1
TM4SF18	0.732374	6.31091	0.00978243	0.476005			RP11-234B24.6	-0.440821	8.21248	0.0298426	1
ENSG00000260306	0.72731	6.31202	0.00978243	0.476005			MMP7	0.611524	7.81164	0.0300753	1
CARD16	0.715359	6.31087	0.00978243	0.476005			CCDC71L	0.607099	7.8123	0.0300753	1
ECSCR	0.711011	6.31123	0.00978243	0.476005			COL4A2	0.588551	7.81113	0.0300753	1
SMIM18	-1.1182	6.37416	0.00988022	0.476331			RAB3IL1	0.584211	7.81169	0.0300753	1
ELP3	-0.601819	7.07715	0.00989345	0.476331			UTY	-0.446005	8.23843	0.0301459	1
ZNF24	-0.284359	7.79376	0.00989957	0.476331			MYOZ3	-0.52899	8.06847	0.0302006	1
LINC00654	-0.870065	6.32893	0.00995319	0.476331			FUBP3	-0.523685	8.06945	0.0302006	1
ZNF598	-0.844526	6.32857	0.00995319	0.476331			C14orf142	-0.51702	8.06895	0.0302006	1
ENSG00000257613	-0.838965	6.32743	0.00995319	0.476331			LINC02137	-0.659729	7.93025	0.03024	1
FLRT1	0.768357	6.32021	0.0101541	0.483746			CENPO	-0.603985	7.92972	0.03024	1
C12orf66	-1.15487	6.64851	0.0101637	0.483746			EGLN2	0.574724	7.98107	0.0303435	1
CDC26	-0.450753	7.53008	0.0102092	0.484417			ASB4	-0.512055	8.08851	0.0304379	1
SEPTIN5	-1.25867	6.52411	0.0102334	0.484417			METTL25	0.513126	8.03573	0.0310004	1
RCOR3	-0.332821	7.65396	0.0102878	0.485393			UCKL1	-0.554625	7.9954	0.0310036	1
TBL1Y	-0.980022	6.41403	0.010344	0.485393			SEZ6L	-0.401784	8.28103	0.0310715	1
PTPN4	-0.494476	7.35895	0.0103745	0.485393			ST6GALNAC5	0.607148	7.84862	0.0311765	1
FAM66E	0.713912	6.32413	0.0104448	0.485393			FZR1	0.588414	7.84627	0.0311765	1
PAX8	1.22295	6.47241	0.0104516	0.485393			ENSG00000204169	0.564644	7.84899	0.0311765	1
ZNF721	-0.3216	7.59376	0.010481	0.485393			LRCH1	-0.635732	7.92194	0.0314195	1
NTMT1	-0.950255	6.8966	0.0104927	0.485393			LINC02225	-0.598437	7.9204	0.0314195	1
GRB14	-0.939778	6.94832	0.0104975	0.485393			LINC02864	-0.542816	8.04241	0.031465	1
CTA-445C9.15	-0.854832	6.43409	0.0105226	0.485393			CRY1	-0.532786	8.04209	0.031465	1
ENSG00000240219	-0.459203	6.82773	0.0105861	0.485393			MRPL16	-0.509621	8.04261	0.031465	1
TXNL1	-0.228068	7.90248	0.0105932	0.485393			USP9Y	-0.429096	8.26138	0.0320011	1
NBPF1	-0.382734	7.52362	0.0106421	0.485393			LINC02632	-0.593146	7.95908	0.0321341	1
LOC283038	0.866192	6.33675	0.0106425	0.485393			RP11-333A23.4	-0.576082	7.9582	0.0321341	1
MYCT1	1.09371	6.356	0.0106441	0.485393			CLDN11	-0.495645	8.11678	0.0321835	1
CTD-2037K23.2	-0.745676	6.90272	0.0107152	0.487359			SPHKAP	-0.623596	7.83301	0.0322192	1
HSD17B7	-0.37049	7.32579	0.0108164	0.489024			GOLGA8N	-0.600196	7.83109	0.0322192	1
RAB11FIP1	-0.2151	7.9967	0.0108905	0.489024			SLC25A17	-0.51048	8.08176	0.0322616	1
MLLT11	-0.422248	7.66105	0.0109559	0.489024			CTD-2037K23.2	-0.502085	8.08391	0.0322616	1
CTC-344H19.4	-0.649182	6.31667	0.0109723	0.489024			CXorf40A	-0.478928	8.10406	0.0323116	1
LINC00265	-0.739602	6.74475	0.0109815	0.489024			ENSG00000261770	-0.555935	8.03479	0.0333086	1
DPH5	0.418161	7.26918	0.0110205	0.489024			ST8SIA6	-0.525468	8.03548	0.0333086	1
GNAI3	-0.605867	7.40224	0.0110356	0.489024			DNTTIP1	-0.638579	7.90596	0.0336641	1
MYO10	0.347285	7.68272	0.0110379	0.489024			POFUT2	-0.532193	7.95522	0.0337078	1
PRAF2	-0.617811	7.22613	0.0110431	0.489024			RP11-626H12.2	-0.513942	8.07201	0.0341991	1
ENSG00000227921	-0.687228	6.5529	0.0110609	0.489024			MYO5B	-0.50739	8.07531	0.0341991	1
MRAP2	-0.86478	6.92625	0.0110816	0.489024			ACO1	-0.590665	8.00885	0.0342136	1
FSCN3	0.869256	6.42069	0.0111065	0.489024			ZNF682	-0.463962	8.17942	0.0342263	1
SPARCL1	1.02453	6.34514	0.0111374	0.489024			LINC02844	-0.503962	8.0926	0.0342611	1
ZNF595	0.427829	7.02644	0.0111448	0.489024			CABP7	0.611845	7.86484	0.0344456	1
PMEPA1	1.25371	6.43073	0.0112185	0.491005			ZNF586	-0.53935	7.98031	0.0344658	1
WWC2	1.07892	6.60503	0.0112463	0.491005			BIK	-0.660922	7.8407	0.0346198	1
TAF6L	-1.00377	6.34989	0.0113058	0.492367			ENDOG	-0.638928	7.84158	0.0346198	1
BTBD10	-0.815029	7.09605	0.0114655	0.496692			CTF1	-0.606038	7.84061	0.0346198	1
ADH6	-0.97542	6.35329	0.0115016	0.496692			TM6SF1	-0.630541	7.89665	0.0346778	1
PCMT1	-0.3391	7.7937	0.0115024	0.496692			ENSG00000269591	0.54723	7.81502	0.0348223	1
RYR3	0.801059	6.32221	0.0115463	0.496692			ENSG00000261512	0.544286	7.81811	0.0348223	1
SLC2A12	-1.12681	6.3682	0.0115516	0.496692			CHTF8	-0.571359	7.94559	0.0353248	1
CNOT7	0.233226	7.92704	0.0115762	0.496692			MRPL24	-0.44857	8.19218	0.0355134	1
ASH2L	-0.297734	7.44624	0.0116217	0.497419			ANKRD13B	-0.633129	7.88976	0.0356762	1
AKT1	-0.746996	6.70651	0.0116954	0.499348			EVI2A	-0.617258	7.88929	0.0356762	1
ENSG00000167383	-1.32985	6.45007	0.0117921	0.502247			NTHL1	-0.603528	7.89262	0.0356762	1
KIAA0895	-0.569129	7.07341	0.0118279	0.502542			ENSG00000269746	0.520353	8.00737	0.0356797	1
STAB1	0.777673	6.33361	0.0120293	0.509419			DDC	0.554212	7.9147	0.0357801	1
SYNDIG1L	1.21487	6.41235	0.0120701	0.509419			FGF7	0.497374	7.91484	0.0357801	1
NLRP11	0.851676	6.33215	0.0120775	0.509419			ZBTB24	-0.410863	8.24861	0.0358676	1
ZFX	0.275521	7.72835	0.0121847	0.511462			KNDC1	0.577614	7.79554	0.0358726	1
PRMT2	-0.276239	7.78833	0.0122115	0.511462			PCDHB13	0.517413	7.79646	0.0358726	1
PWRN2	1.21033	6.41473	0.012249	0.511462			IGSF3	0.515542	7.79662	0.0358726	1
TICAM1	1.00617	6.54149	0.0122537	0.511462			ADAM12	0.477284	7.79644	0.0358726	1
MAGOHB	-0.503881	7.34453	0.0123047	0.511462			CTD-3116E22.7	-0.550774	8.04601	0.0359198	1
CLEC16A	-0.340537	7.18521	0.0123121	0.511462			MRAP2	-0.535681	8.04799	0.0359198	1
SLC6A8	1.23569	6.41776	0.0123315	0.511462			FAM120AOS	-0.534441	8.04681	0.0359198	1
MYO5B	-0.775309	7.04235	0.0124377	0.514643			GLT8D2	0.57991	7.88306	0.0359877	1
PPP2R1B	-0.265439	7.59898	0.0125021	0.516083			SLC39A8	0.575879	7.90983	0.036	1
ZNF816	-0.45596	7.12554	0.0125731	0.51661			CACNA1B	0.557064	7.91011	0.036	1
ENSG00000177764	0.934164	6.44449	0.0125894	0.51661			TNFAIP3	-0.670407	7.84563	0.0360934	1
MAB21L4	-1.01089	6.59121	0.0126039	0.51661			FCGR2B	-0.618085	7.84871	0.0360934	1
KLHL32	-1.28143	6.56772	0.0127954	0.517054			LINC00482	-0.596856	7.84826	0.0360934	1
AP000253.1	-0.403919	6.90732	0.0128402	0.517054			SOGA3	-0.58641	7.84776	0.0360934	1
ENSG00000226816	-1.13918	6.38908	0.0128789	0.517054			FAM89A	-0.588242	7.81095	0.0361074	1
FAM153B	-0.342329	7.34989	0.0129075	0.517054			PRSS45P	-0.56486	7.81239	0.0361074	1
PSTK	-0.298236	7.38635	0.0129125	0.517054			KCND1	-0.558496	7.81227	0.0361074	1
SAYSD1	0.693345	6.83954	0.0129188	0.517054			AC093381.2	-0.544932	7.8113	0.0361074	1
COX5A	0.437391	7.24526	0.0129209	0.517054			FAM173B	-0.552403	8.00077	0.0361617	1
KLK7	-0.457817	6.75706	0.0129257	0.517054			RP11-563J2.2	-0.549683	7.99963	0.0361617	1
RAVER1	-1.13891	6.40865	0.012965	0.517054			CD33	-0.494578	8.10526	0.0361963	1
ENSG00000251176	0.640468	6.31607	0.0130258	0.517054			SAV1	-0.489815	8.06641	0.0362577	1
ACE2	-0.830248	6.32867	0.0130302	0.517054			ENSG00000197991	0.543093	7.90495	0.0362748	1
ARC	-0.829351	6.32752	0.0130302	0.517054			FAM124A	-0.461363	8.17161	0.0362842	1
PXDC1	-0.827973	6.3282	0.0130302	0.517054			ACVRL1	0.546835	7.89162	0.0363321	1
CDH20	-0.811741	6.32439	0.0130302	0.517054			GATA6-AS1	0.55308	7.89646	0.0363472	1
PSMG3-AS1	-1.18498	6.50251	0.0131148	0.517514			RFESD	-0.660583	7.88237	0.0363983	1
FAM110B	-0.536901	7.45345	0.0131275	0.517514			SAAL1	-0.641032	7.8809	0.0363983	1
SNX24	-0.797061	7.11539	0.0131354	0.517514			LIPC	-0.421563	8.25966	0.0368383	1
C11orf95	1.17757	6.4529	0.0131607	0.517514			CDK18	-0.643683	7.8633	0.0370789	1
RP11-266O8.1	-0.293584	7.41979	0.0132131	0.518032			PLA2G15	-0.415353	8.24066	0.0379782	1
MRPL9	-0.581081	7.28533	0.0132333	0.518032			C15orf61	-0.501802	8.04299	0.0380652	1
CXCR4	1.16091	6.38698	0.0133573	0.521715			AMIGO3	-0.489778	8.11711	0.0380653	1
CD9	1.2462	6.43983	0.0134397	0.522899			GCAT	-0.568818	7.99356	0.0382165	1
PCSK5	0.454138	6.87331	0.0134477	0.522899			FBXO16	-0.555226	7.96295	0.0382587	1
ENSG00000217075	-1.05706	6.36778	0.0135514	0.524825			SLC25A19	-0.493458	8.06024	0.0384457	1
PLA2G15	-0.433378	6.91502	0.0135699	0.524825			PIGC	-0.494794	8.07608	0.0385376	1
ENSG00000266918	1.18034	6.45966	0.0135876	0.524825			BBS10	-0.611177	7.92831	0.0386569	1
NDRG1	0.415926	7.40774	0.0136799	0.527222			CIP2A	0.574745	7.82577	0.0388148	1
LPHN2	1.14569	6.51279	0.0137615	0.527517			ENSG00000261621	0.533402	7.82317	0.0388148	1
KCND1	-1.24839	6.4011	0.0137746	0.527517			SLC39A14	0.448738	8.12507	0.038849	1
FAM43A	0.633078	6.30775	0.0137784	0.527517			FCRL5	-0.412385	8.25104	0.0389961	1
EME1	0.991587	6.41682	0.0138906	0.529734			PRAF2	-0.471498	8.14845	0.0392203	1
CNOT2	-0.23613	7.75852	0.0139037	0.529734			CSPP1	-0.469726	8.12991	0.0398671	1
SOX18	0.652588	6.3081	0.0139293	0.529734			CEACAM8	-0.386857	8.26636	0.0399754	1
PRKAB1	0.438183	7.18435	0.013958	0.529734			CMC1	-0.43172	8.20706	0.0402142	1
CXorf40A	-0.681497	7.07046	0.0140453	0.529836			MED31	-0.4243	8.2058	0.0402142	1
LOC100996643	0.915626	6.34367	0.0140492	0.529836			ENSG00000260786	-0.590982	7.91872	0.0403486	1
PPP6C	-0.473104	7.5347	0.0140519	0.529836			PITPNA	-0.466738	8.1115	0.0403837	1
NRCAM	0.287861	7.73888	0.0140945	0.530078			ZNF23	0.517328	7.97548	0.0407129	1
TST	-1.31536	6.41471	0.0141192	0.530078			AP1AR	0.515012	7.97517	0.0407129	1
PNO1	-0.337628	7.30815	0.014167	0.530729			MMAA	-0.478135	8.07207	0.0408819	1
PPP1R3E	-0.526761	7.32375	0.0142006	0.530847			SH2B3	-0.406982	8.24526	0.0412841	1
IFT57	-0.633119	7.22927	0.0142547	0.531726			CRYGS	0.567823	7.83178	0.0421246	1
SLC9A3R1	-0.582915	7.30529	0.0145553	0.54178			LOC101929420	0.565455	7.82873	0.0421246	1
KNDC1	0.681861	6.31561	0.0146142	0.542812			ZNF732	0.51132	7.82791	0.0421246	1
TTC21B	-0.475098	7.25034	0.014702	0.543112			ENSG00000265980	-0.651262	7.81835	0.0423941	1
NEFM	0.950733	6.34384	0.014705	0.543112			ATF7-NPFF	-0.594105	7.82083	0.0423941	1
CCDC132	-0.364626	7.25601	0.0147158	0.543112			MAGOHB	-0.433609	8.19826	0.042615	1
CCDC104	-0.30104	7.65779	0.0147925	0.544788			TMEM59L	-0.531279	7.97791	0.0426637	1
TRMT61B	-0.645677	7.17024	0.0148551	0.545597			PJA1	-0.527124	7.97786	0.0426637	1
RTCA	-0.407255	7.26105	0.0148975	0.545597			RP11-539L10.2	-0.518297	7.78894	0.0428132	1
LINC01504	1.04386	6.57502	0.0149084	0.545597			TBKBP1	-0.51249	7.78865	0.0428132	1
ARPC1B	-0.29223	7.48771	0.0150371	0.548135			IL20RA	-0.508363	7.78845	0.0428132	1
KCNQ2	0.532017	6.30343	0.0150439	0.548135			TCP11X2	-0.505011	7.78828	0.0428132	1
ITGB3	0.675002	6.3087	0.0150721	0.548135			TRMT61A	-0.481614	7.78713	0.0428132	1
C22orf43	-0.917871	6.78367	0.0151261	0.548331			LINC00654	-0.481568	7.78713	0.0428132	1
OASL	0.641502	6.30834	0.0151408	0.548331			ENSG00000233812	-0.481312	7.78712	0.0428132	1
DLK1	1.06153	6.37358	0.015172	0.548331			LINC00202-2	-0.474053	7.78677	0.0428132	1
WDFY2	-0.86296	6.79541	0.015209	0.548447			TNFRSF6B	-0.470523	7.7866	0.0428132	1
MTBP	-0.499827	6.73158	0.0152381	0.548447			ENSG00000226637	-0.467241	7.78644	0.0428132	1
BZW2	-1.00949	6.7819	0.0152847	0.548987			ATP6V1B1	-0.466143	7.78638	0.0428132	1
TTTY14	-0.832196	6.64303	0.0154502	0.553711			ENSG00000256360	-0.465262	7.78634	0.0428132	1
LINC00431	0.917201	6.35468	0.0154798	0.553711			PSPC1	-0.478519	8.10206	0.0428507	1
PANK2	-0.348377	7.14652	0.0156225	0.557609			LINC00623	-0.576532	7.79959	0.0430821	1
GNG2	-0.291064	7.78929	0.0156527	0.557609			SLC2A12	-0.563948	7.80171	0.0430821	1
LRTM1	1.07207	6.36624	0.0156942	0.557641			SYNGR3	-0.542133	7.80123	0.0430821	1
IL23R	-0.669753	6.54119	0.015752	0.557641			TMEM225B	-0.539804	7.80069	0.0430821	1
DMD	-0.270479	7.5222	0.0158001	0.557641			LECT2	-0.525815	7.80049	0.0430821	1
PCIF1	-0.753818	6.97825	0.0158124	0.557641			TRIM62	-0.521672	7.80128	0.0430821	1
TPRG1	-0.700811	6.38183	0.015845	0.557641			ENSG00000259900	-0.521538	7.79996	0.0430821	1
ENSG00000214955	0.59035	6.30557	0.0159023	0.557641			KCNIP4	-0.518547	7.80112	0.0430821	1
FAM210B	-0.25644	7.66832	0.0159033	0.557641			LINC02154	-0.509362	7.79848	0.0430821	1
OLA1	-0.375247	7.43851	0.015942	0.557641			DDO	-0.491575	7.79895	0.0430821	1
GALNT3	0.716868	6.9656	0.0159458	0.557641			DTX4	-0.491288	7.79994	0.0430821	1
VWF	0.868508	6.33335	0.0160234	0.557641			PLAU	-0.482349	7.79883	0.0430821	1
LOC643201	0.724709	6.55462	0.0161795	0.557641			PRSS42P	-0.481061	7.80022	0.0430821	1
MTHFD2	-0.386734	7.33017	0.01618	0.557641			PIK3CA	-0.491909	8.04437	0.0432444	1
RALGPS1	-0.275753	7.45937	0.0162331	0.557641			HEBP2	-0.486764	8.0455	0.0432444	1
ZNF615	-0.7611	6.67054	0.0163983	0.557641			CUL1	-0.495324	8.06411	0.0433761	1
ENSG00000269746	0.740747	6.69843	0.0164269	0.557641			PADI4	-0.383279	8.30594	0.0435214	1
PRKACB	-0.618617	7.23864	0.0164427	0.557641			CTA-445C9.15	-0.609867	7.90296	0.0436917	1
CASP1	0.661878	6.30855	0.0164454	0.557641			TBC1D8	-0.410474	8.23903	0.0437105	1
HMOX1	0.640986	6.30792	0.0164454	0.557641			ZDHHC23	-0.627826	7.90357	0.0438245	1
ASCL2	0.639925	6.30683	0.0164454	0.557641			RP11-495P10.1	-0.578444	7.90204	0.0438245	1
PRICKLE1	0.626915	6.30634	0.0164454	0.557641			SLC38A10	-0.455404	8.1342	0.0441344	1
GIMAP5	0.625211	6.30787	0.0164454	0.557641			IFT57	-0.452909	8.13631	0.0441344	1
LMO3	0.618611	6.30784	0.0164454	0.557641			TM7SF2	-0.528176	8.00009	0.0442987	1
PROSER2	0.616969	6.30601	0.0164454	0.557641			ADGRL1	-0.522604	8.00018	0.0442987	1
KCNH7	0.604189	6.30681	0.0164454	0.557641			LINC02216	-0.573169	7.94162	0.0445655	1
LINC02742	0.598721	6.677	0.0164539	0.557641			RPUSD2	0.60182	7.83381	0.0448317	1
METTL5	-0.237168	7.76601	0.0166279	0.562101			TRIP13	-0.423558	8.16137	0.0448688	1
MTUS1	-0.523592	7.38647	0.01665	0.562101			PGD	-0.454953	8.11482	0.0448819	1
CABCOCO1	1.06973	6.37032	0.0167239	0.563501			NOX4	-0.416752	8.19356	0.0451647	1
ENSG00000259395	-0.675421	6.5247	0.0168499	0.56665			TUB	-0.592124	7.89692	0.0452875	1
NCALD	-0.276201	7.72628	0.017007	0.567932			SLC35E2A	-0.585396	7.89675	0.0452875	1
LIPC	-0.379047	6.96083	0.0170961	0.567932			P4HA3	-0.501056	8.01716	0.0453293	1
COL10A1	-0.750929	6.32263	0.0171187	0.567932			TMEM8B	-0.484298	8.09712	0.0454767	1
CCDC170	0.869368	6.58926	0.0171497	0.567932			CCDC28B	-0.455555	8.09507	0.0454767	1
C16orf86	0.806504	6.31976	0.0172123	0.567932			RAI2	-0.442922	8.09857	0.0454767	1
CDC42EP1	0.737773	6.32161	0.0172123	0.567932			BNC2	0.594129	7.80313	0.0455667	1
ENSG00000212997	0.720107	6.31969	0.0172123	0.567932			LGALS1	0.570236	7.80155	0.0455667	1
OTUD6B	-0.726005	6.9516	0.0172197	0.567932			BHLHE41	0.559265	7.80391	0.0455667	1
NUDT6	-0.469187	6.84057	0.017224	0.567932			EFNB1	0.475512	7.80236	0.0455667	1
TCP11X2	-0.781191	6.32534	0.0172458	0.567932			NSUN7	0.506582	7.94403	0.0458002	1
MMAA	-0.736371	6.91398	0.0172551	0.567932			CLPTM1L	0.432805	8.09652	0.0459599	1
FRMD4B	-0.39259	7.25974	0.0173075	0.567932			NID2	-0.616952	7.82656	0.0464497	1
PRKCQ-AS1	1.10756	6.60353	0.0173411	0.567932			IFI44L	-0.603801	7.82926	0.0464497	1
BRAF	-0.453399	7.35103	0.0173444	0.567932			FAM138C	-0.565533	7.82894	0.0464497	1
EXOC7	-0.321219	7.38263	0.0174313	0.569705			FAM138A	-0.565533	7.82894	0.0464497	1
FAM96A	-0.33111	7.59625	0.0175092	0.57044			ZNF792	-0.558815	7.82733	0.0464497	1
RP11-468E2.1	-1.12307	6.58221	0.0175193	0.57044			C4B	0.50752	7.93719	0.0466133	1
ZG16B	1.09381	6.37124	0.0175753	0.570941			STRADB	-0.536386	7.933	0.0468211	1
FAM184B	-0.573522	6.91681	0.017627	0.570941			LUZP2	-0.450662	8.12571	0.0468296	1
MCAM	0.527977	6.6864	0.017633	0.570941			C11orf95	0.592494	7.8383	0.0470135	1
FLVCR2	-0.667822	6.32203	0.0176785	0.571353			SPATA18	0.563833	7.83902	0.0470135	1
ZNF530	-0.632514	6.55473	0.0177338	0.57208			TRIP10	0.536319	7.83974	0.0470135	1
ITGA2	-0.509214	6.96592	0.0177708	0.572214			GLRA3	0.493739	7.93033	0.0474055	1
SCRN2	-1.20659	6.56291	0.0179225	0.576032			LINC01762	-0.609721	7.87992	0.04823	1
ENSG00000255394	-0.59878	6.3266	0.0179932	0.57724			CADM4	-0.600976	7.87726	0.04823	1
RP11-586D19.1	-0.331506	7.13404	0.0180293	0.577334			PPP1R26	-0.597888	7.87844	0.04823	1
ENSG00000234083	-0.631888	6.50758	0.0181018	0.578595			DIRAS2	-0.595366	7.87924	0.04823	1
ATP1A1	-0.228227	7.82727	0.0183137	0.584189			ERC2	-0.594088	7.87747	0.04823	1
HMGCR	-0.293066	7.68506	0.0183549	0.584189			EMILIN3	-0.566001	7.87932	0.04823	1
RP11-66A2.2	-0.53954	6.56888	0.0184107	0.584189			GADD45A	-0.500699	8.03013	0.0486717	1
LUZP1	-0.627369	7.01595	0.018411	0.584189			PDK1	-0.48851	8.03233	0.0486717	1
MYLPF	0.721768	6.32457	0.0185506	0.587549			NUP205	-0.504513	8.06932	0.0486994	1
AMIGO3	-0.48386	6.79264	0.018745	0.592629			GCNA	-0.498417	8.06904	0.0486994	1
GALNT10	-0.27832	7.36771	0.0188173	0.593837			DUSP7	0.547149	7.84288	0.0487408	1
SLC4A7	-0.689134	7.00904	0.0189442	0.594872			ICAM3	-0.590254	7.83686	0.0488599	1
C15orf52	-0.504933	6.77822	0.0189628	0.594872			NPB	-0.563687	7.83547	0.0488599	1
EIF2AK3	-0.834134	6.86856	0.0189905	0.594872			MED21	0.403721	8.14893	0.0490615	1
ZNF195	-0.353842	7.37342	0.0190008	0.594872			CALN1	-0.421431	8.16815	0.0492046	1
CHD5	-0.932684	6.49991	0.0190209	0.594872			SPATA24	-0.621294	7.84576	0.0500674	1
LRRC34	-0.37805	7.04181	0.0191438	0.596803			SGCZ	-0.594426	7.84606	0.0500674	1
MASP2	-0.438989	7.02404	0.0191798	0.596803			PRDM14	-0.574701	7.8445	0.0500674	1
ZSCAN31	0.966851	6.60233	0.0191854	0.596803			RP11-242G20.1	-0.56121	7.84634	0.0500674	1
COQ5	-0.498634	7.17879	0.0192421	0.597499			FANCA	-0.541497	7.84696	0.0500674	1
RCAN3	-0.573164	7.15962	0.0193729	0.600134			TBL1Y	-0.563994	7.86287	0.0500926	1
MED8	-0.656447	7.27857	0.0194167	0.600134			LOC100507403	-0.566074	7.95301	0.0502387	1
TF	-0.390139	6.87303	0.0194604	0.600134			NR0B1	0.48611	7.91273	0.0502418	1
COLCA1	-0.485319	6.7807	0.0194897	0.600134			VIM	-0.388401	8.20947	0.050625	1
LINC01266	0.883779	6.38854	0.0194992	0.600134			SH3KBP1	-0.40732	8.17984	0.0507511	1
PCDHA3	0.883301	6.33931	0.0195573	0.600861			RFTN1	0.490131	7.79021	0.0508771	1
IL11RA	-1.15534	6.39433	0.0197362	0.604472			SETBP1-DT	0.489344	7.79056	0.0508771	1
WIPF3	-0.467111	7.36846	0.0197442	0.604472			ENSG00000225703	0.483109	7.79052	0.0508771	1
APBB1	-0.588693	7.2037	0.0197989	0.604646			KRTAP5-11	0.478667	7.7908	0.0508771	1
ACVR1	-0.705395	7.13386	0.0198289	0.604646			HSPA6	0.467465	7.78981	0.0508771	1
SGSM3	-1.01634	6.6658	0.0198541	0.604646			ALDOB	0.466373	7.78976	0.0508771	1
CDT1	-0.442793	6.73821	0.0199857	0.60609			OXGR1	0.455502	7.79	0.0508771	1
PBX1	-0.238688	7.70469	0.0199875	0.60609			CCDC85A	0.455388	7.78944	0.0508771	1
DDX47	-0.427773	7.5686	0.0200058	0.60609			LRTM1	0.425393	7.78762	0.0508771	1
DPYSL3	1.11765	6.3904	0.0201352	0.607468			SPARCL1	0.420634	7.78738	0.0508771	1
DGCR8	-0.609642	6.96971	0.0201494	0.607468			ENG	0.417591	7.78832	0.0508771	1
GLRA3	0.805278	6.51304	0.0201807	0.607468			EDDM13	0.415624	7.78759	0.0508771	1
STK26	1.1134	6.44042	0.0202591	0.607468			TICAM1	0.513747	7.90671	0.0509822	1
CTSK	1.03045	6.39019	0.0203028	0.607468			CDKN2C	0.58097	7.85657	0.0510757	1
SLC25A26	-0.386477	7.21925	0.0203512	0.607468			SOCS1	0.567855	7.85662	0.0510757	1
MT2A	0.86914	6.81672	0.0203685	0.607468			ENSG00000263136	0.552148	7.85483	0.0510757	1
ADRBK2	-0.583871	7.13122	0.0203717	0.607468			LINC01504	0.516038	7.90303	0.0514944	1
KDM4B	0.429697	6.93976	0.0203924	0.607468			SCRG1	0.493786	7.9008	0.0514944	1
HIRIP3	-0.796035	6.99023	0.0204	0.607468			ERN1	-0.592987	7.91704	0.0515171	1
ENSG00000248954	-0.543427	6.55194	0.0204441	0.607741			NMI	-0.501583	8.0233	0.0516482	1
ADAMTS16	-0.907326	6.36219	0.0204954	0.608229			HSD17B1	-0.413539	8.13104	0.051671	1
PPP1R1A	0.304818	7.64259	0.0206246	0.609969			CRTAC1	-0.542706	7.91662	0.0516804	1
DEGS1	-0.232916	7.72446	0.0206302	0.609969			ZNF625-ZNF20	0.584098	7.86313	0.0517859	1
PART1	-0.282614	7.36492	0.0206795	0.609969			TICAM2	0.530202	7.86235	0.0517859	1
TSNAXIP1	0.527271	6.30335	0.0207944	0.609969			FAM134B	-0.494799	8.04557	0.0518655	1
SEC23B	-0.392812	7.63683	0.0208024	0.609969			HIST2H2AA3	-0.429387	8.16237	0.0521828	1
ATP2B4	0.261005	7.80147	0.0208239	0.609969			CEP95	-0.407652	8.19077	0.0522284	1
CLDN11	-0.51344	6.77044	0.0208497	0.609969			NDOR1	0.559079	7.87119	0.0522483	1
SPATA24	-1.16317	6.46885	0.0208553	0.609969			TAF1C	0.542415	7.86847	0.0522483	1
C14orf142	-0.689398	7.08217	0.0208692	0.609969			PRORY	0.516126	7.86926	0.0522483	1
VPS28	-0.202929	7.8942	0.021018	0.612068			TMEM86A	0.497364	7.89157	0.0522586	1
SENP1	-0.874477	6.91837	0.0210382	0.612068			GPM6B	0.550859	7.88345	0.0524791	1
LINC02475	-0.705022	6.32662	0.0210464	0.612068			RAMP2	0.511666	7.88591	0.0524791	1
ENC1	0.858689	6.34574	0.0211408	0.613085			AQP3	0.53895	7.87282	0.0524984	1
SLC14A1	0.559071	6.68503	0.021205	0.613085			ZC3H12C	-0.520997	7.97475	0.0525649	1
LINC01269	-0.502329	6.6204	0.0212667	0.613085			FXYD6-FXYD2	-0.452543	8.11517	0.0527522	1
PRR15L	-0.901125	6.34005	0.0213111	0.613085			CCDC93	-0.449456	8.11302	0.0527522	1
CHTF18	-0.870362	6.34272	0.0213111	0.613085			ENSG00000258908	0.580061	7.8089	0.0534274	1
ZNF586	-0.860412	6.7593	0.0213154	0.613085			LOC283038	0.57755	7.80807	0.0534274	1
EYA1	1.10567	6.4397	0.0213428	0.613085			NEURL1B	0.539982	7.80825	0.0534274	1
NOL6	-1.00494	6.71644	0.0213629	0.613085			FANCG	0.537876	7.81137	0.0534274	1
BEX4	-0.204143	7.86449	0.0214394	0.614224			DCHS2	0.537124	7.80943	0.0534274	1
EIF6	-0.324803	7.7328	0.0214732	0.614224			TTLL11	0.52895	7.8085	0.0534274	1
ADD1	-0.229849	7.68091	0.0215606	0.615715			TPCN2	0.50726	7.80934	0.0534274	1
SPOCK1	-1.20755	6.53794	0.0216151	0.616261			PINK1	-0.425005	8.09528	0.0536851	1
ERV3-1	-0.612072	6.92232	0.0216854	0.616311			ALPK3	-0.424427	8.17521	0.0538093	1
RCAN1	0.461842	6.90659	0.021724	0.616311			RP11-66A2.2	-0.472236	8.07293	0.0544235	1
PARVA	-0.265709	7.37497	0.0217594	0.616311			ANGPTL4	-0.474145	8.05287	0.0549096	1
ING1	-1.12798	6.44639	0.0217766	0.616311			NIM1K	-0.470765	8.0564	0.0549096	1
SGO1-AS1	-0.642994	6.37582	0.021817	0.616311			LINC02562	-0.545989	7.80737	0.054979	1
ZNF780A	0.370642	7.34249	0.0218292	0.616311			TNFRSF11A	-0.536604	7.81094	0.054979	1
LINC01089	-0.539254	6.76398	0.0221016	0.622051			LINC02472	-0.520952	7.80826	0.054979	1
SRRD	-1.02136	6.63886	0.0221039	0.622051			LINC02315	-0.487982	7.80755	0.054979	1
ABR	-0.519219	7.15831	0.0223668	0.625174			GMFB	-0.395785	8.21429	0.0549832	1
ENSG00000268518	0.967437	6.3476	0.022368	0.625174			LINC00967	-0.479233	8.03594	0.0550709	1
ENSG00000225703	0.939206	6.3515	0.022368	0.625174			ABR	-0.41121	8.18545	0.0553603	1
PCDHB13	0.919278	6.35038	0.022368	0.625174			ENSG00000236209	-0.390447	8.2505	0.0554218	1
ENSG00000236209	-0.334085	7.00135	0.0223943	0.625174			ZNF44	-0.375107	8.25184	0.0554218	1
GAB3	0.827358	6.3308	0.0224518	0.625776			DNAH6	0.432632	8.0595	0.0559633	1
ZNF641	1.01231	6.65908	0.0225513	0.626735			PPP6C	-0.405559	8.22382	0.0562646	1
RP4-734P14.4	0.758838	6.32622	0.0225581	0.626735			FABP2	-0.571133	7.89981	0.0563548	1
DDRGK1	0.607483	7.04323	0.0226298	0.627034			SLC35B4	-0.460668	8.08762	0.0570106	1
REXO1	0.73052	6.32737	0.0226712	0.627034			ENSG00000266927	-0.420837	8.16712	0.0570601	1
PIGA	-1.07975	6.54767	0.0228058	0.627034			JHY	-0.41273	8.16448	0.0570601	1
COPB1	-0.194238	8.09921	0.0228102	0.627034			ACVR1C	0.429137	8.05715	0.0575636	1
SOX4	0.820182	6.82196	0.0228317	0.627034			GLIS3	0.47367	7.95649	0.0580135	1
TUBA8	-1.14004	6.44324	0.0228482	0.627034			TAF12	-0.437368	8.12022	0.0582121	1
PRR29-AS1	-0.360489	6.97647	0.0228576	0.627034			HMGA2-AS1	-0.461904	8.05084	0.0583244	1
EGR2	-1.17605	6.43704	0.0228896	0.627034			PRPF4	-0.388991	8.24744	0.0586456	1
C1orf131	-0.442421	7.1573	0.0228928	0.627034			TBCB	-0.363155	8.24811	0.0586456	1
ABCD4	-0.306827	7.45939	0.0229797	0.627161			ANKS1A	-0.522968	7.95853	0.0588996	1
WSCD2	-0.7306	6.32229	0.0230974	0.627161			ZNF337	-0.561889	7.89186	0.0589092	1
MAB21L2	-0.722372	6.32084	0.0230974	0.627161			TRUB2	-0.515878	7.93278	0.0589565	1
NEURL2	-0.689955	6.31953	0.0230974	0.627161			WDR12	0.455552	8.00593	0.0592878	1
H2AFY	-0.307022	7.59579	0.0231859	0.627161			TIAL1	-0.419976	8.09921	0.0594698	1
H2BC15	-0.610901	6.56449	0.0231976	0.627161			PPM1L	-0.379225	8.22049	0.0595825	1
MDH1B	-1.15827	6.42594	0.0232059	0.627161			DLK1	0.581706	7.81825	0.0596875	1
FAM149B1	-0.700271	6.83304	0.0232081	0.627161			PMEPA1	0.565405	7.81391	0.0596875	1
TEX10	-0.440019	7.06423	0.0232215	0.627161			STC1	0.563919	7.8133	0.0596875	1
ZNF549	-0.247053	7.51997	0.0232846	0.627892			LINC00431	0.549452	7.81631	0.0596875	1
IL17RB	0.926624	6.7055	0.0234245	0.630577			ENSG00000261252	0.526379	7.81543	0.0596875	1
MMP7	0.925414	6.36053	0.0234566	0.630577			FAT4	0.51663	7.81305	0.0596875	1
SGTA	-0.431598	6.95688	0.0235313	0.631611			ARHGAP18	0.501023	7.81501	0.0596875	1
OCIAD2	-0.233045	7.646	0.0237597	0.636759			ENSG00000267804	0.490398	7.81292	0.0596875	1
FOSB	-0.411213	7.1549	0.0238786	0.638882			ANKRD7	0.485677	7.81519	0.0596875	1
EVA1A	0.909524	6.68178	0.023968	0.638882			LOC102725072	-0.397473	8.1887	0.0602357	1
MIR548XHG	-0.539667	6.81936	0.023973	0.638882			SMN2	-0.334535	8.30881	0.0602366	1
CMC1	-0.434505	7.34428	0.0239909	0.638882			MUT	-0.434022	8.13097	0.0603101	1
PLEKHB2	-0.186293	8.16108	0.0240354	0.638882			GNAI3	-0.429513	8.15913	0.0605163	1
GRIN3A	0.868157	6.34878	0.0240627	0.638882			ENSG00000236989	-0.420714	8.15835	0.0605163	1
TBC1D9B	-0.312065	7.41067	0.0240956	0.638882			MTBP	-0.409894	8.1586	0.0605163	1
E2F3	1.11649	6.4418	0.0242255	0.641351			PLEKHG6	-0.439799	8.07848	0.0605551	1
LIN52	-0.395468	7.16138	0.0243169	0.642793			TMEM186	-0.512567	7.97706	0.0607675	1
CXADR	-0.27984	7.31659	0.0245081	0.646866			TF	-0.385845	8.22776	0.0608541	1
ECH1	-0.191538	8.14021	0.0246175	0.648041			ABCA2	-0.594506	7.88439	0.0612477	1
SHQ1	-0.335685	7.23752	0.024627	0.648041			ENSG00000269624	-0.563465	7.88679	0.0612477	1
TDG	0.457967	7.23276	0.0246728	0.648266			ZNF574	-0.54655	7.88161	0.0612477	1
PLA2G1B	1.11997	6.46566	0.0247532	0.649399			ENSG00000254973	-0.446217	8.06024	0.061411	1
CYP4B1	-0.577574	6.55394	0.0249258	0.651275			FAM96A	-0.364022	8.27924	0.0617932	1
FUBP3	-0.658856	6.94058	0.024935	0.651275			ULK4	-0.430615	8.11151	0.0618046	1
COLGALT1	-0.342972	7.51479	0.0249681	0.651275			NPNT	-0.378757	8.24087	0.0620618	1
STYXL1	0.622263	7.13258	0.0249921	0.651275			SRRD	-0.530123	7.92265	0.0621131	1
TSPYL5	-0.505201	7.51493	0.0250175	0.651275			CALY	-0.524097	7.9237	0.0621131	1
C15orf39	-1.09858	6.5583	0.025049	0.651275			LDOC1L	-0.465807	8.02144	0.0621273	1
VDAC3	-0.194747	8.02984	0.0252281	0.654952			ENSG00000255394	-0.605168	7.81635	0.0622637	1
NUDT7	0.83609	6.79567	0.0253031	0.655923			LINC01378	-0.596375	7.81547	0.0622637	1
ZNF532	0.2429	7.55406	0.0254313	0.658265			CD38	-0.582293	7.81411	0.0622637	1
ENSG00000261252	0.712224	6.33977	0.0255277	0.658589			FRAS1	-0.576717	7.81789	0.0622637	1
CTSL	-0.286676	7.78831	0.0255623	0.658589			STEAP1	-0.538336	7.81537	0.0622637	1
ACAP3	-0.795683	6.55389	0.0255902	0.658589			CCDC141	-0.419517	8.13912	0.0623021	1
LINC00623	-0.885565	6.33913	0.025595	0.658589			ADRBK2	-0.405778	8.14071	0.0623021	1
NPL	-0.903463	6.39047	0.0256501	0.658736			TFB2M	-0.511507	7.94802	0.0623373	1
C14orf39	0.604563	6.53619	0.0256763	0.658736			TMEM94	-0.505332	7.9541	0.0623373	1
USB1	-0.85097	6.87348	0.0257571	0.659695			HS6ST1	0.451319	7.99628	0.0625248	1
B3GNT8	0.97203	6.36904	0.025795	0.659695			C14orf39	0.448922	8.00008	0.0625248	1
BIN3	-0.596386	7.04264	0.0258273	0.659695			XPO4	-0.452347	8.09104	0.0631625	1
ZNF568	-0.232282	7.62011	0.0258724	0.659879			RPP38-DT	-0.415694	8.09476	0.0631625	1
SNRPD1	-0.212018	7.8816	0.0260275	0.660274			PRMT6	0.469956	7.93536	0.0633044	1
SLC35A3	0.277839	7.32472	0.0260719	0.660274			BORCS5	-0.549464	7.87712	0.0634632	1
SELE	0.753331	6.31636	0.0260774	0.660274			ENSG00000269646	-0.532978	7.87633	0.0634632	1
TBX3	0.748041	6.31745	0.0260774	0.660274			C8orf4	0.433029	7.78066	0.0637858	1
CLEC2B	0.717521	6.31613	0.0260774	0.660274			CD300LD	0.422827	7.78029	0.0637999	1
C19orf77	0.285268	7.73849	0.0261404	0.660908			KDR	0.412708	7.77993	0.0637999	1
TMEM87A	-0.387657	7.50823	0.0261888	0.660978			SLC1A5	0.406727	7.77971	0.0637999	1
MEGF6	0.664876	6.31277	0.0262191	0.660978			TSNAXIP1	0.399143	7.77944	0.0637999	1
RP9	0.746953	6.71944	0.0262836	0.661267			CRP	0.397537	7.77939	0.0637999	1
AMER3	-0.342764	7.47212	0.0263064	0.661267			MYH13	0.396898	7.77936	0.0637999	1
RCN1	0.295566	7.59966	0.0263913	0.661957			STX19	0.387908	7.77905	0.0637999	1
NUP210	-0.620619	6.86576	0.026445	0.661957			ASCL2	0.386564	7.779	0.0637999	1
PRSS54	-0.865445	6.3376	0.0264938	0.661957			CXCL6	0.381167	7.77881	0.0637999	1
DNAH3	-0.543216	6.58031	0.0265234	0.661957			AFAP1L2	0.380085	7.77877	0.0637999	1
MED24	-0.44344	6.9861	0.0265239	0.661957			ENSG00000257900	0.379414	7.77875	0.0637999	1
C3orf49	-0.864309	6.43657	0.0265843	0.662476			ENSG00000242659	0.375839	7.77862	0.0637999	1
CNMD	-0.939425	6.35692	0.0266207	0.662476			ENSG00000263394	0.374188	7.77856	0.0637999	1
PTRF	0.610309	6.63946	0.0267781	0.665441			CORT	0.372068	7.77849	0.0637999	1
OPN3	1.02043	6.51257	0.0268706	0.665441			HLA-DPA1	0.369176	7.77839	0.0637999	1
RP11-242G20.1	-0.61716	6.35637	0.0268908	0.665441			LINC02515	0.369022	7.77839	0.0637999	1
IQUB	1.11236	6.41007	0.0268927	0.665441			GIMAP5	0.364347	7.77822	0.0637999	1
HEBP2	-0.673474	6.84233	0.0270646	0.668746			SYNM	0.361064	7.77811	0.0637999	1
MEF2D	-0.848336	6.62069	0.0271326	0.669317			IFITM1	0.355564	7.77792	0.0637999	1
KNOP1	0.337558	7.26775	0.0271913	0.669317			ITGA5	0.351733	7.77779	0.0637999	1
MOAP1	-0.559074	6.96968	0.027203	0.669317			MTARC1	0.34936	7.77771	0.0637999	1
LPPR1	-0.552886	7.24031	0.0274272	0.673349			FAM43A	0.345918	7.77759	0.0637999	1
TIAL1	-0.607392	7.07163	0.0274442	0.673349			ARL14EP	-0.398059	8.17885	0.0638447	1
EML6	-0.359233	7.28792	0.0275491	0.673899			MTRNR2L4	-0.43247	8.15203	0.0641918	1
MYT1L-AS1	0.724961	6.32725	0.0275831	0.673899			LINC01252	-0.393353	8.15424	0.0641918	1
RP11-556O15.1	-0.36918	6.87318	0.0276277	0.673899			NDEL1	-0.481925	8.06879	0.0643344	1
ZNF611	-0.421373	7.15251	0.0276908	0.673899			PLXND1	0.513408	7.82012	0.0646019	1
ENOX1-AS1	-0.723481	6.37387	0.0277288	0.673899			SYNDIG1L	0.493849	7.82144	0.0646019	1
DNAJB13	-0.586754	6.33487	0.0278067	0.673899			TSPAN8	0.490235	7.81875	0.0646019	1
ENSG00000267942	-0.62803	6.47091	0.0279272	0.673899			ATP11C	0.487171	7.8206	0.0646019	1
UBE2W	-0.250094	7.84778	0.02808	0.673899			NKRF	0.496345	7.92944	0.0646224	1
TTLL11	1.00342	6.37368	0.0281339	0.673899			PEX6	0.490356	7.93195	0.0646224	1
ZIK1	-0.727016	6.6569	0.0281758	0.673899			SLC44A2	-0.36407	8.27108	0.0653244	1
NUP107-DT	-0.892748	6.39194	0.028267	0.673899			ZNF540	-0.345539	8.2764	0.0653244	1
XBP1	0.230246	7.87151	0.0283172	0.673899			MTRNR2L1	-0.544119	7.91559	0.0653853	1
ENSG00000267330	-0.323783	7.0376	0.0283563	0.673899			SLC7A9	-0.536627	7.91318	0.0653853	1
CD99L2	-0.293035	7.896	0.0283739	0.673899			SPOCK1	-0.568415	7.86684	0.065473	1
SNED1	-0.73584	6.80307	0.0283749	0.673899			C1orf194	-0.536823	7.8681	0.065473	1
IRF2BP1	0.869605	6.50116	0.0284881	0.673899			LIPG	-0.490767	7.98888	0.0656023	1
LRRC32	0.581075	6.30459	0.0285111	0.673899			STYXL1	0.386324	8.09998	0.065624	1
MST1R	0.577539	6.30461	0.0285111	0.673899			RSBN1L	-0.416411	8.1036	0.065632	1
SLA	0.575643	6.30361	0.0285111	0.673899			STK32B	0.492743	7.92752	0.0659283	1
NBAT1	0.575021	6.30576	0.0285111	0.673899			KIAA0895	-0.404314	8.16203	0.0659828	1
BST2	0.571084	6.30435	0.0285111	0.673899			DEF8	-0.400641	8.16468	0.0659828	1
CUZD1	0.560689	6.3042	0.0285111	0.673899			TRIM72	-0.49675	8.01101	0.0660097	1
LINC01798	0.560411	6.30426	0.0285111	0.673899			ANKRA2	-0.494496	8.0114	0.0660097	1
ZBTB7C	0.552679	6.30295	0.0285111	0.673899			YAE1D1	0.439859	8.03107	0.0662885	1
EBF1	0.547601	6.30499	0.0285111	0.673899			ELP6	-0.362022	8.27956	0.0662992	1
COL12A1	0.537774	6.30329	0.0285111	0.673899			ENSG00000265264	-0.548076	7.82423	0.0663974	1
COL6A2	0.524609	6.30401	0.0285111	0.673899			THBS2	-0.517031	7.8254	0.0663974	1
ZNF420	0.754908	6.99904	0.0285819	0.674656			CAPN8	-0.512528	7.82539	0.0663974	1
RPP38-DT	-0.519538	6.60346	0.0286442	0.674706			CD44	-0.363908	8.20435	0.0668374	1
ADAM22	-0.87068	6.71281	0.0286932	0.674706			ENSG00000269866	-0.554885	7.85889	0.0671631	1
C2orf73	1.09322	6.43821	0.0287066	0.674706			OSBPL7	-0.552729	7.85923	0.0671631	1
PMVK	-0.695042	7.02034	0.0287389	0.674706			ARHGAP27	-0.404459	8.17483	0.0676788	1
C6orf57	-0.363541	7.13549	0.0288391	0.676147			EXD3	-0.397964	8.17618	0.0676788	1
ZNF135	0.623394	7.00005	0.0289105	0.67691			BCL7B	-0.337531	8.25665	0.0679968	1
LDHD	0.864505	6.34583	0.0289753	0.677382			LPCAT3	-0.422766	8.14321	0.0681014	1
API5	-0.35181	7.63379	0.0290084	0.677382			USP28	-0.419711	8.06634	0.0683658	1
GIPR	-0.254816	7.59739	0.0291518	0.679056			ASPHD1	-0.543781	7.96303	0.0683691	1
HECTD1	-0.253133	7.74759	0.0291956	0.679056			INPP5K	-0.496247	7.96422	0.0683691	1
HEXA	-0.213785	7.93763	0.0292068	0.679056			PCED1A	-0.481615	7.9653	0.0683691	1
PCTP	-1.02129	6.5085	0.0292361	0.679056			ENSG00000254343	-0.546638	7.85004	0.0683752	1
MADD	-0.562889	7.26018	0.029376	0.680181			SLC25A41	-0.581054	7.83504	0.0683803	1
CALN1	-0.422413	6.75741	0.0293874	0.680181			SRY	-0.579475	7.83151	0.0683803	1
CTF1	-0.697784	6.34573	0.0294392	0.680181			LINC00960	-0.571106	7.83082	0.0683803	1
ENSG00000255663	-1.05869	6.45607	0.0294407	0.680181			ENSG00000259894	-0.537598	7.8323	0.0683803	1
CNFN	0.901892	6.41441	0.0295306	0.680974			CASC20	-0.530801	7.83347	0.0683803	1
LAMP3	-0.390302	6.83023	0.0295532	0.680974			ADPRHL1	0.530864	7.8247	0.0684012	1
TMEM94	-0.79394	6.6115	0.0296636	0.681659			ENSG00000253604	0.475097	7.91799	0.068476	1
MRPL49	-0.380463	7.39239	0.0296774	0.681659			BCL3	0.431097	7.91478	0.068476	1
EGR1	-0.169528	8.30132	0.0297003	0.681659			CNMD	-0.490793	7.79676	0.0685692	1
ZNF44	-0.41104	7.29208	0.0298721	0.684701			XG	-0.489963	7.79646	0.0685692	1
TP53AIP1	0.598843	6.33242	0.0300604	0.686695			FLVCR2	-0.484156	7.79782	0.0685692	1
TCEAL6	-0.688858	6.54728	0.030066	0.686695			ENSG00000241593	-0.480792	7.79733	0.0685692	1
USP26	-0.582968	6.32574	0.0302006	0.686695			LINC02344	-0.475584	7.79926	0.0685692	1
GADD45A	-0.703052	6.87061	0.0302036	0.686695			ENSG00000250920	-0.471083	7.79653	0.0685692	1
ENSG00000267838	-0.987827	6.3703	0.0302165	0.686695			TNFRSF10D	-0.457131	7.79665	0.0685692	1
RP1-212P9.2	-0.96249	6.37015	0.0302165	0.686695			PVRIG	-0.450024	7.79694	0.0685692	1
PTPRD	-0.684072	7.01082	0.030265	0.686695			ZNF641	0.500551	7.9175	0.0686707	1
ALPK3	-0.495875	7.33531	0.0302745	0.686695			LY6E	-0.553237	7.90683	0.0687606	1
C3orf14	-0.204371	7.93247	0.0303935	0.686829			C5orf49	-0.540674	7.84438	0.0688867	1
MAP2K3	-0.797164	6.84606	0.0304324	0.686829			YDJC	-0.530317	7.84245	0.0688867	1
TMC1	-0.374828	6.88671	0.0304336	0.686829			CSTL1	-0.347515	8.31639	0.0689159	1
LINC02564	0.932227	6.35618	0.0304381	0.686829			RP11-285A1.1	-0.537153	7.90402	0.0689406	1
CCDC28B	-0.603286	6.97099	0.0305393	0.68822			BSND	-0.522961	7.90681	0.0689406	1
POLA2	-0.298792	7.18102	0.0306295	0.689001			RSKR	-0.365954	8.26481	0.069061	1
RPTOR	-0.820108	6.41471	0.0306816	0.689001			C12orf60	-0.361529	8.26629	0.069061	1
CTD-3116E22.7	-0.541165	6.57414	0.0306965	0.689001			LINC01850	0.43801	7.79562	0.0692426	1
CEP95	-0.450065	7.43747	0.0307322	0.689001			RHOJ	0.429621	7.79445	0.0692426	1
RFX2	-0.251203	7.38369	0.0307835	0.689266			TBPL2	0.411241	7.79485	0.0692426	1
C1orf168	0.451175	7.22441	0.0309077	0.689673			LAMP3	-0.397479	8.18671	0.0692837	1
CHURC1	0.188748	7.97126	0.0309243	0.689673			PER1	-0.447098	8.0453	0.0693612	1
LOC101929420	0.671285	6.3505	0.0309756	0.689673			GNL1	-0.440588	8.04568	0.0693612	1
FLRT2	-0.966227	6.3852	0.0309951	0.689673			PMVK	-0.438014	8.04526	0.0693612	1
CCDC120	-0.439488	6.82251	0.0310766	0.689673			IMPACT	-0.419292	8.04884	0.0693612	1
BACH2	1.02039	6.44379	0.0310844	0.689673			RBM22	0.370192	8.15543	0.0694192	1
SPG21	0.215811	7.68966	0.0311226	0.689673			ZNF594	-0.42928	8.09579	0.0697112	1
F13A1	1.09214	6.47556	0.0311623	0.689673			ADGRD1	-0.416981	8.0971	0.0697112	1
ERMN	0.57499	6.30881	0.0311851	0.689673			TMEM150A	-0.529367	7.93395	0.0697887	1
ECEL1	-0.683396	6.31897	0.0313361	0.689673			UBR7	-0.477625	8.00332	0.0701513	1
ENSG00000226637	-0.670859	6.31837	0.0313361	0.689673			MTMR4	-0.44335	8.00625	0.0701513	1
LRFN5	-0.649238	6.31663	0.0313361	0.689673			FAM184B	-0.406864	8.12986	0.0701763	1
NCF2	-0.64545	6.31732	0.0313361	0.689673			GPR22	-0.397756	8.12963	0.0701763	1
THOP1	-0.938195	6.4372	0.031356	0.689673			CLGN	-0.383283	8.12712	0.0701763	1
KLHL25	0.784448	6.33708	0.0315565	0.691312			NNMT	0.382075	8.05865	0.0705404	1
PPP1R3D	1.01757	6.44217	0.0315616	0.691312			KLHDC1	-0.369	8.23655	0.0707524	1
LDB1	-0.966211	6.59526	0.0316936	0.691312			PDK2	0.465693	7.90534	0.0710625	1
RPUSD3	-0.271946	7.25404	0.0317963	0.691312			C4orf47	0.550617	7.83403	0.0712811	1
SRPX	0.748108	6.32901	0.0317993	0.691312			ENSG00000250041	0.536729	7.83048	0.0712811	1
ENSG00000268166	-0.919148	6.35109	0.0318279	0.691312			ENSG00000230472	0.52753	7.83258	0.0712811	1
ANKRD46	-0.73086	7.01006	0.0318321	0.691312			PORCN	0.50968	7.83378	0.0712811	1
FANCL	-0.529827	7.23009	0.0318477	0.691312			FAM177B	0.493015	7.83003	0.0712811	1
WNT2B	-0.515496	6.88229	0.0319115	0.691312			LRRC1	-0.452974	8.07798	0.0712979	1
CAPN8	-0.865153	6.37353	0.031914	0.691312			NUP210	-0.437291	8.07777	0.0712979	1
REEP5	-0.174373	8.14229	0.0319261	0.691312			NLGN4Y	-0.436731	8.07863	0.0712979	1
RASL11A	0.749592	6.33486	0.0319505	0.691312			THG1L	-0.40436	8.16533	0.0717529	1
POLH	-0.31708	6.99637	0.031969	0.691312			ENSG00000267330	-0.359243	8.29624	0.071911	1
GMPR	-0.654244	6.54824	0.0319861	0.691312			ANKRD20A1	0.490531	7.90089	0.0721756	1
SUGCT	-0.646533	6.3755	0.0320684	0.691384			RGP1	-0.406928	8.10686	0.0721759	1
EGLN2	0.75639	6.7114	0.0321283	0.691384			NAMPTL	-0.39352	8.10924	0.0721759	1
RAB1B	-0.397709	7.39067	0.032141	0.691384			RAB3A	-0.544691	7.89849	0.0723936	1
BEAN1	-0.398521	6.81417	0.0321482	0.691384			C1orf74	-0.542206	7.89545	0.0723936	1
BMX	0.520863	6.30309	0.0322365	0.692429			DLG5	-0.530108	7.89798	0.0723936	1
TMEM127	-0.37223	7.21185	0.032443	0.696007			CTC-479C5.10	0.459566	7.96578	0.0731486	1
NHEJ1	0.840648	6.57408	0.0325764	0.698008			RTKN	0.454309	7.96742	0.0731486	1
LINC02179	-0.561465	6.44753	0.0326329	0.698359			AKAP1	0.436816	7.96822	0.0731486	1
FBXO41	-0.939895	6.76077	0.0327328	0.699575			THEM6	0.486926	7.8913	0.0732146	1
USP6	-0.459281	6.83833	0.03277	0.699575			ENSG00000257065	0.462248	7.89329	0.0732146	1
ZDHHC4	-0.467837	7.39897	0.0328787	0.700065			A2M	0.519879	7.83571	0.0734039	1
ERGIC3	-0.179497	8.11713	0.0329226	0.700065			OR2A7	0.486951	7.83779	0.0734039	1
ENOSF1	-0.293577	7.33289	0.0329344	0.700065			IGFBP3	0.485351	7.83662	0.0734039	1
DDX39B	-0.401948	7.432	0.0330105	0.700065			RP11-468E2.4	-0.327826	8.31887	0.0735485	1
VEPH1	-0.736641	6.35307	0.0330135	0.700065			HMCES	-0.45392	8.03852	0.0737427	1
TRNP1	-0.536229	7.02174	0.0330543	0.700065			C2orf76	-0.439068	8.03919	0.0737427	1
NSMCE1-DT	0.737624	6.44083	0.0330783	0.700065			MBD5	-0.429597	8.03664	0.0737427	1
HPGD	-0.845016	6.33523	0.0331546	0.700065			CKAP2	-0.515408	7.92792	0.0738135	1
GOLGA8Q	-0.793043	6.33386	0.0331546	0.700065			CCDC51	0.506387	7.88796	0.0739975	1
ATF6	0.287535	7.80105	0.0332942	0.701476			RP11-44F14.2	-0.343029	8.26881	0.0740512	1
INO80D	-0.217452	7.9532	0.0333328	0.701476			RP11-838N2.5	-0.456785	7.78593	0.0741388	1
OMA1	-0.351648	7.43248	0.0333556	0.701476			MAB21L2	-0.456671	7.78593	0.0741388	1
U2AF1L4	-0.236929	7.548	0.033414	0.701476			ENSG00000257613	-0.45103	7.78566	0.0741388	1
MSRA	0.701756	6.54218	0.033477	0.701476			BCHE	-0.449104	7.78557	0.0741388	1
LRP8	-0.429689	6.7673	0.033533	0.701476			LINC02422	-0.441381	7.7852	0.0741388	1
ATP10D	-0.574848	7.20203	0.0335467	0.701476			LINC01816	-0.437557	7.78502	0.0741388	1
FAM47E	-0.294821	7.57379	0.0335691	0.701476			LINC02252	-0.437149	7.785	0.0741388	1
TENM3	0.749739	6.7678	0.0335838	0.701476			PAK5	-0.428025	7.78457	0.0741388	1
ENSG00000231429	0.468368	6.63502	0.033759	0.704045			PRPH	-0.426818	7.78451	0.0741388	1
DMTN	0.500984	7.12097	0.0338068	0.704045			ENSG00000257061	-0.421337	7.78425	0.0741388	1
RNF14	-0.193869	7.84362	0.0338359	0.704045			PRKCQ-AS1	0.521066	7.88834	0.0741618	1
KISS1R	0.800311	6.33247	0.0338685	0.704045			LINC01786	0.469291	7.88831	0.0741618	1
RPS6KA2	0.928068	6.37379	0.0339957	0.705847			MRPL9	-0.40488	8.14936	0.0742283	1
BMF	0.44796	6.30031	0.0340583	0.706268			CDT1	-0.397273	8.15143	0.0742283	1
PTK7	-0.282206	7.19494	0.0341647	0.706268			RIC8A	-0.445226	8.02122	0.0744215	1
ENO3	-0.519961	6.69246	0.0341685	0.706268			ATP10D	-0.395666	8.1205	0.0744996	1
BBS4	-0.652979	7.13658	0.0341782	0.706268			C17orf80	-0.476491	7.99869	0.0745713	1
LINC00839	0.627376	6.64844	0.0342837	0.70685			HHIPL1	-0.463869	7.99987	0.0745713	1
GCM1	-0.494675	6.53235	0.0343286	0.70685			NOSTRIN	-0.357525	8.23249	0.0748643	1
MYO1H	0.661089	6.31286	0.0343531	0.70685			ENSG00000236627	0.496978	7.84489	0.0749024	1
STARD4	-0.726183	7.01919	0.0344273	0.70685			GNB1L	0.459274	7.84369	0.0749024	1
BLCAP	-0.574647	7.27019	0.0345512	0.70685			C7orf43	0.444176	7.95968	0.0750487	1
MFSD5	-0.918201	6.71732	0.0345951	0.70685			HTRA1	-0.553916	7.88968	0.0757347	1
SULT1A1	-0.276793	7.30182	0.0345983	0.70685			ALPP	-0.459093	8.0707	0.0757774	1
DNER	-0.739843	6.93246	0.0346613	0.70685			TMEM231	-0.564636	7.88712	0.0759015	1
SCRG1	0.858678	6.54925	0.0346844	0.70685			C3orf49	-0.529629	7.89134	0.0759015	1
HADHB	-0.254142	7.86821	0.0346954	0.70685			NCAPG2	-0.505801	7.88853	0.0759015	1
PPCDC	-1.01834	6.68036	0.0347203	0.70685			SLC9A3R1	-0.379128	8.16228	0.0760828	1
ZNF439	0.317184	7.1355	0.034726	0.70685			SUCLG2	-0.379025	8.16146	0.0760828	1
SMN2	-0.2752	7.45845	0.0347339	0.70685			PLXNA1	0.51335	7.87124	0.0762266	1
TTC19	-0.20513	7.84563	0.0349135	0.707525			MFSD14C	0.48736	7.87048	0.0762266	1
BDKRB2	0.956081	6.38232	0.0350405	0.707525			ENSG00000266086	0.486304	7.87274	0.0762266	1
EIF4E2	-0.283426	7.43431	0.0350561	0.707525			EME1	0.538501	7.85537	0.0764424	1
RET	-0.955418	6.36532	0.0351693	0.707525			CTSF	0.469348	7.86609	0.0765577	1
UBE3C	-0.226124	7.47092	0.0351748	0.707525			LRRC6	0.533799	7.85924	0.0766464	1
GLIS3	0.810276	6.77833	0.0352063	0.707525			LINC00562	-0.437514	8.09967	0.07666	1
MANCR	0.457251	6.3006	0.0352231	0.707525			GXYLT1	-0.425142	8.10166	0.07666	1
MIAT	-0.699284	6.3495	0.0353329	0.707525			TMEM39A	-0.39406	8.10337	0.07666	1
SLC50A1	-0.193583	7.83236	0.0353551	0.707525			NUMBL	-0.400378	8.1324	0.0766883	1
SPINK13	0.758809	6.3333	0.0353891	0.707525			STAMBP	-0.383663	8.13198	0.0766883	1
RNASEH2C	-0.520969	7.07759	0.0353971	0.707525			MYOM1	-0.447307	8.05209	0.0772605	1
ALG1	-0.404321	6.92678	0.0354064	0.707525			NIPAL3	-0.381887	8.21288	0.0779006	1
SAAL1	-1.07097	6.58808	0.0354322	0.707525			HDDC2	-0.357196	8.21258	0.0779006	1
ZNF208	-0.330762	7.06225	0.0354421	0.707525			TIMELESS	-0.53989	7.92072	0.0782559	1
ETS2	1.01953	6.43833	0.0355644	0.707525			LINC02076	-0.539555	7.91985	0.0782559	1
SERPINB5	0.576011	6.44189	0.0355769	0.707525			PSTPIP1	-0.49804	7.91862	0.0782559	1
MKKS	-0.360214	7.52425	0.0356008	0.707525			PIGG	-0.449564	8.03001	0.0784226	1
HDDC2	-0.395575	7.48999	0.0356172	0.707525			SLC25A11	-0.440956	8.03051	0.0784226	1
TTLL3	-0.241746	7.42594	0.0356447	0.707525			AKT1	-0.437355	8.03033	0.0784226	1
PCYOX1	-0.203599	7.7761	0.0356483	0.707525			SOX4	0.422224	8.00456	0.0785286	1
C2CD4A	0.414157	7.31871	0.0356717	0.707525			GPX7	-0.473863	7.97387	0.0786445	1
UPRT	-0.888072	6.84432	0.0356991	0.707525			ARHGEF10	-0.416831	8.08261	0.0786987	1
USP28	-0.629674	6.89276	0.0357234	0.707525			FCHO2	-0.398506	8.14177	0.0787484	1
UTRN	-0.46243	7.35687	0.0357418	0.707525			DOCK4	0.464286	7.94938	0.078951	1
RP11-690G19.3	-0.763657	6.70609	0.0358008	0.70789			FBXL15	0.454666	7.95403	0.078951	1
TRAP1	0.419121	7.35609	0.0360837	0.712673			ZFYVE27	0.444315	7.95117	0.078951	1
TRNT1	0.24454	7.54371	0.0362123	0.71369			FAM83H	0.407359	7.95084	0.078951	1
SLC25A41	-0.577769	6.33223	0.0362171	0.71369			CTC1	-0.465832	8.00796	0.0791494	1
CASP6	-0.31526	7.22415	0.0363265	0.713693			ENSG00000255839	-0.447726	8.01256	0.0791494	1
NGLY1	0.234719	7.49172	0.0363363	0.713693			LINC01224	-0.446413	8.01019	0.0791494	1
SRSF7	-0.178502	7.94498	0.0363402	0.713693			GALNT2	-0.436886	8.01122	0.0791494	1
CABP7	0.73404	6.39972	0.0365101	0.716222			SLC9A1	0.411324	8.03561	0.0792886	1
MEG8	0.678162	6.32381	0.0365542	0.716222			FECH	-0.491189	7.98895	0.0792904	1
TLR4	0.475575	6.30175	0.0365923	0.716222			RAI14	-0.480333	7.99096	0.0792904	1
MPP2	-0.818811	6.81679	0.0368496	0.718362			WDR46	-0.436792	7.9926	0.0792904	1
METTL3	-0.429445	7.20231	0.0368667	0.718362			DACH2	-0.541239	7.88018	0.0794228	1
ALDH5A1	-0.254189	7.43216	0.0368765	0.718362			MYO7A	-0.465164	7.88305	0.0794228	1
HIST1H2BC	-0.845256	6.81667	0.0369557	0.718362			C8orf17	-0.377579	8.18211	0.0794739	1
GOLGA8B	-0.438288	7.23881	0.0370003	0.718362			TMEM50B	-0.348139	8.28596	0.0802081	1
FBXL15	0.813346	6.68209	0.0371567	0.718362			ZNF225	-0.345373	8.23668	0.0804629	1
WDR12	0.757822	6.91754	0.0371883	0.718362			HIST1H2BK	-0.420751	8.06493	0.0805588	1
LYNX1	-0.936865	6.47156	0.0372188	0.718362			CD300E	0.439099	7.94302	0.0809494	1
RP11-488C13.5	-0.250797	7.3371	0.0372483	0.718362			FAM110B	-0.382037	8.19401	0.0810203	1
CCDC159	-0.249738	7.40144	0.0372555	0.718362			DPM2	-0.371351	8.19732	0.0810203	1
PRKDC	-0.199166	7.80738	0.0372557	0.718362			BLCAP	-0.382721	8.124	0.0814013	1
PIGW	-0.256679	7.34359	0.0372666	0.718362			ZNF14	-0.411086	8.09453	0.0814404	1
LINC01565	0.503701	6.61223	0.0373253	0.718362			ZNF846	-0.409332	8.09537	0.0814404	1
NR4A1	-0.218551	7.64408	0.037372	0.718362			SLAIN1	-0.507309	7.93809	0.0816269	1
FAM224A	-0.585563	6.53576	0.0373822	0.718362			ENSG00000268573	-0.49685	7.94185	0.0816269	1
TOR1B	0.829404	6.58984	0.0374008	0.718362			ADCY5	-0.459606	7.9413	0.0816269	1
LINC00908	-0.273412	7.17825	0.0374026	0.718362			CAMK2G	-0.35994	8.24701	0.0816295	1
RP11-44F14.2	-0.297791	7.21501	0.0377524	0.723872			DIDO1	0.352335	8.15732	0.0818112	1
RCBTB1	-0.618147	6.96311	0.0377727	0.723872			RAD9B	-0.360086	8.205	0.0824736	1
ENSG00000237343	0.59825	6.32007	0.0379202	0.725063			EXOG	-0.388773	8.16668	0.0825062	1
TSPAN8	1.07014	6.42892	0.0379519	0.725063			TSPAN33	-0.461498	7.91324	0.0826832	1
ASPHD1	-0.740387	6.65591	0.0379597	0.725063			ANKZF1	-0.323787	8.3159	0.082689	1
HMGCL	-0.230961	7.69933	0.0380759	0.726487			NLRP11	0.514599	7.7998	0.0828875	1
RP11-113D6.10	-0.582748	7.16153	0.0382237	0.726511			GHRL	0.495613	7.79796	0.0828875	1
CASP2	-0.273789	7.64077	0.0382598	0.726511			ENSG00000255557	0.495588	7.79884	0.0828875	1
BBC3	0.63924	6.31467	0.0384186	0.726511			NTN1	0.491655	7.79859	0.0828875	1
PSMB8	-0.616499	7.13901	0.0384477	0.726511			ITGB6	0.490265	7.79864	0.0828875	1
CYP2U1	0.949521	6.43444	0.0385721	0.726511			RPS6KA2	0.48559	7.79791	0.0828875	1
STUB1	-0.62651	6.91123	0.0386172	0.726511			DCT	0.478932	7.79771	0.0828875	1
DKFZP434K028	0.82142	6.42729	0.0386236	0.726511			ZG16B	0.456357	7.79706	0.0828875	1
ERI1	-0.668724	6.66138	0.0386921	0.726511			RASL11A	0.446516	7.79762	0.0828875	1
GATA6-AS1	0.875267	6.52675	0.0386978	0.726511			ENSG00000259834	0.439161	7.79784	0.0828875	1
AMBN	-1.00367	6.42903	0.038763	0.726511			HSD3B2	0.432076	7.80011	0.0828875	1
GALM	-0.251226	7.29527	0.0387784	0.726511			DPYSL3	0.406841	7.80066	0.0828875	1
ICT1	-0.824309	6.85069	0.0387872	0.726511			SLITRK1	-0.49805	7.87288	0.082898	1
CD300E	0.577634	6.42754	0.0388924	0.726511			ENSG00000257746	0.309368	8.25527	0.0829543	1
SREK1	-0.177251	8.02416	0.0388924	0.726511			SPRED3	-0.456499	7.80804	0.0829895	1
TXNDC9	-0.492783	7.34725	0.038907	0.726511			FBXL6	-0.443361	7.80516	0.0829895	1
ARF4	-0.175556	8.14169	0.0389498	0.726511			RP9	0.44062	7.99129	0.0830852	1
SLC39A8	0.776788	6.5281	0.0389582	0.726511			TMEM236	0.325481	8.2358	0.0831421	1
DOCK4	0.81697	6.66657	0.0390327	0.726511			SSNA1	-0.463425	8.02156	0.0834235	1
SS18	-0.281802	7.60578	0.0390557	0.726511			SLC25A22	-0.444783	8.02567	0.0834235	1
ANGPTL2	0.890954	6.36744	0.0390668	0.726511			POLDIP3	-0.441804	8.0234	0.0834235	1
ERCC2	-0.62425	6.6944	0.0391154	0.726511			PDK3	-0.388983	8.13513	0.0835574	1
MIF4GD	-0.430997	7.27753	0.0391482	0.726511			LINC00621	-0.505188	7.96181	0.0835779	1
ZNF783	-0.439247	7.04503	0.0391831	0.726511			PRMT3	-0.490843	7.96109	0.0835779	1
SMPDL3B	1.05567	6.50114	0.0392555	0.726511			RP11-539L10.3	-0.466973	7.96221	0.0835779	1
CWC22	0.40984	7.35259	0.0393004	0.726511			RSAD1	-0.464844	7.96361	0.0835779	1
ZNF732	0.705105	6.358	0.0393306	0.726511			MAL2	-0.409783	8.07449	0.0836479	1
ENG	0.888803	6.35023	0.0393732	0.726511			TCEAL5	-0.404566	8.10879	0.0840113	1
JAKMIP3	0.885106	6.34896	0.0393732	0.726511			PDIK1L	-0.44852	8.00378	0.0842024	1
ZNF792	-0.850572	6.37145	0.0394379	0.726511			SH3BGR	0.442471	7.93429	0.0850276	1
RP11-333A23.4	-0.651309	6.5181	0.0394719	0.726511			LINC01180	0.440651	7.93131	0.0850276	1
TAF12	-0.559432	7.15636	0.0396136	0.726511			TP53TG1	-0.375366	8.1477	0.0855799	1
SLC17A5	-0.302108	7.47665	0.0396471	0.726511			HHLA3	-0.350998	8.14887	0.0855799	1
NDUFA4	0.216678	7.7126	0.0396927	0.726511			RP11-930P14.2	-0.360427	8.19074	0.0858195	1
PCDHA2	0.738956	6.3641	0.0397509	0.726511			AC083864.3	-0.549863	7.86413	0.0862418	1
ENSG00000257746	0.338379	6.97123	0.0397756	0.726511			RNF126	-0.530497	7.86643	0.0862418	1
GCAT	-0.675816	6.62828	0.0397838	0.726511			CATSPERE	-0.499307	7.86444	0.0862418	1
MOB3A	-0.307493	7.31714	0.0398025	0.726511			PRKACB	-0.410266	8.11724	0.0864201	1
PPAP2A	0.826278	6.64075	0.0398288	0.726511			MAGEB10	-0.384923	8.11667	0.0864201	1
CCT5	-0.237645	7.88534	0.0398315	0.726511			TPP2	-0.316772	8.3002	0.0864522	1
TINAGL1	0.574941	6.52027	0.0398908	0.726511			TSPAN2	-0.311505	8.30199	0.0864522	1
KMO	-0.798189	6.46465	0.039963	0.726511			SGSM3	-0.504393	7.9311	0.0865984	1
AC016735.2	-0.305055	6.93959	0.0400192	0.726511			ENSG00000260626	-0.500669	7.93087	0.0865984	1
FAT4	0.879428	6.36828	0.040132	0.726511			NOL6	-0.494791	7.93241	0.0865984	1
LRRC1	-0.612074	7.00389	0.040143	0.726511			LINC02789	-0.483307	7.90288	0.0871082	1
TRPV6	0.685798	6.31269	0.0401938	0.726511			ITGAD	-0.509751	7.90209	0.0873099	1
ADAM19	0.679714	6.31416	0.0401938	0.726511			KIAA1755	-0.494597	7.90497	0.0873099	1
ENSG00000261187	0.779689	6.34602	0.0402423	0.726511			STING1	-0.443031	8.03247	0.0874084	1
MED21	0.497288	7.34595	0.0402469	0.726511			NUDT7	0.418047	7.9799	0.0878977	1
ERBB2	-0.267949	7.12633	0.0402537	0.726511			RRAS2	0.406712	7.9798	0.0878977	1
ZNF211	-0.349044	7.13515	0.0402953	0.726511			SLC39A11	-0.355184	8.21008	0.0887311	1
PFDN1	0.277624	7.60387	0.0402963	0.726511			TMEM5	-0.337497	8.21247	0.0887311	1
MEA1	-0.298993	7.61201	0.0402988	0.726511			PPP2R2C	-0.435888	8.01716	0.0887705	1
ZNF354B	-0.525726	6.65024	0.0403461	0.726511			SSSCA1	-0.426277	8.01603	0.0887705	1
PAK1	-0.425072	7.05182	0.040366	0.726511			MED30	-0.457057	7.95484	0.0888392	1
LTB4R	-0.659276	6.51721	0.0404148	0.726511			LANCL3	-0.424701	8.06825	0.0889309	1
P4HB	0.193761	7.77403	0.0404364	0.726511			IFFO1	-0.399448	8.06874	0.0889309	1
KLLN	-0.406064	7.0983	0.0404878	0.726511			RP11-113D6.10	-0.41154	8.09901	0.0892412	1
MAP1LC3A	-0.731073	6.49236	0.0404961	0.726511			DHRS2	-0.402251	8.10013	0.0892412	1
SH2B3	-0.408004	7.18251	0.0405564	0.726845			HID1	-0.398881	8.09894	0.0892412	1
TERF2IP	0.193055	7.84472	0.0406494	0.727343			AKR1D1	-0.398691	8.09827	0.0892412	1
ENSG00000263136	0.706662	6.38723	0.0406677	0.727343			SEC24B	-0.376488	8.09876	0.0892412	1
LLPH	-0.283698	7.39868	0.0408217	0.72865			LYPLAL1	-0.382176	8.17026	0.0892511	1
SDCBP	-0.207332	8.0143	0.0408245	0.72865			ZDHHC17	-0.371557	8.16895	0.0892511	1
AATK	-0.72417	6.64792	0.0408917	0.729104			CCDC120	-0.36781	8.16841	0.0892511	1
ENSG00000223804	-0.473454	6.59765	0.0410501	0.729788			PHF14	-0.364017	8.17122	0.0892511	1
C16orf45	-0.34694	7.49078	0.041055	0.729788			ENSG00000255455	-0.548618	7.85391	0.0893315	1
LINC02315	-0.901526	6.36597	0.0410558	0.729788			ENSG00000259445	-0.464078	7.99515	0.0896057	1
CSPP1	-0.526381	7.17248	0.0412047	0.730943			RNASEH2B	-0.439542	7.99782	0.0896057	1
ELP6	-0.340412	7.27107	0.0412047	0.730943			NEXN	-0.436157	7.99839	0.0896057	1
ENSG00000255557	0.96057	6.37	0.0413506	0.732784			WNT3	-0.579009	7.81338	0.0905987	1
AGBL4	-0.319387	7.07717	0.0417007	0.738237			GNRH1	-0.535282	7.81256	0.0905987	1
ENSG00000258664	-0.720022	6.33114	0.0417788	0.73887			RBM17	0.369337	8.11399	0.0907547	1
SDK2	0.687638	6.46402	0.0419718	0.73928			ENSG00000224413	-0.40214	8.13812	0.0907851	1
SERINC5	-0.304956	7.0358	0.0420147	0.73928			ENSG00000240219	-0.384043	8.18082	0.0909126	1
IFITM2	0.497786	6.89258	0.0421197	0.73928			GPRASP1	-0.359874	8.18383	0.0909126	1
THNSL2	-0.556921	6.74364	0.0421329	0.73928			OTOGL	0.458099	7.91869	0.0912879	1
MTURN	-0.54608	7.07053	0.042226	0.73928			AP1M1	0.441553	7.91767	0.0912879	1
RHOBTB1	-0.899993	6.67288	0.0422605	0.73928			ENSG00000250360	-0.50243	7.92124	0.09187	1
CD47	0.181295	7.9387	0.0424198	0.73928			MAB21L4	-0.474	7.92545	0.09187	1
IPO13	-0.98507	6.72449	0.0424396	0.73928			IL17RE	-0.464871	7.92408	0.09187	1
DNASE2	0.235022	7.4148	0.0424703	0.73928			PPY	-0.495534	7.89548	0.0919312	1
INPP5K	-0.770147	6.63555	0.0425208	0.73928			TMEM97	-0.411011	8.08034	0.0919777	1
RAI2	-0.561449	7.08095	0.0426139	0.73928			SLC35G1	-0.501785	7.85019	0.0919892	1
IFITM3	0.730866	6.73239	0.0426398	0.73928			ENSG00000234640	-0.337471	8.30266	0.0920333	1
DDX25	-0.539183	7.15043	0.042691	0.73928			CLEC1A	-0.515076	7.92451	0.0921125	1
ENSG00000254263	-0.960984	6.3807	0.0427786	0.73928			FN3KRP	-0.509429	7.89392	0.0921258	1
RP3-406A7.7	-1.00674	6.39546	0.0427847	0.73928			BCDIN3D	-0.504238	7.89374	0.0921258	1
FARP2	-0.277654	7.14759	0.0427886	0.73928			CHD5	-0.477067	7.89785	0.0921258	1
ZBTB7A	0.433093	6.78574	0.0428394	0.73928			COQ10A	-0.37752	8.15223	0.0927573	1
HNRNPCL1	-0.632071	6.31597	0.042877	0.73928			NACC1	0.487146	7.80445	0.0928901	1
PDXDC1	-0.179288	7.96074	0.0429351	0.73928			PROC	0.484916	7.80433	0.0928901	1
DPP6	0.246248	7.77784	0.0429984	0.73928			KIFC1	0.466635	7.8045	0.0928901	1
GCNA	-0.541907	6.73132	0.0430405	0.73928			C1QTNF5	0.457599	7.80688	0.0928901	1
ZNF417	-0.603502	6.72424	0.0430754	0.73928			FAS	0.445457	7.80541	0.0928901	1
TMEM11	-0.557233	7.21679	0.0431149	0.73928			CERS1	0.41915	7.80589	0.0928901	1
SGCD	-0.628459	6.31617	0.0431176	0.73928			SRRM4	0.413455	7.80358	0.0928901	1
LINC00278	-0.624349	6.31604	0.0431176	0.73928			MARK2	-0.434548	8.02663	0.0930135	1
ZNF300	-0.614277	6.31546	0.0431176	0.73928			DHRS3	0.473288	7.91425	0.0933901	1
LINC02422	-0.612556	6.31432	0.0431176	0.73928			EOGT	-0.351816	8.20256	0.0939174	1
PAK5	-0.597508	6.31394	0.0431176	0.73928			ZNF667	-0.348313	8.2045	0.0939174	1
MMEL1	-0.593535	6.31373	0.0431176	0.73928			ZBTB5	-0.555999	7.84052	0.0939535	1
TET3	-0.578031	6.31282	0.0431176	0.73928			ELK1	-0.542026	7.83872	0.0939535	1
ENSG00000267581	-0.57776	6.3125	0.0431176	0.73928			PODXL	-0.49806	7.84205	0.0939535	1
NUDT17	-0.365567	6.88801	0.0433329	0.740964			LINC00880	-0.478685	7.83943	0.0939535	1
EBP	-0.473466	7.54535	0.0433475	0.740964			ADAMTS16	-0.537472	7.82213	0.0940305	1
C5orf66	0.965052	6.42761	0.0433819	0.740964			FBXL14	-0.53393	7.82225	0.0940305	1
NOP14	0.272375	7.27529	0.0434152	0.740964			ENSG00000269504	-0.51904	7.82339	0.0940305	1
C8orf37-AS1	-0.618629	6.3284	0.0434285	0.740964			TMEM198	-0.516196	7.82475	0.0940305	1
PAK2	-0.326759	7.4108	0.0435238	0.741825			CA10	-0.512328	7.8202	0.0940305	1
WWTR1	0.231938	7.44549	0.0436064	0.741825			ENSG00000248787	-0.504234	7.82318	0.0940305	1
CD96	-0.266628	7.19647	0.0436067	0.741825			MIAT	-0.487356	7.82194	0.0940305	1
PXK	-0.649826	7.02204	0.0437273	0.742446			STXBP6	-0.380197	8.12328	0.0941234	1
TBC1D8	-0.367585	7.2437	0.0437285	0.742446			ARHGAP32	-0.432076	8.00628	0.0944908	1
ZNF528	-0.232151	7.41948	0.0438998	0.744629			GIT1	-0.404624	8.00746	0.0944908	1
FECH	-0.793989	6.90407	0.0440701	0.746792			IGF2BP2-AS1	-0.423155	8.05666	0.0945727	1
CD44	-0.448012	7.68003	0.0442573	0.747769			CDK5RAP1	-0.416341	8.05865	0.0945727	1
WDR61	-0.248401	7.76172	0.0442591	0.747769			B4GALT3	-0.41292	8.05937	0.0945727	1
DHRS3	0.948523	6.71752	0.0442673	0.747769			POPDC3	-0.389644	8.06217	0.0945727	1
SEC11A	-0.194759	7.86745	0.0443063	0.747769			SCAMP5	-0.364759	8.16491	0.0945995	1
AC093381.2	-0.486171	6.32033	0.0443424	0.747769			FAM111A	-0.40804	8.0924	0.0948177	1
HYKK	-0.322402	6.87985	0.0444299	0.748519			RAVER1	-0.56851	7.83115	0.0948335	1
PAAF1	-0.255766	7.48868	0.0445099	0.74901			LINC00857	-0.544786	7.83268	0.0948335	1
RAB3A	-0.817659	6.51152	0.044545	0.74901			MFSD2A	-0.538294	7.83194	0.0948335	1
PTPDC1	0.919731	6.42983	0.0446004	0.749218			MIR4713HG	-0.502576	7.83267	0.0948335	1
MBD2	0.807852	6.69595	0.0447341	0.750255			DNAJB13	-0.485909	7.83343	0.0948335	1
RAP2B	-0.203406	8.01567	0.0447483	0.750255			IGSF21	-0.482084	7.83192	0.0948335	1
ENSG00000258908	0.713895	6.34047	0.0447925	0.750275			AL021546.6	-0.471764	7.83111	0.0948335	1
SPICE1	-0.60921	6.94787	0.0448547	0.750595			INMT-FAM188B	-0.467139	7.8317	0.0948335	1
SERPINA3	0.970473	6.39873	0.0449478	0.750911			ENSG00000260837	-0.452041	7.83128	0.0948335	1
CASKIN2	-0.972731	6.49855	0.0449868	0.750911			ENSG00000234011	-0.351151	8.21579	0.0952717	1
DEPDC5	-0.430681	6.99907	0.0450215	0.750911			TPRG1-AS1	-0.445629	7.98828	0.0953871	1
PLXNA1	0.823449	6.46038	0.04511	0.750911			FAM118A	-0.315208	8.27801	0.0954318	1
PLBD2	0.73591	6.65225	0.0451335	0.750911			SLC9B2	-0.486311	7.96569	0.0954778	1
ODF2	-0.611744	6.9218	0.0452476	0.750911			HNRNPUL2	-0.46523	7.96517	0.0954778	1
ZNF701	-0.498475	6.81297	0.0453102	0.750911			DEPTOR	-0.461438	7.96952	0.0954778	1
SGIP1	0.679792	6.33713	0.0453692	0.750911			HIST1H2BC	-0.458489	7.96933	0.0954778	1
WNT3	-1.05354	6.43806	0.0455019	0.750911			CTDSP1	0.420226	7.96621	0.0956154	1
BYSL	0.91318	6.40783	0.0455377	0.750911			SMIM13	0.46626	7.906	0.0957064	1
TACC3	0.706475	6.32279	0.0455422	0.750911			CPSF4	0.427478	7.90603	0.0957064	1
NUPR1	0.699786	6.32368	0.0455422	0.750911			FAM47E	-0.319975	8.28761	0.0962948	1
SLC19A1	0.685998	6.32096	0.0455422	0.750911			SPRYD3	-0.355338	8.17569	0.0963187	1
GGACT	0.679487	6.32045	0.0455422	0.750911			FAM129A	-0.398506	8.13572	0.0963224	1
RP11-831H9.11	0.669292	6.32167	0.0455422	0.750911			HS3ST3B1	-0.357144	8.22354	0.0965343	1
ARID5B	-0.315462	7.7798	0.0456651	0.750911			AC009961.3	-0.509742	7.88564	0.0971124	1
B3GALT5-AS1	-0.793664	6.38472	0.0457001	0.750911			C17orf51	-0.490363	7.88767	0.0971124	1
SV2A	-0.247927	7.32799	0.0457074	0.750911			ZNF671	-0.514598	7.91493	0.0974556	1
NMNAT3	-0.819099	6.76388	0.045738	0.750911			INCA1	-0.501253	7.91314	0.0974556	1
SCAMP5	-0.481847	7.18526	0.0457485	0.750911			ENSG00000227088	-0.482702	7.91528	0.0974557	1
ZBTB5	-1.1254	6.49366	0.0458108	0.750911			PARP4	0.383999	7.99902	0.0974607	1
MFSD11	-0.21139	7.60104	0.0458584	0.750911			FAM92A1	-0.372498	8.10483	0.0974628	1
GINS2	-0.516603	6.80762	0.0458943	0.750911			CDC26	-0.331272	8.23843	0.0977098	1
NAF1	-0.447079	6.8043	0.0459733	0.750911			INPP5A	0.453743	7.90327	0.0977809	1
CCP110	-0.448628	7.0125	0.0459803	0.750911			CCP110	-0.368979	8.18248	0.0979218	1
CLSTN2	-1.03994	6.55275	0.0459944	0.750911			STX3	-0.346347	8.18954	0.0979218	1
DAB1	-0.829398	6.34901	0.0460864	0.751005			ADPRS	0.418676	7.95733	0.0983246	1
SLC43A1	-0.821792	6.34712	0.0460864	0.751005			SLC37A1	0.415918	7.96037	0.0983246	1
LINC00266-4P	-0.724118	6.32794	0.0461669	0.751614			LDHB	0.415064	7.95783	0.0983246	1
POP5	-0.327896	7.31466	0.0463165	0.753346			ZADH2	-0.342266	8.24929	0.098803	1
HIST1H2BK	-0.66431	7.10562	0.0464618	0.754744			SEC23B	-0.336729	8.24653	0.098803	1
ENSG00000258790	-1.08788	6.46254	0.0464891	0.754744			SLC25A20	-0.424597	8.01817	0.0990099	1
AP1M1	0.848516	6.63815	0.0467354	0.758036			POM121C	-0.350303	8.20025	0.0994151	1
CLPTM1L	0.545943	7.06716	0.0468721	0.759546			NUSAP1	-0.331435	8.25747	0.0998181	1
DNAH12	0.844766	6.51193	0.0469792	0.760478			GINS2	-0.412465	8.11484	0.0999248	1
C4orf48	-0.641888	6.67349	0.0470169	0.760478			PTPRD-AS1	-0.407587	8.11288	0.0999248	1
AP1AR	0.733398	6.77735	0.0472289	0.763074			ZNF514	-0.391392	8.11336	0.0999248	1
RP11-91G21.1	-0.947335	6.42543	0.047265	0.763074			DLL1	0.501305	7.81071	0.100131	1
KIF9	-0.648771	6.88873	0.0473469	0.763688			ENSG00000267583	0.482538	7.80973	0.100131	1
HSD17B11	-0.549794	7.02471	0.047439	0.763984			APOBEC3C	0.480807	7.81346	0.100131	1
ZKSCAN7	-0.276375	7.16051	0.0474945	0.763984			FSTL3	0.456524	7.81398	0.100131	1
SHPRH	0.190618	7.80087	0.0474968	0.763984			STAB1	0.454434	7.81149	0.100131	1
PRSS1	-0.756539	6.36128	0.0475838	0.763997			SH2D3C	0.444729	7.80885	0.100131	1
CIAPIN1	-0.631663	7.15132	0.0476898	0.763997			RP11-674P19.2	0.432045	7.81108	0.100131	1
IL18R1	0.942583	6.37629	0.0478017	0.763997			ENSG00000237473	0.431975	7.81418	0.100131	1
KCNK3	0.222338	7.67101	0.0478612	0.763997			LINC01596	0.423676	7.81015	0.100131	1
GPS2	0.318861	7.50859	0.0478667	0.763997			ENSG00000173566	0.398603	7.81017	0.100131	1
LINC00635	0.572041	6.63542	0.0478796	0.763997			C6orf1	-0.369029	8.15945	0.100281	1
ANKRD10	-0.17468	7.96084	0.0478872	0.763997			ENSG00000186842	-0.362561	8.15586	0.100281	1
VGF	0.181161	7.70831	0.0479489	0.763997			ATAT1	-0.472749	7.93721	0.100439	1
C8orf44	-0.230163	7.38226	0.0480068	0.763997			NOB1	-0.433877	7.93882	0.100439	1
PSMC5	-0.261681	7.83388	0.0481044	0.763997			GLE1	-0.411268	8.05483	0.100601	1
TMEM60	-0.267617	7.70016	0.0481157	0.763997			BICD2	-0.401917	8.05411	0.100601	1
TRIM60	0.492937	6.52196	0.0481159	0.763997			RGS11	-0.392053	8.0546	0.100601	1
SAMD9L	0.781802	6.33209	0.0481651	0.763997			CTH	-0.449175	7.99862	0.100614	1
QRICH2	0.715509	6.33053	0.0481651	0.763997			KAT5	-0.4387	8.00226	0.100614	1
AMN1	-0.36827	7.3987	0.0481884	0.763997			TIAM2	-0.326854	8.26978	0.100759	1
SPTSSA	-0.330384	7.17442	0.0481993	0.763997			CCN6	-0.400956	8.0842	0.100766	1
ATP13A4	-0.860131	6.36971	0.0482748	0.764072			PLBD2	0.428601	7.95237	0.101103	1
UVSSA	-0.515932	6.94729	0.0482918	0.764072			ENSG00000253424	-0.438104	7.9786	0.101577	1
ATP6V1F	-0.179223	7.98422	0.0485022	0.764793			GMNN	-0.430005	7.9784	0.101577	1
TEX261	-0.663135	6.97839	0.0485072	0.764793			RP11-25I15.2	-0.4246	7.98159	0.101577	1
LINC01192	-0.582931	6.53871	0.048525	0.764793			PARP9	-0.33349	8.2815	0.10163	1
SAMM50	-0.401512	7.06984	0.0485395	0.764793			ZNF208	-0.312424	8.27989	0.10163	1
ENSG00000237658	-0.38462	6.71619	0.0485858	0.764793			ZBED3	0.453586	7.89233	0.10163	1
EIF4A3	-0.207642	7.62429	0.0486008	0.764793			FAM13A	0.479597	7.88912	0.10163	1
ZNF292	-0.187755	7.9156	0.0487479	0.766048			BZW2	-0.479445	7.95894	0.10164	1
MCRS1	-0.666989	7.01127	0.0487685	0.766048			IFT52	-0.461725	7.95713	0.10164	1
RP11-210M15.2	-0.911915	6.37483	0.0490376	0.768364			ZNF26	-0.36268	8.16925	0.102058	1
ARHGAP24	-0.857659	6.72879	0.049095	0.768364			MRPL55	-0.36227	8.16819	0.102058	1
SLC25A17	-0.586146	7.14313	0.049122	0.768364			DDT	-0.345857	8.22033	0.102096	1
SAPCD2	-0.990337	6.42402	0.0491428	0.768364			BLOC1S3	-0.336013	8.22042	0.102096	1
ICAM3	-1.02618	6.43391	0.0492699	0.768364			TCEAL1	-0.328	8.22262	0.102096	1
ARHGAP18	0.917541	6.39499	0.0492758	0.768364			ARF5	-0.326904	8.21997	0.102096	1
TMEM259	0.321465	7.00275	0.0493006	0.768364			LOC101926964	-0.322929	8.21928	0.102096	1
ADGRG4	-0.669151	6.36962	0.0494259	0.768364			NCK1	-0.3959	8.12388	0.102214	1
CMPK2	-0.959556	6.39428	0.0495009	0.768364			PCTP	-0.520192	7.8767	0.102238	1
KANSL1	-0.225794	7.686	0.0495275	0.768364			HSD17B7	-0.307378	8.29097	0.102435	1
ENSG00000249694	0.563046	6.31308	0.0495381	0.768364			DSC2	0.375994	8.06286	0.103136	1
TBCK	-0.27913	7.29451	0.0495698	0.768364			ZFP2	-0.321188	8.30123	0.103176	1
EOGT	-0.437926	7.04418	0.0496819	0.768364			USP32	-0.415938	8.03087	0.103187	1
DBN1	-1.01637	6.40184	0.049703	0.768364			IPO13	-0.521421	7.90633	0.103368	1
TMEM225B	-1.00234	6.40443	0.049703	0.768364			LRRC3	-0.386758	8.09588	0.103535	1
RHBDD2	-0.190373	7.90738	0.0498728	0.768364			SKI	-0.478117	7.91082	0.103598	1
INHA	0.986079	6.39774	0.0499142	0.768364			COL4A4	0.459807	7.88356	0.103769	1
NCK1	-0.479396	7.17097	0.0499169	0.768364			LINC02132	0.431886	7.88472	0.103769	1
SMIM6	-0.478041	7.31678	0.0499569	0.768364			CNKSR1	0.392924	7.94516	0.103951	1
COQ10A	-0.461087	6.8491	0.0499782	0.768364			ENSG00000267242	0.436378	7.78671	0.104805	1
SH3KBP1	-0.463518	7.27688	0.0499998	0.768364			HCK	0.421443	7.78551	0.104805	1
CPQ	-0.266668	7.54229	0.0500208	0.768364			IL23A	0.41233	7.78838	0.104805	1
LOC100507334	0.565361	6.30858	0.0500343	0.768364			MEGF6	0.407339	7.78807	0.104805	1
PIAS1	-0.210968	7.83999	0.0500485	0.768364			MYO1H	0.401831	7.78712	0.104805	1
ZSCAN23	0.829194	6.34954	0.0501188	0.768364			BBC3	0.401498	7.78477	0.104805	1
ZNF2	-0.209885	7.4968	0.0501262	0.768364			FBXW9	0.40005	7.78656	0.104805	1
DMRTC1B	-1.0066	6.49489	0.0501414	0.768364			PARD6G-AS1	0.397631	7.7865	0.104805	1
MMP1	0.972237	6.38452	0.050264	0.768364			PDE4A	0.393873	7.78633	0.104805	1
CACNA2D3	0.867655	6.35803	0.0503879	0.768364			CCDC85B	0.393139	7.78658	0.104805	1
RUSC1	0.652813	6.78425	0.0504974	0.768364			OTUD7A	0.391706	7.78438	0.104805	1
PRPF38A	-0.552413	7.26119	0.0505154	0.768364			ENSG00000265055	0.386645	7.78596	0.104805	1
COPS4	-0.361878	7.5573	0.0505868	0.768364			C1QTNF9B	0.385304	7.78673	0.104805	1
RNF150	-0.683794	6.92678	0.0506218	0.768364			TMEM81	0.383966	7.78628	0.104805	1
MAMDC4	0.644418	6.49537	0.0506274	0.768364			SCARA3	0.380107	7.78696	0.104805	1
ITPA	-0.681084	6.99108	0.0506912	0.768364			PCDH10	0.37814	7.78648	0.104805	1
TAF9B	-0.411322	7.46289	0.0511352	0.768364			LYPD6B	0.375009	7.78625	0.104805	1
LRRTM3	0.519755	6.30348	0.0511785	0.768364			RELN	0.374206	7.78652	0.104805	1
PDZK1IP1	0.516337	6.30287	0.0511785	0.768364			CADM2	0.374061	7.78667	0.104805	1
KCND2	0.510188	6.30312	0.0511785	0.768364			PRDM1	0.372728	7.78617	0.104805	1
CDR1	0.497903	6.30242	0.0511785	0.768364			GAS6	0.372647	7.78675	0.104805	1
BCL2	0.49038	6.30215	0.0511785	0.768364			LOC100507334	0.371561	7.7857	0.104805	1
RGCC	0.490163	6.30275	0.0511785	0.768364			VIPR1	0.36939	7.78576	0.104805	1
ATOH8	0.48684	6.30268	0.0511785	0.768364			RYR3	0.368377	7.78566	0.104805	1
NTM	0.48245	6.30186	0.0511785	0.768364			TNFAIP8L2	0.350987	7.78325	0.104805	1
ZNF521	0.4763	6.30093	0.0511785	0.768364			LINC01547	0.339677	7.7849	0.104805	1
NOV	0.475777	6.30162	0.0511785	0.768364			PLCL1	0.314836	7.78397	0.104805	1
ACKR3	0.469835	6.30105	0.0511785	0.768364			ENSG00000235978	0.308836	7.78406	0.104805	1
MROH6	0.467038	6.30038	0.0511785	0.768364			DMTN	0.3433	8.1463	0.104838	1
ENSG00000229896	0.464969	6.30106	0.0511785	0.768364			NEB	-0.341757	8.19154	0.105244	1
PKNOX2	0.456119	6.30095	0.0511785	0.768364			RP11-468E2.5	0.519461	7.81766	0.105274	1
IER5L	0.440714	6.30115	0.0511785	0.768364			KIF17	0.480145	7.81782	0.105274	1
SEC24B	-0.562281	7.10162	0.0512095	0.768364			LONRF3	0.442135	7.81792	0.105274	1
TTC39A	-0.280028	7.6181	0.0514009	0.770571			CD9	0.440153	7.81798	0.105274	1
ZFYVE27	0.765129	6.68328	0.0514683	0.770585			ZBTB39	0.427843	7.81759	0.105274	1
FAM109A	0.748564	6.39615	0.0515169	0.770585			HAGH	-0.326227	8.25301	0.105435	1
UBAP2L	-0.315648	7.63108	0.0515996	0.770585			C2CD4B	0.343619	8.09073	0.105594	1
XPO4	-0.555384	7.06832	0.0515997	0.770585			MAP2K6	0.421979	7.87988	0.105625	1
TMEM50B	-0.291534	7.59638	0.0516616	0.770585			CORIN	-0.375595	8.1093	0.106104	1
ACVR1C	0.613217	7.01651	0.0516672	0.770585			ENSG00000267161	-0.36432	8.14716	0.106318	1
ENSG00000215863	-0.461286	6.5461	0.0518089	0.771832			HTATIP2	-0.358429	8.15024	0.106318	1
SLC25A43	-0.514657	6.76964	0.0519412	0.771832			PRR23A	-0.350534	8.15013	0.106318	1
NUTF2	-0.277895	7.65785	0.0519716	0.771832			MTERFD2	-0.344509	8.15092	0.106318	1
RNF165	-0.305362	7.03302	0.051999	0.771832			KIAA1217	0.37757	7.98347	0.106546	1
RAB33A	-1.0326	6.48215	0.0520018	0.771832			KIAA0556	-0.358502	8.2004	0.106667	1
FUNDC2	-0.195429	7.83821	0.0520918	0.771832			LINC00174	-0.442224	7.92844	0.106829	1
CACNA1B	0.817338	6.57057	0.0521012	0.771832			NADK	0.417484	7.9407	0.106868	1
ANKRA2	-0.692482	6.8778	0.0521702	0.771832			ENSG00000264956	-0.39453	8.04415	0.107044	1
SEPHS2	0.409595	7.21102	0.0522085	0.771832			ZNF354B	-0.381611	8.04653	0.107044	1
ITGAL	-0.329415	6.86417	0.0522584	0.771832			WARS	-0.382362	8.0748	0.107113	1
CAMK1	-0.269483	7.04312	0.0522943	0.771832			RP11-690G19.3	-0.437402	7.99381	0.107173	1
CCT6B	0.380528	6.87003	0.0523244	0.771832			FAM224A	-0.43525	7.99117	0.107173	1
ACO2	-0.490035	7.32039	0.0523492	0.771832			TGFB1I1	-0.422138	7.99299	0.107173	1
NIM1K	-0.542407	6.646	0.0523711	0.771832			PKP4	-0.414422	7.99524	0.107173	1
RP11-631F7.2	0.87339	6.46078	0.0524643	0.772419			C3orf38	-0.399149	7.99303	0.107173	1
OAS2	0.501961	6.31713	0.0524997	0.772419			ACMSD	-0.520867	7.86908	0.107455	1
MED31	-0.368653	7.33754	0.0529767	0.776171			LMF1	-0.504501	7.8712	0.107455	1
MAGEB10	-0.406159	6.64109	0.0529797	0.776171			RPTOR	-0.487922	7.87017	0.107455	1
ATG9B	-0.757696	6.32869	0.0530318	0.776171			MRPL23	-0.442439	7.95474	0.108235	1
NFKBIL1	-0.630935	6.32854	0.0530318	0.776171			SERTM1	-0.439588	7.95388	0.108235	1
ADGRL1	-0.675358	6.74454	0.0531087	0.776171			EDC3	-0.425911	7.9499	0.108235	1
MRPL24	-0.403702	7.34361	0.0531602	0.776171			PRR15L	-0.449551	7.79555	0.108292	1
DDX60L	-0.318168	7.27449	0.0531999	0.776171			BORCS6	-0.442093	7.79603	0.108292	1
ANKRD36C	-0.184687	7.79686	0.0533968	0.776171			DKK3	-0.435953	7.79541	0.108292	1
ACTL6B	-0.950126	6.55514	0.0534351	0.776171			FUT3	-0.426436	7.79395	0.108292	1
TXLNA	-0.311283	7.84155	0.0534777	0.776171			LINC00365	-0.426247	7.79536	0.108292	1
LINC01850	0.492119	6.31	0.0534991	0.776171			KAAG1	-0.422244	7.79418	0.108292	1
TM7SF2	-0.729521	6.87171	0.0535083	0.776171			CEP131	-0.417624	7.79436	0.108292	1
ENSG00000186842	-0.359187	6.74878	0.0535386	0.776171			ENSG00000206176	-0.404283	7.79303	0.108292	1
TBL1X	-0.206665	7.73542	0.0535944	0.776171			ENSG00000226423	-0.403194	7.79305	0.108292	1
TRIM72	-0.500413	6.53231	0.0536364	0.776171			ENSG00000258140	-0.403062	7.7931	0.108292	1
SVOP	-0.254613	7.32498	0.0536833	0.776171			SLCO5A1	-0.400401	7.79285	0.108292	1
NDUFAF1	-0.511959	7.11667	0.0537197	0.776171			CTD-2329C7.2	-0.400264	7.79318	0.108292	1
SLC44A5	-0.570838	6.53649	0.0537501	0.776171			SNTN	-0.399645	7.79303	0.108292	1
POLR3GL	-0.504458	7.12272	0.0537535	0.776171			SLC36A1	-0.398731	7.7942	0.108292	1
SYNE4	-0.320237	7.16319	0.0537841	0.776171			XKR7	-0.398428	7.79379	0.108292	1
LASP1	-0.233757	7.41064	0.0537999	0.776171			MPL	-0.394627	7.79267	0.108292	1
CLINT1	-0.24367	7.59462	0.0538445	0.776171			PRSS54	-0.393118	7.79251	0.108292	1
PPY	-0.871466	6.52885	0.0538531	0.776171			KIF24	-0.393058	7.79324	0.108292	1
COMMD9	-0.189419	7.64307	0.0538733	0.776171			ENSG00000256966	-0.390676	7.79298	0.108292	1
LRP11	0.19284	7.8593	0.0539441	0.776171			NUDT10	-0.389978	7.79341	0.108292	1
FKTN	-0.500667	6.9438	0.0539456	0.776171			LRRN1	-0.38648	7.7937	0.108292	1
GPN3	-0.460229	7.08231	0.0539737	0.776171			MIP	-0.366866	7.79402	0.108292	1
GOSR2	-0.493627	7.2615	0.0540022	0.776171			ENSG00000268759	-0.372071	8.12183	0.108486	1
ZNF382	-0.696074	6.86218	0.0540572	0.77632			ANKRD13D	-0.364711	8.12006	0.108486	1
DNAJC18	-0.273098	7.32377	0.054192	0.777616			DNAJC15	-0.319537	8.29663	0.108808	1
U2AF1	-0.212842	7.48912	0.0542651	0.778024			SLC6A8	0.469607	7.82097	0.108808	1
C4orf19	-0.324703	6.8926	0.0543331	0.778032			ENSG00000250969	0.452477	7.82451	0.108808	1
PJA1	-0.750675	6.8076	0.0543795	0.778032			MPP1	0.484917	7.87129	0.10897	1
YEATS2	-0.284319	7.24158	0.0545214	0.778032			LINC01133	0.479899	7.87267	0.10897	1
TBL3	0.917213	6.43814	0.0545496	0.778032			ESRRA	0.412703	7.86828	0.10897	1
ENSG00000225411	0.66067	6.40802	0.054606	0.778032			ELOVL4	-0.471612	7.90285	0.109616	1
ABCA1	0.587559	7.18216	0.05463	0.778032			ENSG00000239572	-0.455623	7.90016	0.109839	1
PRORY	0.577727	6.36792	0.054631	0.778032			TDRD9	-0.420633	7.9016	0.109839	1
PER1	-0.613236	6.80281	0.0546326	0.778032			PSEN2	-0.388206	8.02814	0.10986	1
LAMC1	0.530032	7.08206	0.0547002	0.778032			RBISP1	-0.342537	8.09224	0.11001	1
FSTL5	-0.255643	7.73041	0.0547124	0.778032			FOSB	-0.337322	8.23293	0.110333	1
RAN	-0.149234	8.14633	0.0550035	0.78137			LPHN2	0.493043	7.86655	0.110386	1
ZNF467	0.771365	6.59366	0.0550368	0.78137			MYO9B	0.456417	7.86099	0.110386	1
IGF2BP2-AS1	-0.450769	6.58294	0.0550998	0.781404			TDRD1	0.449569	7.85967	0.110386	1
GFM2	-0.696835	6.89406	0.0551289	0.781404			OPN3	0.44628	7.86415	0.110386	1
BCL2L14	-0.258132	7.22029	0.0552758	0.781909			GPR27	-0.40835	8.05889	0.110605	1
VOPP1	-0.314382	7.60206	0.0553059	0.781909			PGBD2	-0.372943	8.1275	0.110692	1
SPOCK3	0.49409	7.20399	0.0553728	0.781909			AC132872.2	-0.358034	8.13042	0.110692	1
ANKRD13D	-0.457493	6.6926	0.0553784	0.781909			ASPN	0.431153	7.82865	0.111101	1
DHX58	-0.964541	6.39945	0.0554366	0.781909			SLC30A9	-0.322995	8.24743	0.111372	1
GTF2H2	-0.182313	7.82913	0.0554542	0.781909			SNX19	-0.37056	8.1832	0.111423	1
ST6GALNAC5	1.01499	6.50993	0.0554787	0.781909			TC2N	0.432118	7.85818	0.111566	1
LINC02723	-0.37199	6.7133	0.0556506	0.782087			TXNL1	-0.288337	8.36049	0.112037	1
ENSG00000233423	-0.828348	6.39513	0.0557088	0.782087			CASC10	-0.448984	8.0046	0.112304	1
SLC25A19	-0.54042	6.68957	0.0557801	0.782087			SEC14L5	-0.418246	8.0067	0.112304	1
C19orf38	-0.818863	6.34169	0.0558317	0.782087			ANKEF1	-0.412183	8.00758	0.112304	1
VILL	-0.808261	6.34121	0.0558317	0.782087			FAM76B	-0.406084	8.00652	0.112304	1
LIPT2	-0.78878	6.34661	0.0558317	0.782087			KCTD3	-0.325541	8.25653	0.112329	1
MTMR8	-0.778163	6.34308	0.0558317	0.782087			CYP2U1	0.504494	7.83321	0.112425	1
TMEM161A	-0.963586	6.48039	0.0559291	0.782087			EYA1	0.499998	7.83563	0.112425	1
PRSS45P	-0.900608	6.38684	0.055935	0.782087			CKMT2	0.492484	7.83379	0.112425	1
UMPS	-0.458875	7.18536	0.0559478	0.782087			ZBTB7B	0.486949	7.83655	0.112425	1
USP46	-0.706468	6.69484	0.0560229	0.782087			PCDHA2	0.479493	7.83515	0.112425	1
MAFF	-0.287264	6.98852	0.0560301	0.782087			HTR2B	0.454124	7.83482	0.112425	1
KPNB1	0.193804	7.80875	0.0561637	0.783324			NPIPA8	0.437188	7.84959	0.112448	1
CTC-479C5.10	0.686983	6.6797	0.0562105	0.783349			ENSG00000268087	0.417695	7.85144	0.112448	1
LINC01664	-0.847534	6.37556	0.0563419	0.784182			STK32C	0.41652	7.8523	0.112448	1
PTPRG	0.747265	6.71012	0.0564066	0.784182			SIGIRR	-0.500156	7.86382	0.112684	1
TOM1	-0.714875	6.73002	0.0564483	0.784182			ZNF711	-0.492119	7.86205	0.112684	1
PADI4	-0.263061	7.09804	0.0565452	0.784182			TRAPPC11	-0.386776	8.10084	0.112688	1
GS1-279B7.1	0.649452	6.36142	0.0565582	0.784182			LUZP1	-0.382782	8.09953	0.112688	1
DCAF4L1	-0.694235	6.38759	0.0565733	0.784182			PAN2	-0.375729	8.10191	0.112688	1
NKX6-1	0.673011	6.43268	0.0565853	0.784182			MADD	-0.367584	8.14313	0.112734	1
B9D1	-0.443751	7.39417	0.0568082	0.786644			RCAN3	-0.365011	8.14269	0.112734	1
ZNF680	0.573207	6.84049	0.0568575	0.786702			LINC00700	-0.345497	8.19451	0.112878	1
SPDYE2B	-0.763892	6.35998	0.0569657	0.787196			ZNF346	-0.330935	8.1975	0.112878	1
FBXO16	-0.783843	6.76898	0.0569836	0.787196			LEMD2	0.432179	7.92979	0.112908	1
RTN2	-0.694048	6.47925	0.0571462	0.787845			SAMD9	0.410288	7.93257	0.112908	1
NBPF8	-0.220031	7.7194	0.0571549	0.787845			PPAP2A	0.393424	7.92978	0.112908	1
PLEKHH3	-0.22864	7.3366	0.0571663	0.787845			TMEM194A	0.48912	7.84821	0.112956	1
BCL2L1	-0.612393	6.95498	0.0574066	0.790531			MAD2L1	0.483185	7.84553	0.112956	1
C2orf42	0.90199	6.53556	0.0574543	0.790564			STAT5A	0.442197	7.84774	0.112956	1
DPM2	-0.39264	7.41565	0.0575686	0.791512			PTPDC1	0.44127	7.84683	0.112956	1
UBAP1L	-0.291382	7.03024	0.0577165	0.792239			ENSG00000266918	0.476185	7.84239	0.112989	1
LINC02225	-0.572565	6.43617	0.0577558	0.792239			LINC02728	0.46	7.83894	0.112989	1
FAM92A1	-0.530079	7.10635	0.0577639	0.792239			F13A1	0.442674	7.84058	0.112989	1
PLOD3	-0.306337	7.35303	0.0578163	0.792239			FAM53B	0.433532	7.83884	0.112989	1
MARK2	-0.494131	6.63217	0.0578845	0.792239			ENSG00000239922	0.4094	7.84042	0.112989	1
PRELP	-0.320633	6.89683	0.057945	0.792239			LINC01214	0.404117	7.84066	0.112989	1
MTCH2	-0.19802	7.8516	0.0580022	0.792239			POLH	-0.314306	8.26774	0.113207	1
RP11-452L6.1	-0.499549	6.98924	0.0580517	0.792239			TMEM127	-0.298679	8.26884	0.113207	1
GYG1	-0.231479	7.70861	0.0580675	0.792239			MTCP1	-0.422545	7.92441	0.113649	1
DLG2	0.877596	6.52754	0.0581429	0.792239			SERTAD3	-0.40526	8.03787	0.113936	1
SLC23A1	0.862891	6.41429	0.0581706	0.792239			TECRL	-0.441139	7.98651	0.114205	1
MVD	-0.38589	6.8011	0.0582319	0.792239			ENSG00000237683	-0.431471	7.98433	0.114205	1
LINC01515	-0.318397	6.84997	0.0582389	0.792239			KIF23	-0.339899	8.15571	0.114623	1
SEC13	-0.284826	7.71402	0.0582582	0.792239			TMEM60	-0.31173	8.28984	0.114747	1
ATF7IP2	-0.341904	7.03591	0.0583257	0.792538			GPC6	-0.355443	8.11263	0.115163	1
MLF1	-0.517444	7.02963	0.0583962	0.792878			NR2C2AP	-0.458199	7.94215	0.1153	1
PSMD8	-0.177088	7.86572	0.0585252	0.793898			RORC	-0.453103	7.94515	0.1153	1
LOC102725072	-0.372397	6.73395	0.0585625	0.793898			SRM	-0.418635	7.94292	0.1153	1
CROCCP2	-0.479465	6.93626	0.0587542	0.793973			GRAMD1C	-0.436622	7.96602	0.115318	1
MRPS18B	-0.193182	7.68781	0.0588444	0.793973			C14orf119	-0.331456	8.21668	0.115459	1
ZNF540	-0.314662	7.06819	0.0588734	0.793973			MIF4GD	-0.321389	8.21725	0.115459	1
LPCAT4	-0.423817	6.97716	0.0589779	0.793973			KCMF1	0.335106	8.07346	0.115756	1
ENSG00000266927	-0.375475	6.67749	0.0589892	0.793973			CBR1	0.377298	8.01166	0.115964	1
ENSG00000268673	0.507177	6.31149	0.0591682	0.793973			E2F2	-0.307312	8.30966	0.116023	1
S100A10	0.246514	7.70507	0.0591759	0.793973			FTO	-0.297472	8.31158	0.116023	1
ITM2C	-0.317276	7.55729	0.0592148	0.793973			CDK14	0.381037	7.92431	0.116028	1
YIPF2	-0.377867	7.42076	0.0592185	0.793973			GPN3	-0.342456	8.16521	0.116367	1
ZNF12	-0.621215	7.01905	0.0592638	0.793973			SH3GL3	-0.47374	7.89359	0.116422	1
DNAI1	-0.93665	6.41565	0.0593359	0.793973			LAT2	-0.291929	8.32196	0.11657	1
DPP8	-0.37783	7.38601	0.0593651	0.793973			PHLPP2	-0.341596	8.22771	0.116599	1
OGDH	-0.202843	7.52982	0.0593865	0.793973			EIF1AY	-0.297303	8.33031	0.117063	1
AHR	0.304053	7.06714	0.0594575	0.793973			ZNF277	-0.319927	8.2392	0.117646	1
RSKR	-0.268666	7.0867	0.0594849	0.793973			CCDC92	-0.397988	8.04856	0.117683	1
NIPAL3	-0.433843	7.37928	0.059498	0.793973			ENSG00000262370	-0.385567	8.05137	0.117683	1
CLIC4	0.850402	6.6121	0.0596002	0.793973			ABCC2	-0.4923	7.85398	0.117811	1
C16orf87	0.267723	7.29999	0.0596178	0.793973			ATP6V1G2-DDX39B	-0.480972	7.85332	0.117811	1
RP11-566E18.3	-1.04946	6.42665	0.0596187	0.793973			ENSG00000258800	-0.47421	7.85414	0.117811	1
NEBL	-0.243343	7.78141	0.0596347	0.793973			ENOX1-AS1	-0.459532	7.85356	0.117811	1
HEATR1	0.623294	6.98112	0.0596914	0.793973			OARD1	-0.34519	8.17673	0.117977	1
NOTO	-0.385757	6.62577	0.0597034	0.793973			PPP1R7	-0.34356	8.17722	0.117977	1
GMFB	-0.382474	7.52224	0.059727	0.793973			GSR	-0.321319	8.2489	0.118605	1
GCC2	0.185104	7.77583	0.0597292	0.793973			B3GAT1	0.424795	7.91881	0.119212	1
MEIS1	-0.370071	7.5754	0.0598661	0.793973			KLK7	-0.341821	8.18649	0.11946	1
RNF8	0.402385	7.08616	0.0599263	0.793973			ASCC3	-0.305356	8.26222	0.119483	1
ZNF18	0.592111	6.66987	0.0599826	0.793973			LINC01653	-0.349842	8.13653	0.119555	1
RNF126	-0.603985	6.37788	0.0599853	0.793973			HSD17B10	-0.343853	8.13909	0.119555	1
TCEAL5	-0.484391	6.95217	0.0601099	0.793973			LRRC47	-0.34065	8.1369	0.119555	1
TYRP1	-0.574413	6.31287	0.0602544	0.793973			DUSP5	-0.33889	8.13777	0.119555	1
RP11-31E13.2	-0.564186	6.31245	0.0602544	0.793973			LINC02723	-0.337151	8.13652	0.119555	1
ENSG00000232448	-0.564165	6.31213	0.0602544	0.793973			SUN3	-0.438891	7.99749	0.119675	1
LAMA3	-0.561266	6.31167	0.0602544	0.793973			FAM160A2	-0.417719	7.99779	0.119675	1
RP11-307P5.2	-0.553287	6.31216	0.0602544	0.793973			ENOX2	-0.400991	7.99941	0.119675	1
GCGR	-0.539306	6.31019	0.0602544	0.793973			CHUK	-0.366551	8.09559	0.119706	1
RASD2	-0.534491	6.30999	0.0602544	0.793973			POLDIP2	-0.359872	8.09459	0.119706	1
PRPH	-0.532926	6.31018	0.0602544	0.793973			KLF3	-0.315851	8.27194	0.120282	1
LINC02869	-0.332057	6.83437	0.0606483	0.797685			CEP19	-0.305491	8.27272	0.120282	1
SQLE	-0.44426	7.28281	0.0606901	0.797685			XPO5	-0.345291	8.19928	0.120824	1
TNFRSF11A	-1.01837	6.4099	0.0606919	0.797685			PIGM	-0.336613	8.20164	0.120824	1
NIP7	-0.388063	7.1218	0.0607203	0.797685			ZDHHC4	-0.330467	8.2006	0.120824	1
LINC02844	-0.408682	6.60708	0.060776	0.797685			PPCDC	-0.482442	7.91405	0.120927	1
ZNF704	0.696444	6.46277	0.0608522	0.797685			CEROX1	-0.469695	7.91259	0.120927	1
TYMP	-0.676487	6.45005	0.0608874	0.797685			FAHD2B	-0.472432	7.91076	0.120927	1
RP11-539L10.2	-0.485191	6.30799	0.0609025	0.797685			EPAS1	-0.399746	8.03017	0.121311	1
CAPN5	0.580318	6.31779	0.0610902	0.799543			APEX2	-0.37784	8.03452	0.121311	1
NPAS4	0.774658	6.56132	0.0613647	0.802533			ZNHIT6	-0.367225	8.14482	0.121496	1
SMC2	0.440793	7.32728	0.0615238	0.804009			FAM104B	-0.352443	8.14572	0.121496	1
PCDHB15	0.831153	6.36451	0.0617339	0.80615			SMIM6	-0.349302	8.14744	0.121496	1
RSPH14	0.546193	6.62867	0.061901	0.807727			SMAP2	-0.347011	8.15044	0.121496	1
PAEP	-0.363649	6.7275	0.0620298	0.807808			KPNA3	0.323765	8.12126	0.121931	1
IGF1R	0.167708	7.98962	0.0620339	0.807808			C4orf19	-0.31968	8.21061	0.122077	1
ENSG00000250855	0.425079	6.60686	0.0620464	0.807808			KIAA1430	-0.308793	8.21331	0.122077	1
PHACTR1	0.433882	6.76673	0.0621084	0.808013			NSMCE2	-0.301945	8.30464	0.122258	1
MLH3	-0.484006	7.21349	0.0621565	0.808034			C2orf80	-0.507917	7.84422	0.122656	1
RP11-20D14.6	-0.477262	6.71309	0.062233	0.808425			ZBTB9	-0.46725	7.8451	0.122656	1
PARD6B	-0.217126	7.64365	0.0623895	0.808602			NPAS4	0.439587	7.91477	0.122719	1
GRAMD1C	-0.766585	6.79746	0.0625161	0.808602			LYG2	0.405601	7.91742	0.122719	1
MSX1	0.558997	6.31243	0.0626173	0.808602			PDE10A	-0.47515	7.93335	0.122872	1
SMG8	-0.749105	6.64711	0.0626355	0.808602			MAML3	-0.465334	7.95766	0.122947	1
IGFBP3	1.02098	6.53218	0.062674	0.808602			SMG8	-0.461989	7.9553	0.122947	1
BIRC6	-0.168174	7.93599	0.062763	0.808602			GLRX5	-0.457433	7.95546	0.122947	1
BOLA1	-0.982971	6.51844	0.0627749	0.808602			ENSG00000259806	-0.408314	7.95736	0.122947	1
RING1	-0.738883	6.59736	0.0628061	0.808602			TRMU	-0.407039	7.95989	0.122947	1
SARS	-0.164827	7.98133	0.062829	0.808602			C15orf52	-0.362688	8.15915	0.123284	1
COX19	-0.390639	7.12294	0.0628366	0.808602			C11orf65	-0.477105	7.88485	0.123346	1
RP11-866E20.3	-0.247091	7.13188	0.0628404	0.808602			MROH1	-0.294218	8.33378	0.123679	1
BZW1	0.162869	8.01693	0.0629436	0.808602			SERPINB5	0.395789	7.96117	0.123716	1
BMPR1B	0.574761	6.30962	0.0630863	0.808602			GREB1L	-0.423523	7.80373	0.124032	1
ENSG00000258903	0.561753	6.3126	0.0630863	0.808602			TTBK1	-0.409242	7.80263	0.124032	1
P2RY8	0.553231	6.31382	0.0630863	0.808602			FAM133A	-0.408351	7.8031	0.124032	1
FDXR	0.542201	6.31018	0.0630863	0.808602			CA2	-0.406585	7.80338	0.124032	1
KIF20A	0.520975	6.31274	0.0630863	0.808602			C17orf67	-0.386721	7.80304	0.124032	1
NFE2L1	0.329584	7.32246	0.0631012	0.808602			GALNT10	-0.293598	8.34243	0.124045	1
LSMEM1	0.938597	6.40457	0.0631285	0.808602			ZNF605	-0.308535	8.23283	0.124276	1
LOC101928401	-0.244064	7.18157	0.0631975	0.808891			ACSM2B	-0.379539	8.11484	0.124635	1
LDHC	-0.954023	6.38345	0.063319	0.808991			LINC01136	-0.35877	8.11721	0.124635	1
MAP2K5	-0.857078	6.45768	0.0634295	0.808991			PARPBP	-0.408857	8.01253	0.124662	1
SGPL1	-0.276784	7.76222	0.0634963	0.808991			SEC14L6	-0.333416	8.1714	0.124927	1
ZNF747	-0.314641	6.91517	0.0635829	0.808991			SNTG1	-0.320583	8.17318	0.124927	1
SF3B5	-0.173247	7.78284	0.0636617	0.808991			ABCA6	-0.319478	8.24297	0.125235	1
TXNDC11	-0.258015	7.42775	0.0636747	0.808991			MED1	0.311316	8.14481	0.125852	1
ASB4	-0.437676	6.7537	0.0637713	0.808991			TRAF4	0.438029	7.91003	0.126013	1
KIF19	0.558377	6.47917	0.0637747	0.808991			SCO2	0.423076	7.90829	0.126013	1
THYN1	-0.319785	7.67747	0.0637914	0.808991			MLLT11	-0.31054	8.25716	0.126107	1
SORBS1	-0.332178	7.34342	0.0638088	0.808991			ABHD16A	-0.336294	8.18207	0.126435	1
HSD17B10	-0.490794	7.29156	0.0638938	0.808991			TRMT12	-0.373028	8.1301	0.126806	1
SERHL2	-0.527236	6.545	0.0639308	0.808991			MIR22HG	-0.359614	8.12826	0.126806	1
C5orf56	0.766873	6.55566	0.0639553	0.808991			FAM136A	-0.344257	8.12917	0.126806	1
LINC01630	-0.277802	7.03087	0.0639645	0.808991			LINC01567	-0.338442	8.13165	0.126806	1
FFAR2	-0.338336	6.91163	0.0639933	0.808991			NIPSNAP3A	-0.29608	8.26772	0.126897	1
ATP11C	0.887166	6.39984	0.064048	0.808991			CYP2E1	-0.479249	7.83429	0.126942	1
TXK	-0.334084	6.82704	0.0640516	0.808991			LINC01637	-0.455984	7.83857	0.126942	1
ADAMTS5	0.772218	6.34787	0.0640877	0.808991			RCBTB1	-0.390318	8.0857	0.127188	1
IL23A	0.766867	6.34415	0.0640877	0.808991			RP11-452L6.1	-0.366156	8.0861	0.127188	1
RARS2	-0.365538	7.52553	0.0642606	0.810586			EXOC2	-0.353598	8.08675	0.127188	1
FUBP1	-0.172562	7.77182	0.064326	0.810824			ZSCAN32	0.395362	7.95485	0.127484	1
BSND	-0.495391	6.41733	0.0644632	0.811669			WDFY2	-0.454622	7.9891	0.127581	1
SLC25A6	-0.159602	8.06876	0.0644862	0.811669			ENSG00000258001	-0.404392	7.98832	0.127581	1
PRRT3	-0.34591	6.92187	0.0647227	0.813812			LZTFL1	-0.300651	8.27554	0.12761	1
C16orf89	0.49471	6.45488	0.0650166	0.813812			LINC01016	-0.340796	8.19154	0.127817	1
RAB5C	-0.355907	6.97473	0.0651653	0.813812			PNPLA8	-0.33656	8.19377	0.127817	1
ENSG00000231212	0.768177	6.3372	0.0652314	0.813812			CDH20	-0.401115	7.78331	0.128387	1
ADCY9	-0.445365	6.7615	0.0652555	0.813812			LINGO4	-0.395987	7.78308	0.128387	1
BSCL2	-0.155224	8.13594	0.0652701	0.813812			LRFN5	-0.394431	7.783	0.128387	1
NSFL1C	-0.400818	7.37644	0.0653276	0.813812			ENSG00000226782	-0.394249	7.783	0.128387	1
EYA3	-0.156308	7.99589	0.0653506	0.813812			ACADL	-0.390935	7.78284	0.128387	1
ZFP57	-1.02	6.42146	0.0653635	0.813812			AGAP2	-0.38744	7.78268	0.128387	1
ZNF354A	-0.779725	6.6284	0.0653736	0.813812			DACT1	-0.38555	7.7826	0.128387	1
MAP3K8	0.877476	6.38621	0.0654345	0.813812			SNORD3B-1	-0.380992	7.78239	0.128387	1
DZIP1	0.352915	7.31072	0.0655993	0.813812			ENSG00000232448	-0.372395	7.782	0.128387	1
LINC00942	0.525032	6.33496	0.0656102	0.813812			SAP25	-0.372353	7.782	0.128387	1
CEROX1	-0.480935	6.41551	0.0656934	0.813812			LINC01139	-0.371257	7.78195	0.128387	1
RP11-77P16.4	-0.496037	6.61835	0.0658233	0.813812			PANX2	-0.371221	7.78194	0.128387	1
PSD3	0.476858	6.97354	0.0658385	0.813812			LAMA3	-0.361159	7.78149	0.128387	1
TMEM86A	0.733061	6.47025	0.0659186	0.813812			NEURL2	-0.359401	7.78141	0.128387	1
CYR61	0.602378	6.3203	0.0659703	0.813812			MAB21L1	-0.356899	7.7813	0.128387	1
ENSG00000261013	0.601207	6.3196	0.0659703	0.813812			NCF2	-0.356871	7.7813	0.128387	1
C1QTNF9B	0.566208	6.31957	0.0659703	0.813812			RP11-307P5.2	-0.356069	7.78126	0.128387	1
HN1L	-0.394045	7.42129	0.0659797	0.813812			ENSG00000258882	-0.349909	7.78098	0.128387	1
MIR22HG	-0.479908	7.15622	0.0660376	0.813812			NYAP1	-0.348016	7.7809	0.128387	1
TNFAIP8L2	0.677592	6.3313	0.0660735	0.813812			LINC00278	-0.344225	7.78073	0.128387	1
LFNG	0.673051	6.32675	0.0660735	0.813812			AGT	0.318997	8.08685	0.128761	1
KRTAP5-11	0.672757	6.32738	0.0660735	0.813812			WWP2	-0.340446	8.14069	0.128799	1
S1PR1	0.642656	6.32967	0.0660735	0.813812			SRRT	-0.360935	8.05568	0.128858	1
FBXO6	-0.286483	7.18196	0.0661304	0.813812			ARL4A	-0.359191	8.05488	0.128858	1
LINC00202-2	-0.503518	6.30921	0.0661575	0.813812			SNCA	-0.356369	8.05702	0.128858	1
KANSL1L	0.218936	7.46378	0.0661584	0.813812			ZNF177	-0.454301	7.90655	0.128947	1
EDRF1-DT	0.899688	6.43868	0.0662625	0.813812			DOK4	-0.44878	7.90702	0.128947	1
AQP3	0.845575	6.51841	0.0662786	0.813812			SLC24A5	-0.433017	7.90591	0.128947	1
SUPT4H1	-0.76232	6.78299	0.0662957	0.813812			PTGER4	-0.431156	7.90868	0.128947	1
ESF1	0.334217	7.30661	0.0663591	0.813812			SLC1A1	-0.428139	7.90567	0.128947	1
ZNF69	0.370701	6.85229	0.0663648	0.813812			NPAS2	-0.327894	8.20202	0.129081	1
NTHL1	-0.869674	6.54405	0.0664484	0.813812			ZNF615	-0.394939	8.02384	0.129208	1
GREB1L	-0.775166	6.35648	0.0665421	0.813812			C11orf24	-0.394217	8.02486	0.129208	1
ENSG00000261598	-0.59869	6.34264	0.0665477	0.813812			NPC1L1	-0.371408	8.02404	0.129208	1
SLC41A1	-0.754426	6.81611	0.066559	0.813812			NR1H2	-0.366483	8.02342	0.129208	1
GSPT1	-0.273185	7.61964	0.0665749	0.813812			C5orf56	0.38502	7.90426	0.129357	1
ENSG00000254790	-0.283594	7.00585	0.0666072	0.813812			SLC2A4	-0.296515	8.31732	0.129783	1
SNX15	-0.275606	7.00625	0.0666072	0.813812			NFRKB	-0.437331	7.97038	0.129846	1
LINC02671	-0.555101	6.31772	0.0667058	0.813812			NMNAT3	-0.432544	7.96969	0.129846	1
ZNF23	0.721902	6.80751	0.0668351	0.813812			ARHGAP15	-0.282791	8.32925	0.130175	1
RBBP6	-0.27135	7.65416	0.0669907	0.813812			C9orf64	-0.269328	8.33114	0.130175	1
AZIN1	-0.298372	7.7477	0.067095	0.813812			VEPH1	-0.498132	7.82653	0.13023	1
RPF1	-0.348389	7.37673	0.0671205	0.813812			EGR2	-0.481986	7.82974	0.13023	1
RND2	-0.918443	6.41163	0.0671431	0.813812			MS4A5	-0.473142	7.82892	0.13023	1
GGCT	-0.481229	7.21545	0.0672073	0.813812			ENSG00000254306	-0.46749	7.83001	0.13023	1
RP11-930P14.2	-0.319638	6.86769	0.0672263	0.813812			NRG3	-0.4603	7.82768	0.13023	1
KRT8	-0.188832	7.68946	0.0672288	0.813812			ARHGEF16	-0.455672	7.82849	0.13023	1
CAPZA2	-0.154962	8.07653	0.0672687	0.813812			RP11-298I3.5	-0.440116	7.82836	0.13023	1
ENSG00000255455	-0.941356	6.50166	0.0672879	0.813812			HES6	-0.436307	7.82701	0.13023	1
CHID1	-0.165812	7.89885	0.0674081	0.813812			LINC02506	-0.482098	7.80858	0.130465	1
RPF2	-0.483449	7.22203	0.0674128	0.813812			USF1	-0.48006	7.80935	0.130465	1
STK32C	0.717535	6.40635	0.0674643	0.813812			B3GALTL	-0.479685	7.80947	0.130465	1
ARID1B	0.182529	7.68219	0.0674696	0.813812			ENSG00000263859	-0.47368	7.81039	0.130465	1
GABPA	0.548358	6.94029	0.0674889	0.813812			CABLES2	-0.470398	7.81021	0.130465	1
BAIAP2-AS1	-0.215502	7.32779	0.0675087	0.813812			ENSG00000217075	-0.469847	7.80936	0.130465	1
NR0B1	0.776913	6.60553	0.0675332	0.813812			PLA2G7	-0.45907	7.81032	0.130465	1
PRNP	0.306946	7.55445	0.0675954	0.813812			ITGA7	-0.447746	7.81032	0.130465	1
LOC101927692	-0.266107	7.04367	0.0676526	0.813812			CLSTN2	-0.517122	7.87687	0.130602	1
ZC3H4	0.279804	7.45914	0.0676552	0.813812			ENSG00000244567	-0.471646	7.87411	0.130602	1
SYNDIG1	-0.690635	6.91092	0.067744	0.813812			ADAP2	-0.440418	7.87645	0.130602	1
CD38	-0.589054	6.32788	0.0678127	0.813812			FGL1	-0.4242	7.87801	0.130602	1
PLTP	-0.690387	6.32604	0.0678332	0.813812			RP11-398G24.2	-0.353643	8.15152	0.130626	1
LINC00365	-0.688016	6.32569	0.0678332	0.813812			ENSG00000249815	0.436227	7.7917	0.130651	1
LOC112267871	-0.67834	6.32465	0.0678332	0.813812			SPAG5	0.414843	7.79316	0.130651	1
LRGUK	-0.670423	6.32524	0.0678332	0.813812			CACNA2D3	0.405491	7.7929	0.130651	1
TCF19	-0.697509	6.34166	0.0679554	0.814649			SPINK13	0.403537	7.79206	0.130651	1
PDIA3	0.143908	8.2034	0.0681523	0.814649			TEAD4	0.402906	7.79069	0.130651	1
ZFY	-0.824802	6.61266	0.0681829	0.814649			CENPE	0.377055	7.79167	0.130651	1
C17orf75	-0.57829	7.1243	0.0681879	0.814649			MEF2C	0.348412	7.79204	0.130651	1
DDC	0.805949	6.69076	0.068213	0.814649			RHOBTB1	-0.425323	7.92981	0.130992	1
AGT	0.562787	7.29709	0.0682565	0.814649			FBXW10	-0.420097	7.92812	0.130992	1
LINC01608	0.573866	6.35495	0.0682737	0.814649			NTRK2	-0.415141	7.92866	0.130992	1
SCAND1	-0.456397	7.03941	0.0682772	0.814649			LINC02742	0.332951	8.05212	0.131019	1
ENSG00000259900	-0.589497	6.31949	0.0683607	0.814682			RFX5	-0.459339	7.94773	0.131139	1
TMEM130	-0.236621	7.27444	0.0684202	0.814682			PDP1	-0.439628	7.94826	0.131139	1
CARS2	-0.228961	7.2729	0.0684202	0.814682			PGLS-DT	-0.427806	7.95	0.131139	1
ENSG00000258844	0.485545	6.43662	0.0685832	0.816065			DNAJC3-AS1	-0.422406	7.94708	0.131139	1
PARP4	0.632287	6.92078	0.0686357	0.816132			HABP4	-0.3854	7.95274	0.131139	1
TMEM256	0.324161	7.28259	0.0688175	0.817495			TSEN34	0.364869	7.98893	0.13121	1
LINC01762	-0.557716	6.36164	0.0688441	0.817495			UPF1	0.356201	7.98842	0.13121	1
LAMC2	-0.453439	6.88842	0.0691099	0.820059			IQCM	-0.317516	8.22462	0.131284	1
ROBO1	0.501982	6.7313	0.0691844	0.820059			PDLIM7	-0.52812	7.81872	0.131807	1
TGM2	0.201115	7.59812	0.0692013	0.820059			RP3-406A7.7	-0.5042	7.81648	0.131807	1
ZBED3	0.801921	6.586	0.0693282	0.820481			CCDC178	-0.493495	7.81913	0.131807	1
NUSAP1	-0.269705	6.98287	0.0693311	0.820481			ENSG00000259928	-0.489229	7.81872	0.131807	1
TCEAL1	-0.342544	7.52351	0.0694503	0.820908			TGFBR2	-0.481645	7.82048	0.131807	1
ATP2A2	-0.199424	7.56249	0.0694776	0.820908			LINC02219	-0.46899	7.81809	0.131807	1
JAM2	0.376457	6.70973	0.0695086	0.820908			ENTPD2	-0.432847	7.81959	0.131807	1
ABHD16A	-0.395048	7.38875	0.0697577	0.823293			TIGD2	-0.429704	7.82218	0.131807	1
HECTD4	-0.211413	7.56738	0.0698211	0.823483			SLX1B	0.339698	8.02101	0.132051	1
CECR1	0.176141	7.77568	0.0699655	0.823945			TMEM134	-0.328039	8.16493	0.132299	1
FAM134A	-0.17366	7.74909	0.0699655	0.823945			HIST2H2AA4	-0.326353	8.16503	0.132299	1
ENSG00000234378	0.529609	6.43246	0.0700185	0.823945			MRPL43	-0.325929	8.16497	0.132299	1
IL4R	0.607601	6.45339	0.0700495	0.823945			SLC25A1	-0.325653	8.16447	0.132299	1
FAHD2A	-0.66423	6.88106	0.0701029	0.824016			NAA60	-0.324954	8.16344	0.132299	1
SRY	-0.871073	6.41526	0.0703492	0.825046			MTRNR2L10	0.422219	7.90214	0.132505	1
CNTLN	-0.310994	6.92994	0.0703717	0.825046			CCNG2	0.415379	7.89813	0.132745	1
STXBP6	-0.482979	7.08123	0.0703769	0.825046			TMEM234	0.399496	7.89846	0.132745	1
ZSWIM4	-0.758283	6.3869	0.0703799	0.825046			COLCA1	-0.339845	8.17333	0.133828	1
SGCZ	-0.930582	6.48306	0.0705593	0.825629			CEP152	-0.328554	8.17476	0.133828	1
PTPN3	-0.250619	7.50596	0.070623	0.825629			B9D1	-0.32123	8.17451	0.133828	1
HIST2H2AA4	-0.419871	7.19448	0.0706914	0.825629			SBNO2	-0.314259	8.25769	0.133875	1
CCDC93	-0.510254	7.18436	0.0706924	0.825629			AZIN1	-0.285267	8.26179	0.133875	1
PNPLA8	-0.373213	7.43295	0.0706988	0.825629			PPP1R21	-0.352281	8.12002	0.134518	1
KANSL3	-0.189965	7.62787	0.0707453	0.825629			SLC25A36	-0.322333	8.12169	0.134518	1
CCAR2	-0.59909	6.7942	0.0707955	0.825629			FUT5	-0.318914	8.12674	0.134518	1
PINK1	-0.539408	7.06924	0.0708088	0.825629			MFSD8	-0.304599	8.26894	0.134571	1
COPRS	0.752136	6.55611	0.0709365	0.826099			ENSG00000248802	-0.294182	8.26831	0.134571	1
KRBA2	-0.524111	6.91488	0.070944	0.826099			CIAPIN1	-0.36283	8.08016	0.135169	1
CTD-2251F13.1	-0.272305	7.13957	0.0711277	0.826905			PRKCH	0.328775	8.04882	0.135175	1
TM9SF1	-0.500449	7.21502	0.0711644	0.826905			GSK3B	-0.291486	8.27936	0.135191	1
FAM120B	-0.247878	7.54056	0.0712079	0.826905			PLCB4	-0.318022	8.18802	0.135223	1
MALT1	-0.884376	6.59195	0.0712627	0.826905			ZFC3H1	-0.315856	8.18811	0.135223	1
ENSG00000250360	-0.70432	6.55235	0.0712942	0.826905			COMMD3	-0.286327	8.29244	0.135741	1
OSCP1	-0.80187	6.82208	0.071298	0.826905			TPRA1	-0.417242	7.9837	0.136069	1
AKAP1	0.697255	6.74643	0.0716285	0.829465			ACSL1	-0.397166	7.98065	0.136069	1
UCKL1	-0.692093	6.90507	0.0717075	0.829465			TTTY14	-0.394401	7.98403	0.136069	1
FRAS1	-0.937885	6.42157	0.0717318	0.829465			NSMCE1-DT	0.413636	7.89277	0.136166	1
ENSG00000269624	-0.526495	6.37288	0.0717354	0.829465			ZHX2	0.401369	7.8924	0.136166	1
PSMD6	-0.243012	7.69486	0.0717695	0.829465			RHNO1	-0.342672	8.19505	0.136493	1
MYOZ1	-0.860508	6.37947	0.071808	0.829465			SLC1A4	-0.330097	8.19602	0.136493	1
ZNF185	-0.981475	6.43988	0.0719177	0.829465			BRAF	-0.321908	8.19482	0.136493	1
SLC16A5	0.751722	6.37915	0.0719297	0.829465			HSPA4L	-0.312958	8.19775	0.136493	1
PAPLN	-0.22511	7.23128	0.0719473	0.829465			ENSG00000267011	-0.311343	8.19873	0.136493	1
MTERFD2	-0.442407	7.17693	0.0720513	0.829887			QPRT	-0.298746	8.31263	0.136644	1
M6PR	-0.207748	7.75811	0.0720792	0.829887			TRAPPC1	-0.283842	8.32448	0.137005	1
RAX2	-0.488703	6.31766	0.072334	0.832034			SIVA1	-0.280714	8.32501	0.137005	1
ENSG00000269591	0.884246	6.40359	0.0723612	0.832034			WIBG	-0.380698	8.04763	0.137124	1
ENSG00000239407	-0.96216	6.4898	0.0724502	0.832437			RP11-20D14.6	-0.370144	8.04785	0.137124	1
KIAA1467	-0.248044	7.61454	0.0724918	0.832437			SPDYA	-0.367891	8.0472	0.137124	1
RAPH1	0.362884	7.30322	0.0725416	0.83246			ABCC4	-0.355427	8.04691	0.137124	1
ADAMTS13	-1.04542	6.48224	0.0726356	0.832783			C3orf14	-0.280751	8.33451	0.137311	1
HS6ST2	-0.952932	6.45834	0.072674	0.832783			RAB5C	-0.330635	8.21009	0.137646	1
NPIPA3	-0.611334	6.53166	0.0727131	0.832783			NBL1	-0.366772	8.01494	0.137671	1
MYOM3	0.408961	6.57686	0.0728512	0.833224			LINC01269	-0.372401	8.09268	0.137921	1
PDGFRL	-0.575937	6.94576	0.0728977	0.833224			LINC02384	-0.510756	7.86606	0.138164	1
EPHA1	-0.372815	6.72865	0.0729387	0.833224			LINC01619	-0.46691	7.86755	0.138164	1
MAPKAPK2	0.580518	6.7749	0.072943	0.833224			LYNX1	-0.466583	7.86498	0.138164	1
NEURL1B	0.795558	6.36739	0.0731949	0.835275			FRK	-0.450235	7.86661	0.138164	1
FAM160A2	-0.638933	6.79582	0.0733329	0.835275			PER3	-0.346866	8.14723	0.138421	1
KCNMA1	-0.179694	7.80267	0.0733347	0.835275			ACO2	-0.320126	8.14656	0.138421	1
ABHD14A	-0.317553	7.36096	0.0733613	0.835275			ALKBH6	-0.304835	8.22294	0.13869	1
ENSG00000254467	-0.615868	6.40944	0.0733671	0.835275			MAOB	0.34523	8.04446	0.139479	1
PITPNC1	-0.436085	7.03564	0.0734392	0.835275			TDRP	0.330983	8.04639	0.139479	1
ENSG00000268948	-0.57856	6.38404	0.0734874	0.835275			SNTA1	0.403869	7.94105	0.139513	1
FRMD6	0.330213	6.29934	0.0735155	0.835275			RP11-396N11.1	0.362019	7.93809	0.139513	1
C9orf131	-0.475669	6.583	0.073554	0.835275			RIPK4	0.449272	7.88743	0.13961	1
NAP1L6P	-0.30725	6.84635	0.0740239	0.839592			TBC1D16	0.416146	7.88967	0.13961	1
ANTXR1	0.633563	6.32675	0.0740772	0.839592			IGSF1	-0.313048	8.2311	0.139632	1
UBE2V1	-0.17356	7.93785	0.0741429	0.839592			ZYX	-0.453218	7.91843	0.139708	1
ENSG00000242384	-0.587327	6.32202	0.0741544	0.839592			HADH	-0.450813	7.91933	0.139708	1
PGLS-DT	-0.606257	6.50234	0.0741752	0.839592			DSN1	-0.412167	7.91982	0.139708	1
LOH12CR2	-0.232346	7.27962	0.0742281	0.839645			RBKS	-0.445093	7.93844	0.139945	1
TESC-AS1	-0.966507	6.40881	0.0743674	0.840304			WASF1	-0.411243	7.94043	0.139945	1
ENSG00000235978	0.483142	6.30593	0.0744109	0.840304			ACAP3	-0.411191	7.94366	0.139945	1
SMIM11	-0.253403	7.48317	0.0744385	0.840304			LYRM9	-0.405932	7.93935	0.139945	1
TGFBR3	-0.31578	6.79883	0.0744793	0.840304			RPRD2	-0.335458	8.15694	0.140119	1
LAPTM4B	0.160118	7.94711	0.0745476	0.840531			ENDOV	-0.328948	8.15751	0.140119	1
ZNF529	-0.235882	7.38488	0.0746495	0.840766			C2orf69	-0.350394	8.10077	0.140432	1
CNDP2	-0.209442	7.66716	0.074665	0.840766			TMEM268	-0.346602	8.10662	0.140432	1
MALAT1	0.100895	8.93603	0.0747833	0.841507			KIF6	-0.29585	8.24103	0.140478	1
TBC1D10A	0.512189	6.52977	0.0748595	0.841507			METTL16	-0.386109	8.06102	0.140559	1
SH3BP5	-0.449522	6.89043	0.0748758	0.841507			PCIF1	-0.355663	8.06229	0.140559	1
PIP4K2A	0.713112	6.99738	0.0750615	0.842709			CFL2	0.308695	8.0718	0.141317	1
KIAA0232	-0.315518	7.69775	0.0751347	0.842709			PIWIL3	-0.413691	7.99665	0.141682	1
RGP1	-0.459488	6.89993	0.0751917	0.842709			MAN2B1	-0.398627	7.99461	0.141682	1
DPY19L1	0.637795	6.7211	0.0752524	0.842709			RN7SKP176	0.297038	8.12309	0.14207	1
DPH6	-0.19219	7.6322	0.075266	0.842709			PANK2	-0.297193	8.27075	0.142503	1
ZNF462	0.283968	7.4496	0.075273	0.842709			GOLGA7	-0.353386	8.11613	0.142721	1
SLC44A1	-0.196002	7.72489	0.0754692	0.844324			OAF	-0.340571	8.11688	0.142721	1
PJVK	0.842282	6.43069	0.0755141	0.844324			CUL2	-0.331962	8.11546	0.142721	1
SLC2A3	0.332679	6.94791	0.0755942	0.844677			SMC6	-0.289024	8.28533	0.143023	1
ACO1	-0.637556	6.86966	0.0759438	0.84711			ENTPD6	-0.365141	8.07512	0.143684	1
PNKP	0.563636	6.6467	0.0759495	0.84711			IRF5	-0.346657	8.07372	0.143684	1
KIAA0319	-0.479466	7.16707	0.0759579	0.84711			ZBTB25	-0.320121	8.07395	0.143684	1
LINC00926	-0.217079	7.32815	0.0760773	0.847794			ASS1	0.391288	7.93427	0.143775	1
MKRN3	-0.510389	6.44012	0.0761981	0.847794			DZANK1	-0.289248	8.30555	0.143861	1
COG2	-0.416038	7.10499	0.0762	0.847794			DDX59	-0.282387	8.30538	0.143861	1
LAMA4	0.274504	7.01319	0.07635	0.847794			BLMH	-0.279034	8.31574	0.144187	1
SEC14L6	-0.331136	6.77024	0.0764738	0.847794			MAGEH1	-0.31835	8.19115	0.144338	1
ARHGAP12	-0.417945	7.34743	0.0765956	0.847794			RPF2	-0.338658	8.12681	0.144804	1
KLF16	-0.768544	6.37633	0.0766304	0.847794			BIN3	-0.338046	8.12624	0.144804	1
ENSG00000197681	0.704407	6.39634	0.0766504	0.847794			GRAMD1A	0.354276	8.00973	0.145132	1
NR1H2	-0.561398	6.67193	0.0767296	0.847794			ATP1A2	-0.32231	8.20065	0.145485	1
SHISA2	0.759652	6.52068	0.0767695	0.847794			PHF8	-0.403945	8.04086	0.145965	1
LRBA	-0.309678	7.52451	0.0768563	0.847794			EED	-0.366025	8.03964	0.145965	1
ANKS4B	-0.209855	7.30043	0.0768851	0.847794			UNC13B	-0.353627	8.03842	0.145965	1
ARMC1	-0.407977	7.35778	0.0769315	0.847794			GMEB2	-0.462209	7.85981	0.145984	1
FAM27C	-0.623294	6.41637	0.0769689	0.847794			ANKS6	-0.459921	7.85882	0.145984	1
TRDMT1	-0.466095	6.84602	0.0771406	0.847794			LOXL3	-0.452488	7.86034	0.145984	1
SLC22A24	-0.524022	6.31602	0.0771751	0.847794			MAP2K5	-0.447292	7.85981	0.145984	1
RAB37	-0.580848	6.52502	0.0771841	0.847794			CDKL2	-0.433886	7.85956	0.145984	1
PNPLA5	-0.435848	6.30545	0.0771983	0.847794			ZNF629	-0.437925	7.88952	0.146061	1
LOC730100	-0.264426	6.99104	0.0772336	0.847794			KMO	-0.429063	7.89043	0.146061	1
C7orf26	0.742735	6.52179	0.0772591	0.847794			GOLGA8M	-0.422938	7.88933	0.146061	1
TMCC2	0.789953	6.37249	0.0773203	0.847794			KRBOX1	-0.398606	7.89124	0.146061	1
BEX1	-0.142365	8.25117	0.0773507	0.847794			POLQ	-0.316456	8.2123	0.146518	1
DIXDC1	-0.256209	7.16465	0.0773654	0.847794			APAF1	-0.309761	8.21306	0.146518	1
CWF19L2	0.342991	7.21144	0.0773745	0.847794			TMEM183A	-0.300254	8.21611	0.146518	1
LINC01102	-0.287126	6.89854	0.0773858	0.847794			METAP1	-0.385486	8.08274	0.146526	1
GEMIN2	-0.435089	6.89811	0.0774872	0.847794			AEN	-0.360263	8.08418	0.146526	1
PPP1R3C	0.865482	6.64184	0.0774914	0.847794			NOTO	-0.350581	8.08299	0.146526	1
SUSD4	-0.756521	6.80349	0.0775395	0.847794			ADRM1	-0.348279	8.08437	0.146526	1
LINC01180	0.500654	6.43792	0.0775397	0.847794			MOAP1	-0.330201	8.14057	0.146698	1
DHRS9	-0.696924	6.3774	0.0775406	0.847794			ZNF592	-0.398604	8.00936	0.146744	1
CES2	-0.211598	7.37351	0.0775508	0.847794			DNAJB2	-0.358778	8.00968	0.146744	1
TTF2	-0.217665	7.26847	0.0776047	0.847794			AGTRAP	-0.354312	8.0087	0.146744	1
TECRL	-0.459405	6.51642	0.077635	0.847794			LOC100996643	0.441852	7.79655	0.147106	1
LINC00886	-0.515998	6.66739	0.0776739	0.847794			MYLPF	0.438545	7.79575	0.147106	1
DCX	0.485759	6.52627	0.0777583	0.848184			GRIN3A	0.429211	7.7957	0.147106	1
ENSG00000265443	-0.656003	6.34128	0.0778257	0.848388			LDHD	0.428863	7.79572	0.147106	1
ENSG00000242622	-0.352257	6.73947	0.0779808	0.849547			ENSG00000237291	0.424115	7.79605	0.147106	1
TMTC4	-0.716445	6.68191	0.078093	0.850238			EDNRA	0.41701	7.79541	0.147106	1
LINC02632	-0.509155	6.50187	0.0781758	0.850436			RP11-509J21.4	0.414463	7.79506	0.147106	1
ALG3	-0.66558	6.98517	0.0782089	0.850436			PCDHGA3	0.407247	7.79461	0.147106	1
GOLGA8N	-0.67362	6.36839	0.0786134	0.854302			ENSG00000227869	0.406077	7.79548	0.147106	1
FKBPL	-0.775093	6.35044	0.0786684	0.854367			ENSG00000254606	0.405269	7.79479	0.147106	1
HLA-DRB1	0.792554	6.3506	0.0787736	0.854958			CAPN5	0.400213	7.79499	0.147106	1
HSD3B2	0.516392	6.32196	0.0788211	0.854958			CDCA8	0.375744	7.79832	0.147106	1
LDHB	0.711913	6.81313	0.078963	0.855489			TRIP6	0.363655	7.79635	0.147106	1
SEMA5A	-0.176297	7.85771	0.0789756	0.855489			PICALM	-0.317062	8.22347	0.147443	1
C1orf194	-0.87895	6.50696	0.0790173	0.855489			ACOXL	-0.301008	8.22522	0.147443	1
TC2N	0.829495	6.50437	0.0791437	0.855872			BAD	-0.417913	7.95277	0.14791	1
OGFOD2	-0.76682	6.40266	0.079151	0.855872			R3HCC1	-0.413036	7.95529	0.14791	1
IFT74	-0.257308	7.50112	0.0793162	0.857126			SUSD4	-0.395648	7.95474	0.14791	1
AGO1	-0.45846	7.31105	0.0794456	0.857992			GATAD2A	-0.292213	8.23623	0.148268	1
ENSG00000261222	-0.415916	6.30445	0.0794984	0.858031			CHRNA5	-0.286158	8.23652	0.148268	1
MARCKS	0.128493	8.33522	0.0796869	0.858903			NAF1	-0.34728	8.14728	0.148416	1
NUMB	-0.178073	7.77079	0.0797133	0.858903			MFSD10	0.346747	7.92961	0.148481	1
NME4	0.313789	7.3684	0.0797271	0.858903			DHX38	0.349602	7.96712	0.148702	1
SAR1A	-0.131354	8.27514	0.0798356	0.859414			ZNF433	0.337476	7.96666	0.148702	1
DHRS1	-0.340865	6.97107	0.0798732	0.859414			CRTAP	-0.304437	8.24399	0.149	1
AC159540.2	-0.756045	6.50654	0.0800707	0.861008			MAFF	-0.302777	8.24423	0.149	1
PRMT8	-0.210163	7.29431	0.0801615	0.861452			PTTG1IP	-0.290268	8.24795	0.149	1
CHD9	0.140476	8.12162	0.0802817	0.862211			ZNF747	-0.289728	8.24644	0.149	1
ANKRD54	-0.62561	6.9432	0.0804732	0.863736			THYN1	-0.287921	8.24865	0.149	1
SMG7	-0.390656	7.31841	0.0806629	0.865239			USP19	-0.459472	7.91304	0.14907	1
CDH1	-0.153943	8.0159	0.0809714	0.867233			C9orf142	-0.405205	7.90998	0.14907	1
TAS2R46	0.653547	6.36256	0.0810392	0.867233			GAR1	-0.425968	7.91268	0.14907	1
FADS1	0.162279	7.88305	0.0810981	0.867233			C1orf168	0.27377	8.2098	0.149324	1
NDOR1	0.698028	6.42887	0.0811355	0.867233			TTLL12	-0.414486	7.91188	0.149349	1
SNURF	-0.140398	8.2638	0.0813347	0.867233			ZNF484	-0.417895	7.93331	0.14942	1
ENSG00000256206	0.584473	6.33262	0.0813362	0.867233			TLCD1	-0.41033	7.93442	0.14942	1
TUBB1	-0.833725	6.3805	0.0815845	0.867233			AC008443.1	-0.40783	7.93474	0.14942	1
ASB9	0.761237	6.36918	0.0816543	0.867233			BICD1	-0.363049	8.0538	0.149539	1
RBM41	0.367144	7.15174	0.0816887	0.867233			OTUD6B	-0.333243	8.05416	0.149539	1
TRAPPC2L	-0.331267	7.45806	0.0817346	0.867233			VPS13B-DT	-0.325793	8.05466	0.149539	1
PCED1A	-0.713434	6.76799	0.0818056	0.867233			C2orf42	0.443462	7.87491	0.1499	1
PTRH1	-0.355457	6.88532	0.0819286	0.867233			SLCO2B1	-0.325209	8.1607	0.149972	1
SPRYD7	-0.259548	7.45262	0.082019	0.867233			MVD	-0.311478	8.16288	0.149972	1
SPATA13	-0.354993	7.15691	0.0820203	0.867233			TCF7L2	0.313633	8.13966	0.150194	1
DYNLL2	0.87219	6.42877	0.0820311	0.867233			AC016735.2	-0.307029	8.26836	0.150206	1
PLIN5	-0.355457	6.76735	0.0820573	0.867233			B4GALT4	-0.300071	8.26692	0.150206	1
MYH13	0.38561	6.2985	0.0820634	0.867233			SNX13	-0.295254	8.26636	0.150206	1
MTHFR	-0.201319	7.4081	0.0821608	0.867233			UBAP2L	-0.289356	8.26646	0.150206	1
LINC01182	-0.415669	6.30453	0.0822441	0.867233			PSG6	0.346562	7.77761	0.150955	1
MGMT	-0.790985	6.72331	0.082248	0.867233			ST6GAL1	0.337227	7.77729	0.150955	1
FBN1	-0.416988	6.75689	0.082287	0.867233			CD34	0.332142	7.77712	0.150955	1
PKD1L1	0.715587	6.34174	0.0823162	0.867233			RP11-89K21.1	0.325867	7.77691	0.150955	1
SDR42E1	-0.987945	6.49338	0.0823603	0.867233			VTCN1	0.318871	7.77667	0.150955	1
FAM21A	0.474066	7.12248	0.0823623	0.867233			MROH6	0.305791	7.77624	0.150955	1
CAP1	0.176158	7.84486	0.0823806	0.867233			RILP	0.305421	7.77622	0.150955	1
CIB1	-0.313198	7.48499	0.0824159	0.867233			HLA-DRA	0.305357	7.77622	0.150955	1
TNFRSF6B	-0.489491	6.30775	0.0825351	0.867233			ENSG00000260306	0.298768	7.776	0.150955	1
ANKRD36	-0.165879	7.86974	0.082587	0.867233			PLCH2	0.296536	7.77593	0.150955	1
FAHD2B	-0.769004	6.60609	0.0826103	0.867233			ITGA11	0.291455	7.77576	0.150955	1
ZFP64	-0.241209	7.16804	0.0826459	0.867233			ADGRB3	0.287275	7.77562	0.150955	1
LINC00501	-0.234533	7.1691	0.0826459	0.867233			ENSG00000266996	0.283781	7.77551	0.150955	1
RGS13	0.377367	6.76033	0.0826612	0.867233			MUC6	0.282534	7.77547	0.150955	1
ZNF860	0.67952	6.59187	0.0826692	0.867233			DSCR9	0.280004	7.77538	0.150955	1
INA	-0.371553	7.46121	0.0827645	0.867233			TRIM31	0.278981	7.77535	0.150955	1
HSD3B7	-0.356108	6.7353	0.0828429	0.867233			SHH	0.277234	7.77529	0.150955	1
CHM	-0.234131	7.52329	0.082867	0.867233			CUZD1	0.275715	7.77524	0.150955	1
STRADA	-0.671959	6.74857	0.0828719	0.867233			INS-IGF2	0.272688	7.77515	0.150955	1
TRADD	0.777029	6.40054	0.0828817	0.867233			ECSCR	0.272605	7.77514	0.150955	1
ADAMTSL2	-0.253039	7.13453	0.0828922	0.867233			GYPC	0.27214	7.77513	0.150955	1
SLC12A8	-0.268193	7.28559	0.082984	0.867233			SLC4A1	0.269446	7.77504	0.150955	1
MTA1	0.505254	6.41956	0.0831016	0.867233			EPHB6	0.2687	7.77502	0.150955	1
ANGPTL5	-0.737146	6.33581	0.0831109	0.867233			COL6A2	0.267645	7.77498	0.150955	1
PNLIP	-0.67777	6.33559	0.0831109	0.867233			ENSG00000258649	0.267013	7.77496	0.150955	1
METTL17	-0.180069	7.58937	0.0833199	0.867233			SPTBN5	0.265799	7.77492	0.150955	1
NAV2	-0.320152	7.41368	0.0833279	0.867233			PROSER2	0.264769	7.77489	0.150955	1
MEF2A	0.25126	7.52778	0.0833454	0.867233			ENSG00000258234	0.264181	7.77487	0.150955	1
MOB3B	-0.784015	6.39338	0.0834267	0.867233			HMOX1	0.264101	7.77487	0.150955	1
IPO11	0.634974	6.77721	0.0835652	0.867233			HEPH	0.264101	7.77487	0.150955	1
PCMTD1	0.206368	7.61018	0.0835939	0.867233			CARD16	0.263194	7.77484	0.150955	1
XRCC4	-0.708357	6.75015	0.0836085	0.867233			TMEM233	0.263194	7.77484	0.150955	1
SUN3	-0.441457	6.48545	0.0837367	0.867233			TEK	0.263194	7.77484	0.150955	1
CLK4	-0.180039	7.58323	0.0837404	0.867233			SMAD6	0.263194	7.77484	0.150955	1
KRT19	0.689892	6.34511	0.0837791	0.867233			ENSG00000229896	0.262952	7.77483	0.150955	1
PPP1R21	-0.470647	7.20453	0.0838779	0.867233			RBPMS2	0.260705	7.77476	0.150955	1
SLC4A4	-0.747255	6.35701	0.083912	0.867233			HHEX	0.259802	7.77473	0.150955	1
CACNA2D1	0.451394	7.17178	0.0839567	0.867233			ADGRL4	0.259478	7.77472	0.150955	1
HNRNPM	0.30199	7.23692	0.0840451	0.867233			LYPD1	0.259341	7.77471	0.150955	1
RPS2	0.140018	8.09729	0.0840964	0.867233			ATOH8	0.25813	7.77467	0.150955	1
RABIF	-0.643657	6.85416	0.084118	0.867233			NBAT1	0.25802	7.77467	0.150955	1
ATF7-NPFF	-0.851562	6.40366	0.0841805	0.867233			PDE2A	0.256705	7.77463	0.150955	1
ADCK5	-0.384337	6.63136	0.0843033	0.867233			CITED4	0.255147	7.77458	0.150955	1
EDARADD	0.480243	6.96465	0.0843129	0.867233			IER5L	0.251184	7.77445	0.150955	1
LINC01238	-0.365471	6.62878	0.0843174	0.867233			BLNK	0.248102	7.77435	0.150955	1
DNAH6	0.507797	6.84819	0.0844154	0.867233			BRDT	-0.301516	8.28802	0.151106	1
RNFT1	-0.698426	6.81208	0.0844173	0.867233			NUTF2	-0.278775	8.28889	0.151106	1
ANKRD13B	-0.698556	6.47488	0.0844943	0.867233			ZNF275	-0.364698	8.02003	0.15131	1
GNAZ	0.259434	7.65441	0.0845243	0.867233			COG2	-0.308676	8.17487	0.151377	1
HRH4	-0.305208	6.86616	0.0846169	0.867233			CFAP65	-0.296185	8.17639	0.151377	1
CXCL1	0.851174	6.40569	0.0846301	0.867233			TSHZ1	-0.358429	8.1084	0.151448	1
PPIE	-0.169004	7.70661	0.0847321	0.867233			GTF2B	-0.34726	8.10645	0.151448	1
SERPINI1	-0.360046	7.5504	0.0847487	0.867233			SARM1	-0.333887	8.10613	0.151448	1
LINC02219	-0.510701	6.32762	0.0847725	0.867233			ARHGEF9	-0.310123	8.10883	0.151448	1
SLC46A3	0.686697	6.69637	0.0847962	0.867233			ZMAT1	-0.278165	8.30064	0.151453	1
HLA-DPA1	0.402261	6.29922	0.084888	0.867233			HERPUD1	-0.280121	8.30908	0.151736	1
AR	0.783528	6.41123	0.0848893	0.867233			DCBLD1	-0.27411	8.31842	0.151961	1
RP11-89K21.1	0.405062	6.29871	0.0849783	0.867233			C12orf4	-0.323952	8.18119	0.152642	1
ENTPD5	0.505537	6.86013	0.0851144	0.867233			ENSG00000234378	0.35926	7.92433	0.152699	1
ULK4	-0.460962	7.1154	0.0851593	0.867233			CFAP53	0.380258	7.92112	0.152699	1
CNOT8	0.619195	6.9233	0.0852827	0.867233			SERPINE1	-0.36669	8.06443	0.152774	1
ZFHX3	0.323704	7.39904	0.0853536	0.867233			LINC01238	-0.351988	8.0625	0.152774	1
DMWD	0.727991	6.49384	0.0853845	0.867233			TMEM43	-0.350058	8.06427	0.152774	1
SLC18A2	-0.483699	7.30564	0.0855253	0.867233			CTSH	0.466374	7.86621	0.153234	1
FAM127A	-0.267473	7.49127	0.085552	0.867233			ZKSCAN2	0.36762	7.86595	0.153234	1
ZBTB21	-0.376017	7.30521	0.0855598	0.867233			RP11-361F15.2	0.369722	8.0299	0.153337	1
BCL2L10	-0.521866	6.30944	0.085653	0.867233			MDP1	-0.332686	8.12027	0.15357	1
ENSG00000269772	-0.517591	6.30924	0.085653	0.867233			ZNF701	-0.326	8.12048	0.15357	1
BCHE	-0.516381	6.30993	0.085653	0.867233			PPP2R2B	-0.324879	8.19619	0.153777	1
ANKRD34C	-0.51009	6.30875	0.085653	0.867233			PPP1R3E	-0.290121	8.19846	0.153777	1
ACADL	-0.509525	6.30886	0.085653	0.867233			LINC00410	-0.287206	8.19461	0.153777	1
ENSG00000259499	-0.507945	6.30909	0.085653	0.867233			PPP1R35	-0.482666	7.85151	0.153976	1
LINC00930	-0.482664	6.30761	0.085653	0.867233			MPP3	-0.46478	7.85196	0.153976	1
DERL3	-0.475099	6.30738	0.085653	0.867233			LRRC39	-0.453211	7.85131	0.153976	1
DISP3	-0.464623	6.30671	0.085653	0.867233			ENSG00000224848	-0.407335	7.85214	0.153976	1
SMIM10L2A	-0.463934	6.30702	0.085653	0.867233			STK17A	0.33662	7.99502	0.154663	1
TGIF2-RAB5IF	-0.462721	6.3067	0.085653	0.867233			AP000253.1	-0.297781	8.20561	0.154791	1
DDX5	-0.126309	8.42721	0.0857447	0.867233			RAB37	-0.435707	7.9654	0.154999	1
EIF2B4	-0.45004	7.04816	0.0857651	0.867233			AATK	-0.406952	7.96776	0.154999	1
CRP	0.415621	6.29902	0.0857694	0.867233			CTPS1	-0.387464	7.96805	0.154999	1
BDH1	-0.323543	6.88424	0.0857774	0.867233			UPRT	-0.38092	7.96756	0.154999	1
PEG3	0.298004	7.62227	0.0858469	0.867432			GJD4	-0.472869	7.87943	0.155253	1
AKAP6	-0.184117	7.50355	0.0860036	0.867683			C3orf17	-0.352042	8.03344	0.155428	1
ARMH3	-0.48551	6.81721	0.0860194	0.867683			KLHL32	-0.484426	7.88137	0.155475	1
ZC3HAV1	0.141206	8.12126	0.0860212	0.867683			RNASEH2C	-0.336501	8.13507	0.155489	1
NR2C2AP	-0.726459	6.68858	0.0861578	0.8683			CLUH	0.3676	7.8593	0.156462	1
ENSG00000258946	-0.261636	7.1624	0.086391	0.8683			RP11-556O15.1	-0.295907	8.22864	0.15649	1
FN3KRP	-0.85826	6.59147	0.0864077	0.8683			SUCLG2-AS1	-0.290776	8.22981	0.15649	1
LIPG	-0.508609	6.59667	0.0864242	0.8683			KIAA0232	-0.293578	8.23743	0.157189	1
TMPPE	0.689659	6.33414	0.0864932	0.8683			MIR210HG	-0.276572	8.2418	0.157189	1
TECTA	0.654324	6.334	0.0864932	0.8683			ENSG00000235398	-0.276514	8.24406	0.157189	1
PARP8	-0.383136	7.23625	0.0865995	0.8683			APBB1	-0.323864	8.1457	0.15722	1
BGN	0.526323	6.34007	0.0866623	0.8683			DISP1	-0.320159	8.14358	0.15722	1
ANO10	-0.358532	7.08722	0.0866656	0.8683			ENSG00000267808	0.45703	7.80258	0.157529	1
ENSG00000251357	-0.759854	6.36524	0.0866754	0.8683			SGIP1	0.433983	7.80109	0.157529	1
IL2RA	-0.460859	6.48201	0.0867277	0.8683			CTHRC1	0.429463	7.80177	0.157529	1
ZNF468	-0.324394	7.19254	0.0867741	0.8683			TCF24	0.428002	7.80383	0.157529	1
RALYL	-0.977492	6.51311	0.0868404	0.8683			CTD-2309H9.3	0.419157	7.80323	0.157529	1
KIAA0586	0.355071	7.29083	0.0870035	0.8683			LINC02564	0.417162	7.80197	0.157529	1
CABLES2	-0.870978	6.38914	0.0870334	0.8683			PITPNM3	0.407091	7.8025	0.157529	1
MIR181A1HG	-0.855586	6.39145	0.0870334	0.8683			REEP6	0.404848	7.80227	0.157529	1
LINC01596	0.631275	6.34579	0.0870503	0.8683			ENSG00000259694	0.389655	7.8021	0.157529	1
TMED2-DT	-0.356985	6.70063	0.0870513	0.8683			ENSG00000259551	0.389655	7.8021	0.157529	1
DIRAS2	-0.827447	6.56564	0.0870645	0.8683			LAT	0.387788	7.80154	0.157529	1
TMEM231	-0.737046	6.5004	0.0871774	0.8683			LINC02352	0.387251	7.80162	0.157529	1
CSGALNACT2	-0.626342	6.77132	0.0872928	0.8683			INCENP	0.384676	7.80181	0.157529	1
CXCL17	-0.541389	6.32356	0.0874645	0.8683			FAM198B	0.380681	7.80011	0.157529	1
CBR3	-0.539932	6.32409	0.0874645	0.8683			USP27X-DT	0.375699	7.80297	0.157529	1
CMIP	-0.276438	7.30284	0.0874791	0.8683			HCRT	0.375198	7.80262	0.157529	1
NELFB	0.70829	6.4066	0.0875052	0.8683			ADCY3	0.369306	7.80139	0.157529	1
ZNF605	-0.339421	7.19786	0.0875177	0.8683			ENSG00000256137	0.367115	7.80058	0.157529	1
SDHC	-0.427703	7.13438	0.0875633	0.8683			OAS2	0.344967	7.80108	0.157529	1
MAEL	-0.534274	6.36327	0.087593	0.8683			CNGB1	-0.398763	7.9475	0.15799	1
ENSG00000264956	-0.474573	6.69725	0.0876121	0.8683			CNTN5	-0.390379	7.94724	0.15799	1
LRRC37A3	0.386077	6.95332	0.0876192	0.8683			ZNF18	0.322886	8.02175	0.158297	1
ENSG00000255910	0.513144	6.36327	0.0876275	0.8683			NABP2	-0.286409	8.26101	0.158321	1
ENSG00000173566	0.840015	6.39731	0.0878151	0.869664			SLC46A3	0.360059	7.95879	0.15841	1
HSPB1	0.200961	7.45014	0.0879087	0.870097			PGS1	-0.280287	8.27256	0.158766	1
LINC01239	0.357468	6.9164	0.0879873	0.87038			ZKSCAN5	-0.270774	8.27143	0.158766	1
MAP3K4	0.433961	7.22103	0.0883198	0.871092			IFNGR2	-0.336791	8.15505	0.158779	1
DNAJC19	-0.252871	7.53813	0.0883311	0.871092			MRPS30	-0.314612	8.15471	0.158779	1
MRPL20	-0.171453	7.70775	0.0883332	0.871092			DEPDC4	-0.280296	8.28234	0.159136	1
LINC00861	0.370292	6.64081	0.0883797	0.871092			NBPF1	-0.275812	8.28412	0.159136	1
ENSG00000260899	-0.545651	6.32725	0.0884483	0.871092			MAP2	-0.26998	8.28305	0.159136	1
BHLHE41	0.771365	6.36673	0.0884677	0.871092			MAPKAPK5-AS1	-0.34417	8.04523	0.159139	1
NXPE3	-0.196492	7.40664	0.0884848	0.871092			CAMTA2	-0.334531	8.04772	0.159139	1
LAT	0.805747	6.36685	0.0885357	0.871092			KIF9	-0.331234	8.04696	0.159139	1
FBXO17	-0.383972	7.16761	0.0885626	0.871092			TFR2	-0.323628	8.04719	0.159139	1
LOC105369306	-0.533613	6.66084	0.0886373	0.871092			TP53RK	-0.453299	7.90366	0.159403	1
FAM227B	-0.423652	6.91203	0.0886888	0.871092			RHBDD3	-0.277776	8.29436	0.159436	1
LINC01252	-0.385736	6.8049	0.0887248	0.871092			TNKS1BP1	0.403266	7.85387	0.159533	1
MTARC1	0.43919	6.29994	0.0887897	0.871092			ZNF175	0.389053	7.85539	0.159533	1
FAM13A	0.772184	6.57551	0.0887932	0.871092			GLIS2	-0.446037	7.9238	0.159626	1
USP2	-0.2895	7.57178	0.0889027	0.871092			ACP3	-0.4242	7.92644	0.159626	1
NGRN	-0.178046	7.75409	0.0889074	0.871092			ZNF497	-0.385321	7.92514	0.159626	1
PRMT3	-0.632225	6.65161	0.0889094	0.871092			LINC01641	-0.351181	7.92848	0.159626	1
TDRP	0.547599	6.92007	0.0890387	0.871121			ENSG00000260777	0.293305	7.98682	0.159693	1
C18orf8	-0.614479	6.85719	0.0890616	0.871121			AKR1B15	-0.281876	8.3141	0.159847	1
SESTD1	-0.462806	7.16088	0.0891005	0.871121			ENOSF1	-0.258897	8.32515	0.159966	1
NELFCD	-0.17654	7.68374	0.0891192	0.871121			RASSF6	-0.274507	8.3347	0.16003	1
ENSG00000265264	-0.803156	6.36949	0.0892153	0.871121			ENSG00000226954	-0.267277	8.33506	0.16003	1
FAM127B	-0.361859	7.30609	0.0892378	0.871121			MIRLET7BHG	-0.263745	8.33516	0.16003	1
TMEM80	-0.194349	7.50049	0.0892624	0.871121			IDE	0.333741	8.05042	0.160224	1
ST6GAL1	0.438227	6.29992	0.0893514	0.871197			ZNF140	0.313519	8.05004	0.160224	1
DLD	0.252216	7.74764	0.0895163	0.871197			LYSMD2	-0.337058	8.10295	0.160737	1
MTFR1L	-0.214742	7.54704	0.0895231	0.871197			SNRNP70	-0.303921	8.10108	0.160737	1
CTCF	0.41916	7.37261	0.089658	0.871197			TRMT6	-0.380044	8.01303	0.161268	1
PTRHD1	-0.51256	7.03876	0.0897576	0.871197			SYNDIG1	-0.352248	8.01506	0.161268	1
PLCB4	-0.384867	7.39269	0.0897599	0.871197			TMEM109	-0.333407	8.01526	0.161268	1
TBC1D5	-0.365596	7.22953	0.0898777	0.871197			TRAPPC6A	-0.397786	7.98022	0.161312	1
SLC35G1	-0.798872	6.44454	0.0899694	0.871197			ELP3	-0.306917	8.17637	0.161431	1
TRIB3	-0.62584	7.00424	0.0900269	0.871197			ADGRG4	-0.475469	7.84179	0.161992	1
ENSG00000261938	0.637285	6.34057	0.0901467	0.871197			MON1A	-0.472409	7.84269	0.161992	1
ENSG00000215394	-0.372596	6.30566	0.090152	0.871197			NUP107-DT	-0.457357	7.84073	0.161992	1
UCHL3	-0.321687	7.42548	0.0901605	0.871197			TNFRSF14	-0.447684	7.84545	0.161992	1
POMK	-0.25773	6.99968	0.0901738	0.871197			C5orf54	-0.44414	7.84461	0.161992	1
PARP16	0.814834	6.52381	0.0902188	0.871197			METAP1D	-0.439877	7.84037	0.161992	1
PUS3	-0.176379	7.60844	0.0903276	0.871197			ZNF132	-0.416084	7.84162	0.161992	1
PKIB	0.747448	6.63007	0.0903413	0.871197			AL132709.8	-0.396894	7.84508	0.161992	1
HSH2D	-0.30844	6.928	0.0904245	0.871197			CEP85	0.376387	7.91318	0.162171	1
CA6	0.544343	6.36899	0.0904808	0.871197			ZNF688	0.420392	7.85103	0.162382	1
TRAPPC3L	-0.246967	7.01876	0.0904876	0.871197			NELFB	0.417972	7.84865	0.162382	1
MYO9B	0.797509	6.4801	0.0905419	0.871197			ASPHD2	0.407012	7.84917	0.162382	1
SPATA18	0.83393	6.4375	0.0907518	0.871197			UBALD2	0.369575	7.84848	0.162382	1
TMTC2	0.815321	6.4166	0.0907896	0.871197			B4GALT2	0.379571	7.91141	0.162459	1
DIEXF	0.401569	6.79475	0.0908413	0.871197			SLAMF6	-0.350373	8.05486	0.162482	1
SELM	0.243556	7.42085	0.0908962	0.871197			ZNF417	-0.344787	8.05967	0.162482	1
PRDM14	-0.497847	6.33467	0.090899	0.871197			FAM188A	-0.343897	8.05761	0.162482	1
SLC26A4	0.226686	7.27624	0.0909667	0.871197			PYGL	-0.306706	8.19142	0.162546	1
UPF1	0.613976	6.76226	0.0910781	0.871197			NSFL1C	-0.299554	8.18839	0.162546	1
FOXN3	-0.28163	7.29361	0.0910922	0.871197			CHSY1	-0.327307	8.11038	0.16289	1
POPDC3	-0.526777	6.92677	0.0911025	0.871197			MAP2K1	-0.316182	8.11528	0.16289	1
HRH1	-0.334671	6.66984	0.0911253	0.871197			PIM3	0.359338	7.95123	0.163529	1
MUT	-0.450496	7.26184	0.091181	0.871197			NUDT6	-0.285961	8.20343	0.163535	1
SLC7A9	-0.496111	6.39632	0.0911839	0.871197			FAM151A	0.438847	7.80845	0.163923	1
PIGM	-0.365385	7.07743	0.0912327	0.871197			ITGA6	0.422331	7.80985	0.163923	1
ENSG00000265980	-0.456428	6.32707	0.0913358	0.871197			ENSG00000249356	0.410324	7.81014	0.163923	1
MAST3	-0.292442	7.62948	0.0913467	0.871197			RARA	0.403408	7.80701	0.163923	1
PRR15	0.667214	6.32354	0.0913517	0.871197			CDC42EP2	0.396534	7.8091	0.163923	1
PLCL1	0.650427	6.32581	0.0913517	0.871197			TAP2	0.388937	7.81086	0.163923	1
PARVG	0.628441	6.32344	0.0913517	0.871197			KLHL26	0.380443	7.80694	0.163923	1
ARHGAP30	0.581994	6.3274	0.0913517	0.871197			PHLDA3	0.358758	7.8065	0.163923	1
ASNA1	-0.383965	7.20396	0.0913811	0.871197			CCDC144NL	0.349322	7.80941	0.163923	1
SIL1	0.205448	7.67326	0.091423	0.871197			SLC39A10	-0.333787	8.12286	0.164826	1
RPL3L	-0.378403	6.65595	0.0914773	0.871197			DNALI1	-0.315192	8.12558	0.164826	1
EFR3A	0.288806	7.54163	0.0914885	0.871197			KIAA0319	-0.301762	8.12396	0.164826	1
EIF5B	0.145348	7.96182	0.0915423	0.871197			DOCK11	0.394898	7.84279	0.164926	1
CUL1	-0.519574	7.02205	0.0915856	0.871197			FAM89B	0.361209	7.84384	0.164926	1
COPA	-0.149912	7.92419	0.0915927	0.871197			SH3BGRL2	-0.2825	8.22319	0.165167	1
NDUFB5	-0.17732	7.77664	0.0916207	0.871197			GEM	-0.462799	7.87352	0.165497	1
CAMKMT	-0.693258	6.65607	0.0916959	0.871296			CASKIN2	-0.427249	7.87346	0.165497	1
MAGEH1	-0.369591	7.37743	0.091737	0.871296			GPR18	-0.426054	7.87348	0.165497	1
FAM135A	0.165276	7.68911	0.0917812	0.871296			SMYD5	-0.412362	7.87153	0.165497	1
GSR	-0.294443	7.39251	0.0919212	0.87215			ENSG00000236837	-0.40556	7.87419	0.165497	1
XYLT2	-0.314598	7.22472	0.092073	0.872262			ENSG00000253988	-0.414149	7.95954	0.165561	1
IFI44L	-0.534422	6.33287	0.0920958	0.872262			XRCC4	-0.400139	7.96058	0.165561	1
RP11-527H14.2	-0.217631	7.24339	0.0921226	0.872262			ENSG00000249803	-0.307816	8.23199	0.165827	1
APH1A	-0.690653	6.69172	0.0921333	0.872262			USP2	-0.291824	8.23229	0.165827	1
L3MBTL2	-0.193046	7.45282	0.0922481	0.872771			LRRD1	-0.273957	8.23346	0.165827	1
BAP1	-0.612768	6.79634	0.0922872	0.872771			CALCRL	-0.296936	8.24253	0.166393	1
BLOC1S3	-0.357702	7.34027	0.0923988	0.873352			CAD	-0.28305	8.2431	0.166393	1
RWDD4	0.485984	6.99549	0.0927489	0.875325			LINC01858	-0.274562	8.25548	0.16687	1
ENSG00000263859	-0.797744	6.37514	0.0928633	0.875325			PPP1R8	-0.390863	7.99228	0.166937	1
CASC3	-0.321959	7.38144	0.0931227	0.875325			RAP2A	-0.373769	7.99312	0.166937	1
CDK5	-0.739441	6.73171	0.0931332	0.875325			PRICKLE2	-0.34567	7.99122	0.166937	1
IRGM	-0.513991	6.40134	0.0931332	0.875325			BACH2	0.413712	7.8394	0.167054	1
SMPD4	0.475204	7.04334	0.0931627	0.875325			ASAP2	0.382104	7.83703	0.167054	1
FXYD6	-0.154911	8.04463	0.093173	0.875325			C2orf43	0.359034	7.90539	0.167118	1
GOLIM4	0.153172	7.86602	0.0932219	0.875325			SCYL3	0.396306	7.9076	0.167118	1
TFR2	-0.408627	6.55504	0.0932445	0.875325			ABTB1	0.465707	7.81553	0.167538	1
KAAG1	-0.77919	6.34993	0.0933133	0.875325			TMCC2	0.452666	7.81446	0.167538	1
LRRN1	-0.759427	6.34999	0.0933133	0.875325			ENSG00000228265	0.408524	7.81689	0.167538	1
NUDT10	-0.716275	6.35321	0.0933133	0.875325			COL28A1	-0.278806	8.27406	0.167585	1
MIP	-0.676774	6.34957	0.0933133	0.875325			ERBB2	-0.272775	8.28761	0.167832	1
IGDCC3	0.452714	6.43327	0.0935145	0.875325			DCAF17	-0.268507	8.29557	0.168013	1
ENSG00000257061	-0.401678	6.30394	0.0935345	0.875325			CREG2	-0.253199	8.35096	0.168062	1
IRF6	-0.306583	7.47971	0.0937188	0.875325			MIEF1	-0.30964	8.14671	0.168118	1
ATP8B2	-0.178005	7.52451	0.0937415	0.875325			LINC00574	-0.259109	8.3077	0.168132	1
CHAF1B	-0.544976	6.56933	0.0938445	0.875325			ANKRD44	-0.246428	8.33916	0.168154	1
MAML3	-0.671171	6.66971	0.0938887	0.875325			RMND1	-0.319222	8.08081	0.168196	1
TTC38	-0.223488	7.28971	0.0940037	0.875325			SLC16A4	-0.25952	8.32923	0.168199	1
PCGF5	-0.164654	7.75398	0.0940148	0.875325			HENMT1	0.450176	7.83097	0.168617	1
B3GAT3	-0.273721	7.26733	0.0940877	0.875325			SLC23A1	0.44944	7.83201	0.168617	1
PRLR	-0.49931	7.01569	0.0942942	0.875325			RNF24	0.41767	7.82925	0.168617	1
RBM22	0.384547	7.31968	0.0944956	0.875325			C5orf66	0.400965	7.83123	0.168617	1
QRICH1	0.205239	7.70721	0.0945711	0.875325			KLHL13	0.396489	7.8325	0.168617	1
RPS6KA4	-0.74171	6.35959	0.0946944	0.875325			ENSG00000230410	0.382576	7.83044	0.168617	1
PGD	-0.463674	7.27318	0.0949033	0.875325			TRIM9	0.352951	8.01813	0.16877	1
RFX7	-0.646624	6.77201	0.094921	0.875325			TLE6	0.337685	7.9471	0.168834	1
CHTF8	-0.720742	6.68304	0.0949946	0.875325			CDK5	-0.436424	7.93747	0.168859	1
APAF1	-0.321606	7.00551	0.0950986	0.875325			CRB3	-0.405732	7.94081	0.168859	1
IFI6	0.167421	7.64684	0.0951421	0.875325			EGLN3	0.415685	7.81972	0.169187	1
FAM230A	-0.247533	7.05823	0.0952155	0.875325			IL15RA	0.401393	7.82075	0.169187	1
HSF1	-0.257907	6.96643	0.0954124	0.875325			ATRIP	0.39733	7.82254	0.169187	1
BAZ1B	-0.194248	7.76737	0.0954597	0.875325			PIK3R4	-0.364684	8.036	0.169407	1
KCMF1	0.497267	7.07226	0.0955101	0.875325			CYP4B1	-0.323039	8.03885	0.169407	1
GATA2	0.445939	6.30009	0.0955802	0.875325			TMTC2	0.426819	7.82413	0.169419	1
SMAD6	0.437475	6.30017	0.0955802	0.875325			TREH	0.420206	7.82775	0.169419	1
SHH	0.423068	6.29975	0.0955802	0.875325			DET1	0.411914	7.82434	0.169419	1
SOX2	0.416145	6.29949	0.0955802	0.875325			PCDHGA5	0.392874	7.82336	0.169419	1
INS-IGF2	0.413296	6.29876	0.0955802	0.875325			MGAM2	0.389498	7.82362	0.169419	1
TMEM255B	0.41256	6.29842	0.0955802	0.875325			HSPA12A	0.371126	7.82491	0.169419	1
ENSG00000260432	0.409364	6.29946	0.0955802	0.875325			GPM6A	-0.420453	7.79141	0.169438	1
EFHC2	0.406019	6.29959	0.0955802	0.875325			TNFRSF17	-0.389639	7.79234	0.169438	1
PALD1	0.401713	6.29863	0.0955802	0.875325			NOXA1	-0.387038	7.79083	0.169438	1
GIMAP4	0.401699	6.29901	0.0955802	0.875325			ZNF679	-0.379885	7.79292	0.169438	1
MUM1L1	0.39713	6.29903	0.0955802	0.875325			LIN7A	-0.374043	7.79172	0.169438	1
HHEX	0.395048	6.29828	0.0955802	0.875325			SLC43A1	-0.372783	7.78883	0.169438	1
CTSV	0.39399	6.29844	0.0955802	0.875325			FRAT2	-0.365963	7.79314	0.169438	1
MXRA8	0.373941	6.29807	0.0955802	0.875325			CEBPB	-0.359282	7.79145	0.169438	1
HOXA3	0.373334	6.29848	0.0955802	0.875325			ENSG00000215394	-0.355914	7.79152	0.169438	1
THY1	0.370835	6.29767	0.0955802	0.875325			PGAM2	-0.342389	7.79	0.169438	1
CLIC6	0.369362	6.29808	0.0955802	0.875325			LOC112267871	-0.337266	7.78976	0.169438	1
LYPD1	0.364642	6.29775	0.0955802	0.875325			YJEFN3	-0.333661	7.78991	0.169438	1
PSG4	0.362586	6.29799	0.0955802	0.875325			TPX2	-0.328756	7.79008	0.169438	1
B3GNT3	0.356936	6.2978	0.0955802	0.875325			ENSG00000268166	-0.328421	7.7905	0.169438	1
AC005003.1	-0.186361	7.49785	0.0956456	0.875325			CTB-129P6.11	-0.327744	7.79096	0.169438	1
EIF2A	0.302532	7.54392	0.0956853	0.875325			ZNF99	-0.327376	7.78988	0.169438	1
TREH	0.77898	6.39635	0.0958586	0.875325			LRRK2	-0.320183	7.79048	0.169438	1
FAIM2	0.798932	6.38069	0.09587	0.875325			C19orf38	-0.316382	7.79041	0.169438	1
ACTG1	-0.123577	8.37649	0.0959312	0.875325			GAL3ST1	-0.316236	7.79148	0.169438	1
ANKZF1	-0.233847	7.29878	0.0959482	0.875325			ZNF22-AS1	-0.315436	7.79029	0.169438	1
ATAD5	0.454623	6.80623	0.0960094	0.875325			AC008592.7	-0.314843	7.78927	0.169438	1
UHRF1BP1L	-0.556202	6.92671	0.0960245	0.875325			LINC00159	-0.312656	7.78964	0.169438	1
TAF3	-0.531854	6.88982	0.0960444	0.875325			ENSG00000258529	-0.303911	7.79046	0.169438	1
FENDRR	0.324382	6.7584	0.0962845	0.875325			MASP2	-0.31334	8.15684	0.169504	1
PHLPP2	-0.320069	7.13841	0.0962908	0.875325			HERC3	-0.305166	8.16044	0.169504	1
AUTS2	-0.562844	6.64421	0.0964386	0.875325			TBK1	-0.304837	8.16305	0.169504	1
CAPRIN2	-0.194663	7.38499	0.0964565	0.875325			ARHGEF28	-0.303868	8.15969	0.169504	1
QDPR	-0.152405	8.01901	0.0964629	0.875325			ENSG00000228534	-0.434375	7.83508	0.169784	1
NME9	0.528449	6.43069	0.0964779	0.875325			KC6	-0.415929	7.83435	0.169784	1
PIGC	-0.513449	7.19222	0.0965286	0.875325			DHDH	-0.384156	7.83337	0.169784	1
NDFIP2	-0.455563	7.04881	0.0965329	0.875325			ENSG00000240510	-0.372645	7.83561	0.169784	1
CAPN2	-0.250422	7.46185	0.0965382	0.875325			PRR16	-0.430785	7.89477	0.170219	1
SASH1	0.284575	7.02426	0.0966307	0.875325			RAD51D	-0.407681	7.89601	0.170219	1
IGFL2	0.601569	6.31824	0.0966596	0.875325			DNAJC4	0.355298	7.98253	0.170323	1
CTD-2540M10.1	0.591521	6.31725	0.0966596	0.875325			TASL	-0.315479	8.09285	0.170625	1
PCDHGB7	0.552991	6.31676	0.0966596	0.875325			FBLL1	-0.381624	7.91701	0.170632	1
MMP19	0.532099	6.31719	0.0966596	0.875325			CEP70	0.307515	8.03861	0.170727	1
ABCA4	0.53071	6.31818	0.0966596	0.875325			PBLD	-0.324762	8.16846	0.170735	1
KIF2C	0.524411	6.31799	0.0966596	0.875325			DHPS	-0.28922	8.17266	0.170735	1
CHRNA5	-0.270321	6.90445	0.0967557	0.875325			PARD6A	-0.421919	7.91695	0.170938	1
ZNF805	0.824195	6.49995	0.0967886	0.875325			LRRC23	-0.391317	7.92071	0.170938	1
ORC4	-0.160232	7.72692	0.0968168	0.875325			ENSG00000257366	0.310408	8.07356	0.171292	1
HSD17B12	-0.14926	8.03548	0.0968285	0.875325			PITRM1	-0.303863	8.18219	0.171822	1
SOAT1	-0.167281	7.61267	0.096933	0.87577			SS18L2	-0.295972	8.18522	0.171822	1
MTRNR2L4	-0.296942	6.75497	0.0969793	0.87577			ANKRD29	-0.284581	8.18071	0.171822	1
LINC02137	-0.48001	6.4075	0.0970285	0.87577			SEC31B	-0.354578	8.00615	0.17195	1
HS3ST3B1	-0.383294	7.51126	0.0972336	0.877167			SCIN	-0.329551	8.00664	0.17195	1
MAP2K2	0.200416	7.36692	0.0973793	0.877638			FGF14	-0.388379	7.97236	0.172255	1
LINC00998	-0.162225	7.72114	0.0973866	0.877638			TCEAL6	-0.375704	7.97631	0.172255	1
ENSG00000229702	-0.289896	6.82699	0.0976226	0.87931			C10orf12	0.382158	7.90059	0.172477	1
AKR1D1	-0.341017	6.63248	0.0977763	0.879795			HDGF	-0.302063	8.19435	0.172776	1
GNRHR	-0.815223	6.38965	0.0977774	0.879795			CLASP1	-0.293485	8.19228	0.172776	1
ZMAT1	-0.251895	7.33519	0.097881	0.880249			PRDM4	-0.354481	8.05063	0.172854	1
ZNF470	-0.208565	7.28686	0.097929	0.880249			FBXL3	-0.347811	8.05036	0.172854	1
ENSG00000226954	-0.224216	7.17337	0.0980383	0.880562			RBM28	0.290385	8.14463	0.172891	1
LINC00167	-0.361824	6.60005	0.0980649	0.880562			ZNF217	0.32788	8.00831	0.174301	1
TCTA	-0.1638	7.79359	0.0981857	0.881021			NAP1L6P	-0.29173	8.21631	0.174325	1
ZNF225	-0.248581	6.94273	0.0982172	0.881021			PACS1	-0.290249	8.2168	0.174325	1
DOCK11	0.665167	6.39864	0.098363	0.881622			IL7R	-0.287535	8.21489	0.174325	1
NEXN	-0.514302	6.58458	0.0983965	0.881622			SGO1	-0.282237	8.21633	0.174325	1
ENSG00000258130	-0.224396	7.15633	0.098436	0.881622			KLF9	0.355428	7.94114	0.174333	1
MRPL23	-0.62321	6.62943	0.0985999	0.882636			FBXL16	-0.315651	8.12067	0.174747	1
ADAMTS18	-0.801608	6.60199	0.098683	0.882636			CTD-3220F14.1	-0.315045	8.11781	0.174747	1
EIF2S2	0.169893	7.71664	0.0988293	0.882636			SLC18A2	-0.31438	8.1166	0.174747	1
TEX9	-0.211842	7.3415	0.098905	0.882636			WDR93	-0.310811	8.11847	0.174747	1
SPCS3	-0.164252	7.67055	0.0989469	0.882636			TRAPPC3L	-0.276281	8.22574	0.174937	1
ADAM8	0.718185	6.3511	0.09901	0.882636			MAP2K7	-0.292029	8.23719	0.175452	1
DCT	0.706226	6.35133	0.09901	0.882636			GAS1RR	-0.282056	8.23784	0.175452	1
PCDHGA3	0.683744	6.34679	0.09901	0.882636			C16orf45	-0.27652	8.23891	0.175452	1
ENSG00000204802	0.590896	6.74152	0.0990223	0.882636			MKKS	-0.284064	8.24939	0.175875	1
ZFR	0.139665	8.06589	0.0990558	0.882636			GUCY1B3	-0.27592	8.2501	0.175875	1
CCDC62	-0.237578	6.98092	0.0991425	0.882956			PTRHD1	-0.344435	8.06247	0.175938	1
EIF3C	0.155544	7.8905	0.0992665	0.883609			PTPRD	-0.328165	8.06287	0.175938	1
RNF11	0.279868	7.49644	0.0993652	0.884036			SWI5	-0.327848	8.06481	0.175938	1
BOLA3	-0.181464	7.57035	0.0995802	0.884874			C17orf75	-0.312872	8.06374	0.175938	1
ETV2	0.512518	6.32198	0.0997844	0.884874			COL19A1	0.371249	7.9755	0.175941	1
TRIM37	0.554374	6.91407	0.099823	0.884874			MXD4	0.352183	7.97512	0.175941	1
ALG11	-0.174899	7.63617	0.0998667	0.884874			LINC00605	-0.459978	7.86309	0.176147	1
CPEB3	0.597979	6.75468	0.0998761	0.884874			DLG3	-0.433158	7.86583	0.176147	1
GP1BB	0.559442	6.38406	0.0998966	0.884874			OGG1	-0.413653	7.86684	0.176147	1
GXYLT1	-0.442737	7.03326	0.0999045	0.884874			C12orf56	-0.397238	7.86905	0.176147	1
DACH2	-0.643727	6.44934	0.100023	0.884874			ASTN1	-0.384728	7.86652	0.176147	1
TMEM216	-0.322541	7.26474	0.10025	0.884874			POMK	-0.285338	8.2585	0.176214	1
POMGNT2	-0.754637	6.72874	0.100357	0.884874			C9orf66	-0.280217	8.25649	0.176214	1
GBA2	-0.340198	7.1501	0.100387	0.884874			TRAF6	-0.272659	8.25837	0.176214	1
CRABP2	-0.728696	6.36321	0.100541	0.884874			SPTAN1	-0.253425	8.35306	0.176294	1
ANKEF1	-0.581136	6.82627	0.100699	0.884874			DIMT1	-0.372513	8.0178	0.176417	1
ROBO4	0.526314	6.30803	0.100905	0.884874			TRIM6	-0.363146	8.01825	0.176417	1
RASIP1	0.522416	6.30788	0.100905	0.884874			RAB9B	-0.359367	8.01939	0.176417	1
FZD8	0.496613	6.30617	0.100905	0.884874			PLEKHG2	-0.357269	8.01893	0.176417	1
ANPEP	0.484968	6.30899	0.100905	0.884874			MAZ	-0.356938	8.01887	0.176417	1
LINC02029	0.458112	6.3102	0.100905	0.884874			AHSA2	-0.349021	8.02068	0.176417	1
CPA5	0.452393	6.30781	0.100905	0.884874			ZNF785	-0.27146	8.26846	0.176474	1
RP11-2E11.5	0.450704	6.30954	0.100905	0.884874			CHTOP	-0.268049	8.26981	0.176474	1
PHACTR3	0.448255	6.30945	0.100905	0.884874			CTR9	-0.256451	8.27094	0.176474	1
GDPD3	0.445663	6.30737	0.100905	0.884874			SMNDC1	-0.307336	8.13076	0.176481	1
PRKCDBP	0.433579	6.3085	0.100905	0.884874			PRMT2	-0.256582	8.33337	0.176659	1
C1R	0.431173	6.30911	0.100905	0.884874			SLC48A1	-0.256356	8.33284	0.176659	1
ARHGAP6	0.429933	6.30887	0.100905	0.884874			XRRA1	-0.260802	8.28064	0.17666	1
ATPAF2	0.642882	6.71172	0.10092	0.884874			NRP2	-0.261673	8.32211	0.17677	1
ZNF883	-0.846437	6.43668	0.100972	0.884874			CRELD2	-0.247527	8.32311	0.17677	1
CCDC58	0.365522	6.76527	0.101023	0.884874			SLC7A6	0.288084	8.06095	0.176777	1
PHYKPL	0.345467	6.9992	0.101043	0.884874			EML6	-0.259496	8.29271	0.176779	1
MCTP1	0.786651	6.3708	0.101057	0.884874			MAST3	-0.254885	8.29301	0.176779	1
SERPING1	0.765257	6.37166	0.101057	0.884874			NAA30	-0.269303	8.31305	0.17683	1
GNRH1	-0.668428	6.34463	0.101085	0.884874			TOR4A	-0.261841	8.31176	0.17683	1
MRPL28	-0.451336	7.04005	0.101239	0.885243			ENSG00000233538	-0.274572	8.30244	0.176834	1
PYGM	-0.302237	6.79924	0.101264	0.885243			NCAM1	-0.266441	8.30311	0.176834	1
C12orf10	-0.533355	7.14503	0.101279	0.885243			MX2	-0.265069	8.30261	0.176834	1
HUS1	-0.266564	7.2407	0.101426	0.885804			SNRPA1	-0.264607	8.30295	0.176834	1
ITGA6	0.853753	6.41695	0.101567	0.885804			ZNF883	-0.462048	7.824	0.17693	1
BICD2	-0.510203	6.93742	0.101568	0.885804			ENSG00000261541	-0.459287	7.82354	0.17693	1
[truncated: 15,424 more rows]

## Sheet: T2D.vs.NonT2D.Beta
By GEM							By CNDM
	logFC	logCPM	PValue	FDR				logFC	logCPM	PValue	FDR
RPS4Y1	-2.56037	7.51913	4.25e-29	7.4e-25			XIST	1.60867	8.10542	1.34e-15	2.21e-11
TTTY15	-1.60943	7.4451	1.53e-21	1.33e-17			RPS4Y1	-1.91208	8.13162	2.54e-15	2.21e-11
DDX3Y	-2.09387	7.39425	2e-19	1.16e-15			SPP1	1.4196	8.02687	7.3e-11	4.24e-07
XIST	2.15606	7.50725	1.94e-17	8.45e-14			CNN3	1.50236	7.96241	2.65e-10	1.16e-06
USP9Y	-1.57126	7.28398	7.8e-16	2.72e-12			KDM5D	-1.47153	8.0902	1.35e-09	4.69e-06
KDM5D	-2.17516	7.00546	2.9e-14	8.42e-11			DDX3Y	-1.22859	8.1386	3.3e-08	9.59e-05
EIF1AY	-0.94776	7.33094	1.06e-13	2.63e-10			RFTN1	1.33669	7.82092	7.16e-08	0.000178122
UTY	-1.18171	7.20247	5.08e-11	1.07e-07			PSAT1	1.2008	7.91197	7.98e-07	0.00173829
SPP1	2.21695	7.25863	5.55e-11	1.07e-07			PPFIA2	-1.30266	7.84385	2.66e-06	0.00476647
NEAT1	0.505512	7.97455	5.81e-10	1.01e-06			RASL12	1.05336	7.79727	2.74e-06	0.00476647
RP1-79C4.1	-0.764602	7.27696	7.44e-10	1.16e-06			NFATC2	1.17382	7.93134	3.1e-06	0.00490749
CNN3	1.8596	6.67785	8.02e-10	1.16e-06			SLC2A2	-1.19445	8.02036	4.05e-06	0.00588052
HLA-G	-0.940508	6.9605	2.64e-09	3.53e-06			SOD3	1.17497	7.82768	9.3e-06	0.0124573
DLK1	1.25443	7.60963	3e-09	3.73e-06			ZFY	-1.19215	7.86659	1.33e-05	0.0165581
HIST1H1E	-0.674024	7.31359	6.27e-08	7.28e-05			SYT1	0.997768	7.80274	2.57e-05	0.0298613
RASL12	1.53235	6.26609	1.78e-07	0.000193404			SLC43A1	1.05941	7.8272	2.97e-05	0.0323279
AC093802.1	-0.636423	7.43946	2.72e-07	0.00027892			CYHR1	-1.01032	8.03658	4.47e-05	0.0436973
LINC00339	-1.4955	6.77339	5.31e-07	0.000513413			RP11-266O8.1	-0.878201	8.18485	4.52e-05	0.0436973
HLA-B	0.550793	7.60927	6.46e-07	0.000592052			BARD1	0.953002	7.79891	6.76e-05	0.0620123
MAPT	0.819143	7.27101	8.07e-07	0.000702969			ZDHHC9	-1.00408	8.00332	8.23e-05	0.0716677
TM4SF4	-1.89263	6.66369	9.45e-07	0.000783921			HHATL	-1.09285	7.90563	0.000101448	0.0841539
RP11-266O8.1	-0.803439	6.85985	1.15e-06	0.000909438			FMNL2	0.961001	7.9197	0.000106848	0.0846044
RFTN1	1.27828	6.25475	1.47e-06	0.00111543			CCDC67	0.888659	7.98044	0.000116578	0.0864211
SYT1	1.72806	6.30246	2.07e-06	0.00150396			UNC5D	-0.888057	8.08471	0.000123812	0.0864211
PDZD8	-0.394484	8.04134	2.41e-06	0.00167971			TTTY15	-0.783274	8.21642	0.000124026	0.0864211
TMEM176B	1.09321	7.37522	2.66e-06	0.00178024			SERPINA1	0.990239	7.87851	0.000138717	0.0929406
PPFIA2	-1.72546	6.33385	2.85e-06	0.00183659			PLPP4	0.82894	7.78762	0.000174207	0.111062
C11orf31	-0.514479	7.51584	2.97e-06	0.00184595			ENSG00000234431	0.986487	7.82948	0.000178515	0.111062
NLGN4Y	-1.40253	6.58431	3.15e-06	0.0018925			ZNF324	-1.02224	7.87708	0.000187606	0.111706
FMNL2	1.71494	6.61297	3.68e-06	0.00213786			IGFBP3	-1.05693	7.85203	0.000196445	0.111706
MEAF6	-0.408277	7.88631	4.19e-06	0.00235354			SSNA1	-0.928143	8.02089	0.000198788	0.111706
PLPP4	1.69346	6.29099	4.9e-06	0.00266726			SULF1	0.945231	7.90767	0.000207534	0.112976
PSPH	-0.507696	7.50584	5.08e-06	0.00268328			TMEM176A	0.860976	7.96974	0.00022217	0.117279
CDKN1C	0.355291	8.06455	6.13e-06	0.00314132			MAB21L4	-1.01965	7.88406	0.000230518	0.118107
REEP3	-0.373	7.97633	7.92e-06	0.00394213			GPR85	-1.03708	7.83426	0.000239897	0.1194
PSAT1	1.8266	6.70511	1.37e-05	0.00663315			PRUNE	-0.812695	8.10918	0.000261997	0.125427
ASIC2	1.28841	6.25187	1.48e-05	0.00699122			ASAP2	0.953014	7.81279	0.000266407	0.125427
SOD3	1.44671	6.29915	1.67e-05	0.00766476			DLK1	0.685195	8.17834	0.00028323	0.126758
ZFY	-2.07656	6.50551	1.99e-05	0.00887454			USP9Y	-0.73559	8.21729	0.000283786	0.126758
CCDC88C	1.12742	6.89841	2.42e-05	0.0105463			TRAF7	-0.951726	7.97611	0.00032132	0.138631
TWSG1	0.454484	7.46636	2.51e-05	0.0106633			KLF9	0.804808	8.01503	0.000333943	0.138631
C6orf48	-0.463654	7.6538	3.54e-05	0.0146848			TMEM176B	0.707697	8.12972	0.000338143	0.138631
SNX27	-0.386687	7.83163	3.64e-05	0.014746			ACOT8	-0.88978	8.00647	0.000342201	0.138631
RASSF10-DT	-1.86246	6.35224	4.06e-05	0.0160643			WNT5A	-0.989136	7.83373	0.000358277	0.138693
RBP4	-0.729959	7.85387	4.28e-05	0.0163153			LINC01067	-0.958191	7.83126	0.000358277	0.138693
OXTR	1.31029	6.25256	4.32e-05	0.0163153			ENSG00000197991	-1.0215	7.89371	0.000369022	0.139747
SST	-1.3144	6.92058	4.43e-05	0.0163153			ENC1	0.921123	7.82745	0.000382141	0.141636
BNIP3	-0.472164	7.64732	4.5e-05	0.0163153			LINC01748	-0.983762	7.85699	0.000412931	0.14986
UQCC1	-0.389541	7.70194	4.73e-05	0.0168097			POFUT2	-0.969627	7.93085	0.000447112	0.158953
ARG2	-0.893122	7.40091	5.41e-05	0.0188445			STX5	-0.929445	7.98741	0.000489377	0.168102
FIRRE	-0.829153	6.64133	5.67e-05	0.0193617			ASIC2	0.726791	7.78369	0.000492147	0.168102
ENSG00000229801	0.726388	6.85864	5.83e-05	0.0195203			SEC14L3	-0.929351	7.95743	0.000559228	0.187341
KRT8	-0.418732	7.63094	6.18e-05	0.0203087			ABCB1	-0.984543	7.91986	0.000586942	0.188169
CYHR1	-1.23044	6.70987	6.88e-05	0.0221893			KCNH8	0.894948	7.81146	0.000599776	0.188169
F11	-1.73699	6.6871	7.3e-05	0.0231128			SYCP2	0.878181	7.81061	0.000599776	0.188169
ENSG00000228265	1.29535	6.25812	8.05e-05	0.025031			CDH2	0.730045	8.03896	0.000604906	0.188169
ENTPD3	-0.627937	7.7405	8.29e-05	0.0253322			GPM6A	-0.677235	8.20747	0.000692807	0.208671
SFR1	0.744914	6.94647	8.81e-05	0.0263938			TM4SF4	-0.876062	7.967	0.000694772	0.208671
TRAF7	-1.32494	6.57467	9.07e-05	0.0263938			PEDS1-UBE2V1	-0.871934	7.95006	0.000750594	0.213641
SLC2A2	-1.405	6.95558	9.2e-05	0.0263938			PPP1R1A	-0.641384	8.23743	0.000757411	0.213641
DPM2	-0.82744	7.27451	9.24e-05	0.0263938			AMIGO2	-0.910843	7.81177	0.00077264	0.213641
IGFBP5	0.587906	7.55663	9.87e-05	0.027539			BCHE	-0.902952	7.8112	0.00077264	0.213641
CCDC170	1.31369	6.5353	9.96e-05	0.027539			EVI2B	-0.886723	7.81005	0.00077264	0.213641
C19orf77	-1.69519	6.58932	0.000108127	0.0290341			TMED6	-0.703648	8.13583	0.000794316	0.213842
BCHE	-1.69008	6.3309	0.000110713	0.0290341			ARG2	-0.682621	8.18611	0.000797917	0.213842
SDSL	-0.895363	6.7537	0.000111306	0.0290341			RP1-79C4.1	-0.649125	8.26045	0.000811945	0.214304
PRUNE	-1.06723	7.25222	0.00011167	0.0290341			SST	-0.817659	8.05263	0.00084782	0.220433
OLIG3	1.60225	6.32272	0.000118066	0.0302457			PRPF31	-0.834813	8.00011	0.000886872	0.227196
CHL1	-1.01076	7.26356	0.000123226	0.0311101			ENSG00000197681	0.858684	7.8332	0.000924644	0.22872
PLP2	-0.335219	7.85918	0.000140128	0.0343908			NECAB2	0.832733	7.83141	0.000924644	0.22872
ENSG00000254938	-1.32457	6.31221	0.000140327	0.0343908			GRAMD4	0.898203	7.86096	0.000932211	0.22872
STX1A	-0.436619	7.63038	0.000142144	0.0343908			PTP4A3	0.876489	7.84322	0.000966189	0.233764
CISD2	-0.37157	7.66518	0.0001465	0.0346375			AC012215.1	-0.914565	7.92388	0.00102724	0.243594
ASAP2	1.54557	6.31233	0.00014714	0.0346375			SLC44A3	0.81022	7.8017	0.00107748	0.243594
ARF5	-0.690822	7.4621	0.000159246	0.0369876			ENSG00000230410	0.784875	7.80033	0.00107748	0.243594
KCNH8	1.36855	6.29059	0.000169309	0.0376069			NFRKB	-0.897806	7.97025	0.00108376	0.243594
GRB14	-1.65054	6.65626	0.000170329	0.0376069			C6orf211	-0.750334	8.09145	0.00108683	0.243594
ABCB1	-1.69212	6.63466	0.000172029	0.0376069			PFDN2	-0.660962	8.19756	0.00109072	0.243594
PCMT1	-0.332308	7.90239	0.000173638	0.0376069			CCNF	-0.95283	7.87261	0.00117712	0.253966
TUBA4A	-0.541081	7.79055	0.000173907	0.0376069			SYT16	0.792058	7.94665	0.00118445	0.253966
GPM6A	-0.767019	7.52314	0.000174866	0.0376069			RASSF10-DT	-0.86178	7.80829	0.00119548	0.253966
OSBPL1A	1.03033	6.46494	0.000178175	0.0378514			C2orf40	-0.82854	7.80599	0.00119548	0.253966
SLC44A3	1.34399	6.28005	0.000188325	0.0395191			CHODL	-0.895281	7.83832	0.00127283	0.259383
SPATA41	1.37385	6.32268	0.000191487	0.0395191			ENSG00000260197	-0.870141	7.83798	0.00127283	0.259383
CLDN12	-0.596627	7.51318	0.000193034	0.0395191			ENSG00000254938	-0.861817	7.83666	0.00127283	0.259383
TFF3	0.832475	7.19412	0.0001951	0.0395191			ZPLD1	-0.944701	7.88229	0.00128053	0.259383
TAF4B	1.24485	6.26668	0.000210078	0.0420352			F11	-0.868855	7.93349	0.00131308	0.262919
GBP3	1.40739	6.28928	0.000212348	0.0420352			TTC9	0.826782	7.80782	0.0013322	0.263716
C12orf75	-0.593687	7.41073	0.00021654	0.0423641			CENPO	-0.861141	7.96887	0.00138234	0.269759
AMIGO2	-1.61376	6.32013	0.000218873	0.0423641			RBP4	-0.616795	8.24359	0.0013937	0.269759
PSMG3	-0.553477	7.44698	0.000239589	0.0444057			ZBED6	-0.860857	7.95791	0.00147096	0.279499
PDLIM2	-1.41232	6.41463	0.000242412	0.0444057			INHBA	0.872105	7.87239	0.00147611	0.279499
RAB12	-0.53943	7.14706	0.000242443	0.0444057			TMLHE	-0.865876	7.95081	0.00155684	0.291614
TTR	-0.253123	8.5305	0.000242556	0.0444057			RCAN2	-0.668978	8.1447	0.00162177	0.300545
FGFR1OP2	-0.558564	7.47523	0.0002427	0.0444057			TAF1C	0.811285	7.86163	0.00163994	0.300712
BARD1	1.00131	6.24355	0.000246847	0.0444057			POP1	0.812689	7.9027	0.00170114	0.308685
TCEAL7	-1.67916	6.32898	0.00024968	0.0444057			CFD	-0.864747	7.82311	0.00175788	0.310408
HHATL	-1.83806	6.61667	0.000249814	0.0444057			ADGRF2	0.825307	7.82511	0.00177893	0.310408
C10ORF68	0.673202	7.0432	0.000252624	0.0444517			CHAC2	-0.908408	7.90774	0.00180363	0.310408
SFRP1	1.06333	6.24427	0.000262816	0.0457825			KY	-0.839038	7.90937	0.00180363	0.310408
SEMA5A	-0.306786	8.03967	0.000270792	0.0467049			MTRNR2L8	-0.675616	8.13707	0.00180417	0.310408
EIF2S3L	0.866507	6.23372	0.000278255	0.0475216			FXYD3	0.82524	7.84645	0.00181755	0.310408
MAB21L4	-1.4981	6.43092	0.000291961	0.0493783			TNFRSF12A	-0.747558	8.0581	0.0019777	0.334481
STON2	-0.960486	7.27059	0.000306448	0.0506436			PAM16	-0.667	8.12508	0.0020072	0.336206
MAN1A1	0.330502	7.82159	0.000308324	0.0506436			KBTBD4	-0.800711	7.97758	0.00207254	0.343845
PCSK2	0.293821	8.03756	0.000310035	0.0506436			CCAR2	-0.725602	8.06038	0.00218126	0.358468
MRPS18B	-0.357671	7.72495	0.000312221	0.0506436			TLCD1	-0.867456	7.91842	0.00230531	0.371907
MRPS24	-0.420407	7.55831	0.000316226	0.0506436			RCL1	-0.851651	7.87808	0.00233541	0.371907
MRFAP1	-0.392848	7.7646	0.000316886	0.0506436			HCN3	-0.873859	7.88013	0.00234696	0.371907
SPOPL	-1.05689	6.90234	0.000326896	0.0513325			CASKIN1	-0.841456	7.84529	0.0023715	0.371907
ARID2	0.41416	7.79182	0.00032709	0.0513325			NPIPB15	-0.886494	7.89714	0.00240648	0.371907
FFAR4	-0.670488	7.24609	0.000332349	0.0516922			PLCH1	-0.877953	7.89763	0.00240648	0.371907
SMS	-0.535927	7.52379	0.00034128	0.0520962			A1CF	-0.709158	8.04102	0.00241248	0.371907
MNAT1	0.610752	7.32	0.000344464	0.0520962			BCDIN3D	0.807679	7.87564	0.00243945	0.372765
CDH2	1.04791	6.92077	0.000349321	0.0520962			RGPD4	-0.832805	7.81947	0.0026057	0.394707
IRF9	-0.712889	7.12407	0.000349499	0.0520962			OGG1	-0.83639	7.83131	0.00264773	0.397616
CLSTN2	1.38908	6.29309	0.000350209	0.0520962			CHAC1	0.787265	7.8627	0.00275421	0.410071
HLA-E	0.471998	7.64112	0.000352891	0.0520962			RHOH	-0.783031	7.80293	0.00286211	0.419771
CTTN	-0.277904	8.12029	0.000359417	0.0526139			GRB14	-0.871186	7.92468	0.00286755	0.419771
PLXDC2	1.05118	6.24085	0.00036777	0.053388			SUGP1	-0.742493	8.01937	0.00293567	0.420875
PLAC8	0.407565	7.30056	0.000381729	0.0546248			LMO1	-0.599029	8.18065	0.00298239	0.420875
CFD	-1.46431	6.31582	0.000382562	0.0546248			UNC5CL	-0.923795	7.86483	0.00301953	0.420875
NECAB2	1.50413	6.35643	0.000389227	0.0549701			THTPA	-0.83503	7.86395	0.00301953	0.420875
THOC7	-0.4568	7.52975	0.000391291	0.0549701			BCL6B	0.701917	7.78937	0.00303567	0.420875
MPC1	-0.613006	7.35743	0.000399009	0.0555848			LINC02515	0.643389	7.78724	0.00303567	0.420875
FADS1	0.392698	7.63737	0.000402048	0.0555848			SPARC	0.775903	7.89482	0.00304422	0.420875
PYROXD1	-0.615287	7.33637	0.000417242	0.0572311			CD44	0.609291	8.06822	0.00309778	0.424908
MTMR11	-1.16244	6.84159	0.000447861	0.0609511			PELI1	-0.683617	8.07428	0.00315858	0.425575
TMEM176A	1.22027	6.73583	0.000462681	0.0624798			IL23R	-0.668572	8.07398	0.00315858	0.425575
ZNF747	-0.66458	6.80922	0.00046774	0.062555			TBXAS1	-0.82422	7.89593	0.00319804	0.425575
CPNE8	0.996052	7.27181	0.000470419	0.062555			CAPN13	-0.675086	8.11232	0.00320036	0.425575
C1D	-0.340854	7.71457	0.000508539	0.0671117			RASSF3	0.805684	7.81162	0.00322936	0.426178
SERF1A	-0.522224	7.18305	0.000524051	0.0686388			CHL1	-0.637454	8.13179	0.00327946	0.429535
DNAJC15	-0.376809	7.66506	0.000530989	0.0690286			FLRT2	-0.81036	7.84291	0.00333734	0.433854
SPAG7	-0.346637	7.58473	0.00054359	0.0691716			LINC02696	0.791032	7.84543	0.00337079	0.434956
C6orf211	-1.00717	7.14605	0.000545625	0.0691716			HLA-DQB1	0.788529	7.83349	0.00355444	0.452349
CENPO	-1.04883	6.47545	0.000546213	0.0691716			ENSG00000258903	0.778902	7.8261	0.00358347	0.452349
SMIM15	-0.754511	7.31668	0.000547973	0.0691716			DEPDC1B	0.750894	7.8271	0.00358347	0.452349
S100Z	1.02566	6.23746	0.000577716	0.0718843			GC	-0.783531	7.81615	0.00385506	0.471023
NTNG1	1.00776	6.23774	0.000577716	0.0718843			LINC01489	-0.76208	7.81594	0.00385506	0.471023
CHMP2A	-0.31202	7.86402	0.000598242	0.0738543			EEPD1	0.746717	7.90473	0.00385595	0.471023
SERF1B	-0.414217	7.30013	0.000603684	0.0738543			LINC00339	-0.67835	8.05637	0.00390253	0.471023
CXCL5	1.02605	6.30959	0.000606266	0.0738543			CRP	0.621482	7.7799	0.00392836	0.471023
SYT16	1.22571	6.63842	0.000633863	0.0763085			OXTR	0.618788	7.77981	0.00392836	0.471023
ATP5B	-0.267558	8.22025	0.000635792	0.0763085			ENSG00000237513	0.574966	7.77831	0.00392836	0.471023
ALDH1L2	0.584341	6.96563	0.000639554	0.0763085			LAGE3	-0.677732	8.04218	0.00396814	0.471023
PFDN2	-0.598227	7.2334	0.000664263	0.0786906			RBISP1	-0.627956	8.09672	0.00397476	0.471023
C11orf73	-0.544107	7.51666	0.000668553	0.0786906			FAM114A2	-0.625657	8.13951	0.0041333	0.486501
SLC7A5	1.02816	6.75203	0.000674722	0.0788836			KRTCAP3	-0.799998	7.89534	0.00419062	0.489937
NTN1	1.2688	6.45037	0.000696307	0.0807448			PTPRE	-0.660379	8.06302	0.00423922	0.492315
RASSF3	1.17919	6.29025	0.000699912	0.0807448			MBLAC1	-0.742921	7.80031	0.00442862	0.504436
BZW1	-0.441282	7.77383	0.000710988	0.081483			FAM109B	-0.73231	7.79962	0.00442862	0.504436
PRKAG2	-0.648871	7.32364	0.000722265	0.0822344			PJA1	-0.650273	8.08605	0.00443047	0.504436
FAM96B	-0.382783	7.57927	0.000728861	0.0824465			LMO2	0.722665	7.94217	0.00452129	0.511434
FKBP9	-0.274109	8.03247	0.000803859	0.0903433			PRSS1	-0.883372	7.83865	0.00468228	0.526228
RCL1	-1.69343	6.53731	0.000833863	0.0926597			SMIM6	-0.668685	8.0401	0.00482004	0.538238
PAX4	-1.42526	6.30169	0.000837022	0.0926597			PCDH7	-0.724079	8.00665	0.00489613	0.543252
TMEM2	-1.01831	6.84694	0.000840426	0.0926597			CCDC88C	0.600801	8.07225	0.00499985	0.551249
S100A6	0.285132	7.95231	0.000870038	0.0947343			PTPRD	-0.842407	7.90957	0.00504163	0.55236
TMEM37	-0.557165	7.58168	0.00087012	0.0947343			AAGAB	-0.605834	8.14183	0.00516386	0.559215
STX5	-1.07093	6.62899	0.000901928	0.0970561			MRPS18A	-0.567097	8.21206	0.00516841	0.559215
LINC02696	1.51112	6.41828	0.000902588	0.0970561			CD9	0.670894	7.96584	0.00520638	0.559846
RP11-108M9.4	1.02344	6.59992	0.000910845	0.0973431			FGF2	-0.8522	7.84916	0.00525399	0.5615
MTRNR2L8	-0.746879	6.55406	0.000921734	0.0975256			RP1-212P9.2	-0.679425	7.99695	0.00541317	0.574984
ZNF185	0.924298	6.23439	0.00092713	0.0975256			ENSG00000269110	-0.793789	7.89321	0.0055299	0.579808
C11orf30	0.693316	6.9441	0.000929616	0.0975256			OR2A4	0.69567	7.79532	0.00553294	0.579808
ENO2	-0.357608	7.87969	0.000935381	0.0975256			CNTROB	-0.797786	7.86039	0.00557113	0.579808
HNRNPH2	-0.310499	7.87536	0.000940545	0.0975256			TSEN34	-0.710903	7.9543	0.00564116	0.579808
FXYD3	1.52527	6.46492	0.0009535	0.0982839			PTRHD1	-0.618761	8.08942	0.00566916	0.579808
SSNA1	-1.1034	6.83009	0.00100078	0.10255			KRT40	-0.762941	7.81356	0.00569157	0.579808
PTRHD1	-0.90113	7.00739	0.00103629	0.105568			POPDC2	-0.753503	7.815	0.00569157	0.579808
TMED6	-0.85114	7.32684	0.00109062	0.110457			ETV5	-0.641391	8.07582	0.00591407	0.598733
UBN2	0.307464	7.66504	0.00110351	0.111116			MTMR11	-0.689956	8.0164	0.00594992	0.598733
RGPD2	-1.07913	6.62783	0.00111037	0.111165			NPC1L1	-0.679231	7.99012	0.00598046	0.598733
VDAC1	-0.295812	7.83871	0.0011378	0.112702			HPCA	-0.785056	7.91801	0.00610165	0.6051
FAM134A	-0.3008	7.78566	0.00114065	0.112702			DNAJC4	-0.75832	7.94339	0.00614827	0.6051
EGR1	0.233095	8.3134	0.00114639	0.112702			APH1A	-0.734105	7.94548	0.00614827	0.6051
SUGP1	-1.00915	6.68028	0.0011516	0.112702			LINC01146	-0.626933	8.08005	0.00632874	0.619364
SLC25A39	-0.603448	7.32693	0.00116943	0.113807			ENSG00000254732	-0.62028	8.10268	0.00642389	0.623473
ARG1	1.11258	6.25465	0.00118299	0.114142			SPINK1	0.751675	7.83668	0.00644232	0.623473
GPR37	1.08835	6.24428	0.00118598	0.114142			DPM2	-0.587176	8.17156	0.00659377	0.630689
C2orf40	-1.19849	6.28037	0.00120511	0.115248			ZNF404	-0.688072	7.97865	0.00660154	0.630689
SMN1	-0.341544	7.57096	0.00121069	0.115248			OLIG3	0.749845	7.81119	0.00671172	0.630689
SH3RF3	0.875259	6.23188	0.00122865	0.116321			LBH	-0.703006	7.79775	0.00685261	0.630689
TM6SF2	-1.50012	6.32872	0.00125682	0.117223			MMP13	-0.699269	7.79752	0.00685261	0.630689
JSRP1	-0.384722	7.3172	0.00126643	0.117223			ENSG00000250971	-0.695703	7.7973	0.00685261	0.630689
CRP	0.785406	6.2283	0.00126781	0.117223			TCEAL7	-0.69354	7.79716	0.00685261	0.630689
UNC5D	-0.983423	7.1179	0.0012681	0.117223			TREX2	-0.684022	7.79657	0.00685261	0.630689
TMEM74B	-1.57554	6.34728	0.00127183	0.117223			VPS37D	-0.677185	7.79614	0.00685261	0.630689
TCF4	0.35537	7.65431	0.00127862	0.117229			EPSTI1	-0.752818	7.89751	0.00687893	0.630689
NLRP11	1.02363	6.25006	0.00135949	0.123991			CXCL5	0.756577	7.87195	0.0070605	0.64083
PRKCA	-0.339681	7.68363	0.00137375	0.124639			PGLS-DT	-0.658132	8.03512	0.0070631	0.64083
VPS39	-0.80248	7.1254	0.00139233	0.125671			TMEM183A	-0.562491	8.18422	0.00718016	0.642997
MRPL23	-1.18754	6.53859	0.00143006	0.12841			CHCHD6	-0.762538	7.88772	0.00720405	0.642997
PTP4A3	1.34744	6.38346	0.00144207	0.128605			UTY	-0.531758	8.23749	0.00721518	0.642997
CHRNA5	-0.517057	6.87914	0.00144699	0.128605			RAB3A	-0.746931	7.92391	0.00723464	0.642997
PARVB	-0.395143	7.20402	0.00145563	0.128716			PXK	-0.675612	8.00184	0.00733827	0.648897
NUPR1	1.32299	6.34653	0.00149664	0.130654			IQSEC3	-0.744113	7.85727	0.00752859	0.655663
BCAP31	-0.263081	7.96278	0.00149873	0.130654			ALDOC	-0.624037	8.08098	0.00754039	0.655663
RP11-14N7.2	-0.496143	7.08239	0.0015091	0.130654			ENSG00000177764	-0.800556	7.86827	0.00759365	0.655663
GFAP	1.0146	6.28677	0.00151038	0.130654			COX6A2	0.647906	7.78638	0.00767826	0.655663
EPSTI1	-1.4641	6.54071	0.00151504	0.130654			EIF2S3L	0.620309	7.78645	0.00767826	0.655663
DTWD2	0.379076	7.23217	0.00152484	0.130851			ARHGAP39	0.598689	7.78583	0.00767826	0.655663
FAM224B	-1.02865	6.27342	0.00154038	0.131536			SFRP1	0.594413	7.78585	0.00767826	0.655663
GSR	-0.590256	7.27398	0.00156512	0.132955			ENSG00000267918	-0.742503	7.94568	0.00772656	0.656569
UBXN1	-0.441784	7.58647	0.00157226	0.132955			AIRE	-0.732018	7.82543	0.00778527	0.658346
ENSG00000250971	-1.26981	6.28666	0.00159698	0.133835			AKR7A2	-0.623119	8.06347	0.00789218	0.664163
POF1B	1.14412	6.28907	0.00160519	0.133835			HIST2H2AA3	-0.716398	7.95983	0.00801781	0.671491
LINC01146	-0.895051	6.94274	0.00161436	0.133835			DNAJC27	-0.628111	8.04638	0.00822275	0.673014
LINC02515	1.31034	6.27731	0.00161457	0.133835			TNFAIP6	-0.729624	7.81374	0.0083837	0.673014
NUTF2	-0.647893	7.3954	0.00162363	0.133835			HSPB6	-0.720986	7.81177	0.0083837	0.673014
NPIPB15	-1.37502	6.49586	0.00162876	0.133835			RP11-254I22.3	-0.713741	7.80881	0.0083837	0.673014
KLF9	1.0418	6.85014	0.00164553	0.134193			DHRS9	-0.710858	7.811	0.0083837	0.673014
DIXDC1	-0.486266	7.31589	0.00165198	0.134193			LINC01360	-0.709214	7.81089	0.0083837	0.673014
CHODL	-1.66288	6.43045	0.00165622	0.134193			CYS1	-0.68864	7.81233	0.0083837	0.673014
MADD	-0.621117	7.49034	0.00167403	0.135007			PYY	-0.68281	7.81112	0.0083837	0.673014
PPP1R1A	-0.588807	7.47112	0.00170285	0.136699			TM6SF2	-0.676437	7.81012	0.0083837	0.673014
ENSG00000234431	1.12963	6.3009	0.00175913	0.140569			HLA-G	-0.500337	8.26907	0.00843151	0.673747
HPCA	-1.19284	6.46982	0.00181792	0.1439			MARK1	-0.604835	8.09318	0.00850485	0.676504
PGK1	-0.247742	8.12714	0.00183127	0.1439			EPAS1	-0.548861	8.16318	0.00858574	0.679834
PLIN1	-1.25678	6.28413	0.00183386	0.1439			ZNF860	0.650404	7.90653	0.00888149	0.699427
ZNF256	-1.24856	6.28549	0.00183386	0.1439			RP11-121C2.2	0.716668	7.85536	0.00893617	0.699427
MRPS15	-0.314897	7.6121	0.00192773	0.150407			PLCH2	0.682148	7.88187	0.00897054	0.699427
ANKRD13D	-0.749452	6.68552	0.00193907	0.150407			C9orf16	-0.5848	8.09766	0.00899378	0.699427
SETBP1-DT	1.14083	6.26141	0.00194903	0.150407			PTPRU	-0.676752	7.98244	0.00903873	0.699798
LBH	-1.19205	6.28027	0.00195131	0.150407			TCEA3	-0.736176	7.83433	0.00912539	0.703382
CCNF	-1.29389	6.40759	0.00198736	0.15251			AP1B1	-0.563706	8.14749	0.0091872	0.705027
TAS2R46	0.806753	6.22913	0.00201905	0.154263			PBXIP1	0.590683	8.00068	0.00949787	0.725671
TIMM13	-0.5229	7.35782	0.00204024	0.15457			HECW2	0.713375	7.8498	0.00961828	0.731661
ENSG00000258903	1.24746	6.32343	0.00204082	0.15457			NUTF2	-0.535098	8.17959	0.00967683	0.732914
PDXK	-0.272576	7.82885	0.00207071	0.155762			MED15	-0.675213	8.00653	0.00977039	0.734686
KIAA0100	-0.627209	7.16549	0.00208968	0.155762			ENSG00000251259	-0.777437	7.84512	0.00985678	0.734686
YTHDC2	0.360074	7.47577	0.00209816	0.155762			SSPN	-0.762209	7.84613	0.00985678	0.734686
IGFBP3	-1.86638	6.55403	0.00210064	0.155762			B3GNT7	-0.71056	7.91151	0.00993713	0.734686
FXYD5	1.2451	6.65418	0.00210126	0.155762			HIST2H2AA4	-0.674982	7.95879	0.00994828	0.734686
ACSM1	-1.2282	6.28281	0.002113	0.155968			ENSG00000256686	-0.666105	7.98614	0.00995326	0.734686
AP000253.1	-0.489013	6.86746	0.00213125	0.156651			NKAPL	-0.737181	7.86519	0.0100964	0.739626
CLIC1	-0.330124	7.84576	0.00218928	0.159844			RP11-667K14.3	-0.796679	7.85435	0.0101366	0.739626
C8orf59	-0.349571	7.45169	0.00219304	0.159844			NPY	0.605788	7.96651	0.0102008	0.739626
KCND1	1.32658	6.30243	0.0022659	0.164228			ALOX5	-0.529107	8.13879	0.0102664	0.739626
CA12	-0.765	6.56505	0.00227204	0.164228			EFNA1	0.710992	7.84346	0.0103174	0.739626
EVI2B	-0.894086	6.25502	0.00231675	0.166768			OR7A5	0.69661	7.84237	0.0103174	0.739626
FAM109B	-0.957085	6.25986	0.00232825	0.166842			TEX15	0.672218	7.84028	0.0103174	0.739626
GPR160	1.21557	6.28501	0.00233693	0.166842			TMEM255A	0.625406	7.79118	0.0104301	0.744639
CCBE1	-0.718363	6.46025	0.00234973	0.167071			IL8	-0.671171	7.79577	0.0106035	0.744811
MBLAC1	-1.19215	6.27743	0.00244329	0.173017			TFAP2C	-0.658704	7.795	0.0106035	0.744811
PGLS-DT	-0.739209	6.48548	0.00248211	0.174902			LOC728975	-0.651118	7.79454	0.0106035	0.744811
RAB3IP	-0.257651	7.94485	0.00248999	0.174902			LINC00278	-0.63392	7.7935	0.0106035	0.744811
AHNAK2	1.45901	6.34142	0.00250802	0.175197			PWP2	-0.772259	7.90208	0.010716	0.746692
GALNT1	-0.816164	7.03248	0.00251432	0.175197			ASL	-0.73459	7.90356	0.010716	0.746692
PSMD10	-0.537912	7.53061	0.0025304	0.175616			RP11-108M9.4	0.605861	7.98184	0.0109262	0.749231
RAB22A	-0.285253	8.0044	0.00255971	0.175743			CPNE4	-0.66349	7.97941	0.0110668	0.749231
TRIM55	0.812102	6.23093	0.00256912	0.175743			SNX21	-0.657284	7.97991	0.0110668	0.749231
GHSR	0.810706	6.23059	0.00256912	0.175743			CTC-543D15.3	0.529032	7.77679	0.0110994	0.749231
PARP14	0.411502	7.30245	0.00257259	0.175743			FERMT3	0.520065	7.7765	0.0110994	0.749231
LINC01748	-0.951032	6.2966	0.00259313	0.176336			TAS2R46	0.518559	7.77645	0.0110994	0.749231
MAN2C1	0.401389	7.2911	0.00260151	0.176336			DCPS	-0.706936	7.96311	0.0111114	0.749231
FAM98B	0.384414	7.21539	0.00264864	0.178834			PLCG1	-0.687337	7.96264	0.0111114	0.749231
COX6A2	0.851677	6.23447	0.0026706	0.179383			PLEC	0.626037	7.96506	0.0112769	0.749231
RAI14	0.993083	6.84613	0.00267736	0.179383			KIF26B	0.625734	7.91225	0.011382	0.749231
C19orf54	-0.386626	7.20349	0.00273033	0.182231			LINC01376	-0.764274	7.89296	0.0115333	0.749231
ZNF324	-1.38821	6.44629	0.00275042	0.182871			KCNJ2	0.654238	7.9306	0.0115367	0.749231
RGPD1	-0.902371	6.74801	0.00277403	0.183291			SENP8	-0.715126	7.92037	0.0115869	0.749231
ENSG00000260197	-1.31204	6.34983	0.00277778	0.183291			SCAF1	-0.675617	7.91962	0.0115869	0.749231
MTPN	-0.375515	7.56547	0.00281277	0.1849			KBTBD11	0.734938	7.83268	0.0117119	0.749231
GATAD2B	-0.728302	7.15135	0.00283918	0.185559			ENSG00000256972	0.676762	7.83247	0.0117119	0.749231
THTPA	-1.60753	6.52995	0.00284812	0.185559			SPATA41	0.660058	7.83116	0.0117119	0.749231
PCDH7	-1.13304	6.86224	0.00285475	0.185559			ASB9	-0.61004	8.04327	0.0117739	0.749231
AKR1B15	-0.306491	7.53295	0.00289623	0.187555			MARK4	-0.603659	8.04347	0.0117739	0.749231
ADH5	-0.433887	7.69946	0.00291884	0.188319			RP11-407N17.3	-0.591759	8.0434	0.0117739	0.749231
PPP5C	-0.974994	6.62076	0.00294376	0.189226			MEX3D	-0.629827	8.00438	0.0118342	0.749231
COPE	-0.669778	7.0277	0.00297102	0.190276			TUBB2A	-0.577917	8.06657	0.0118992	0.749231
RPE	-0.808827	7.1514	0.00301645	0.191623			YIF1A	-0.537258	8.16287	0.0120598	0.749231
RBM26	0.264873	7.79247	0.00303383	0.191623			COMMD5	-0.650887	7.9859	0.0121288	0.749231
AC040977.1	-0.278131	7.77083	0.00304724	0.191623			KAT5	-0.605037	7.98686	0.0121288	0.749231
C6orf1	-0.592264	7.38609	0.00305255	0.191623			GPR160	0.604806	7.79517	0.0122084	0.749231
CHGA	0.242062	7.93254	0.00306283	0.191623			ZNF267	-0.71984	7.88396	0.0122131	0.749231
SULF1	1.31438	6.64114	0.00306428	0.191623			SLAIN1	-0.690099	7.8831	0.012259	0.749231
MAFA	-0.459352	7.13534	0.00307118	0.191623			FAM157B	-0.662846	7.96944	0.0123011	0.749231
ITGB6	0.832998	6.23878	0.00308005	0.191623			CASC10	-0.707026	7.95386	0.0123069	0.749231
NDUFB7	-0.290622	7.66042	0.00313742	0.193528			FAM230H	-0.658849	7.95582	0.0123069	0.749231
CECR1	0.334834	7.57537	0.00314153	0.193528			OAS1	-0.641612	7.9553	0.0123069	0.749231
ENSG00000204990	1.3495	6.33911	0.00316419	0.193528			ARHGEF10L	-0.624556	8.02848	0.012308	0.749231
SLC43A1	1.43078	6.36851	0.00316649	0.193528			NUPR1	0.717884	7.82795	0.0123643	0.749231
KIAA1644	1.0103	6.68957	0.00316978	0.193528			MYEOV	0.689853	7.8275	0.0123643	0.749231
PDHA1	-0.656524	7.39387	0.00318345	0.193528			ALKBH7	-0.585874	8.05041	0.0125437	0.749231
LINC00635	0.9233	6.46074	0.00318844	0.193528			FLYWCH2	-0.722556	7.9116	0.012618	0.749231
RSPH4A	1.3782	6.38835	0.00320527	0.193874			ZNF703	-0.7791	7.83041	0.0126703	0.749231
MIA2	-0.602686	7.41229	0.00322142	0.194177			LINC00478	0.681072	7.86133	0.0127918	0.749231
PRPF31	-1.12408	6.8576	0.00325278	0.195391			WIBG	-0.614024	8.01123	0.0127942	0.749231
CDK5R2	-0.937644	6.38937	0.00330254	0.197699			MAPRE3	-0.612474	8.01252	0.0127942	0.749231
ECH1	-0.259819	7.89777	0.00336061	0.200486			PYROXD1	-0.496326	8.2348	0.0129208	0.749231
GLUL	-0.734764	7.24784	0.00341408	0.20205			COL4A1	0.678759	7.82317	0.0129428	0.749231
CCDC40	-0.507382	6.76802	0.00341462	0.20205			PAX5	0.678447	7.82213	0.0129428	0.749231
TUBG1	-0.450566	7.21981	0.00342163	0.20205			CTD-2037K23.2	-0.627257	8.03486	0.013171	0.749231
TMEM199	-0.764441	7.04418	0.00347223	0.204346			ENSG00000237756	0.686694	7.80112	0.0132121	0.749231
FFAR3	-1.30822	6.32254	0.00353476	0.207325			PCDHB3	0.658086	7.80017	0.0132121	0.749231
CRB3	-1.18167	6.50227	0.00360929	0.210986			EDNRA	0.617652	7.79928	0.0132121	0.749231
TOMM22	-0.358984	7.58412	0.00365817	0.213128			MIAT	0.604201	7.79974	0.0132121	0.749231
ENSG00000267942	0.701314	6.40655	0.00368898	0.214207			SCRIB	0.601207	7.7988	0.0132121	0.749231
UBE2V1	-0.245512	7.90837	0.00374	0.216448			SNRNP25	-0.591711	8.07784	0.0132831	0.749231
POLR2E	-0.533534	7.41481	0.00377804	0.217926			CACNA2D2	-0.572127	8.07797	0.0132831	0.749231
ACOXL	-0.408283	7.05134	0.0037988	0.21826			TRIAP1	-0.567737	8.07806	0.0132831	0.749231
TMLHE	-1.21469	6.66366	0.00381727	0.21826			TDRD9	-0.671106	7.92824	0.0132969	0.749231
SELT	-0.230246	8.05404	0.00383123	0.21826			PPFIBP2	-0.704256	7.86246	0.013373	0.749231
PBXIP1	0.915991	6.71327	0.00383396	0.21826			HIST3H2A	-0.701446	7.86424	0.013373	0.749231
COMT	-0.61459	7.26168	0.00388291	0.220327			B3GNT8	-0.76195	7.84133	0.0134244	0.749231
RPH3A	-0.896552	6.89748	0.00390168	0.220367			ALG6	-0.705651	7.94368	0.0136189	0.749231
IPO7	-0.357606	7.66116	0.00390893	0.220367			GLP1R	-0.660198	7.94597	0.0136189	0.749231
PEMT	0.221032	8.15331	0.003929	0.220785			TAF4B	0.616856	7.80504	0.0136419	0.749231
KIAA0247	-0.243144	8.01103	0.00402367	0.22513			ENSG00000260023	0.691516	7.81184	0.0136621	0.749231
SMIM6	-0.987052	7.02932	0.00405092	0.22513			NOTCH2	0.683018	7.81236	0.0136621	0.749231
ETV5	-0.859475	6.9647	0.00406415	0.22513			GNRHR	0.66803	7.81283	0.0136621	0.749231
TNFAIP2	1.20553	6.34322	0.00406573	0.22513			ADPRHL1	0.641514	7.81066	0.0136621	0.749231
TMED9	-0.916059	6.88023	0.00407095	0.22513			CCDC39	-0.713618	7.89793	0.0136839	0.749231
SEC14L3	-0.772669	6.37962	0.00408793	0.225276			ENSG00000260786	-0.707336	7.898	0.0136839	0.749231
ZNF253	-0.46648	7.23967	0.00410922	0.225276			FAM69B	-0.637795	7.90025	0.0136839	0.749231
BTG1	0.356771	7.62373	0.00411238	0.225276			NLGN4Y	-0.650669	8.01666	0.0137631	0.749231
AC012215.1	-1.40773	6.75948	0.00414412	0.226303			TTC33	-0.610251	8.01935	0.0137631	0.749231
IDI2	-1.24475	6.2993	0.00418213	0.227665			SNHG15	-0.608312	8.01683	0.0137631	0.749231
MRPS18A	-0.558429	7.45981	0.00422017	0.22902			CIBAR2	-0.583172	8.08684	0.0139769	0.758499
CHRNA7	0.581034	6.57336	0.00426274	0.230612			PRR4	-0.50531	8.19628	0.0142761	0.772328
ATP2A2	-0.318309	7.45896	0.00430969	0.23243			ZNF134	0.682316	7.87859	0.0143685	0.774922
CACYBP	-0.295588	7.76376	0.00436158	0.234502			TF	-0.52762	8.14109	0.0144929	0.779218
SAE1	-1.02403	6.95031	0.00442428	0.237141			SLC9C1	-0.67837	7.91499	0.0145907	0.779661
FREM1	0.703432	6.22674	0.00446054	0.238352			C19orf77	-0.654715	7.91986	0.0145907	0.779661
RP11-1100L3.8	0.901717	6.86345	0.00456545	0.243212			C10orf35	-0.718259	7.8915	0.0148179	0.78458
TCEAL8	-0.267945	7.7553	0.00462732	0.245756			OBFC1	0.562809	7.99204	0.0148399	0.78458
GPR42	-1.28916	6.31136	0.00468525	0.247451			TFCP2L1	-0.550194	8.06936	0.0148707	0.78458
SGK2	-1.46528	6.47562	0.00468765	0.247451			C22orf42	-0.492248	8.17613	0.0149448	0.78458
TAF13	-0.529733	7.23847	0.00471164	0.247455			PRDM4	-0.526059	8.11904	0.0149681	0.78458
CCAR2	-0.845647	6.87518	0.00471614	0.247455			TUBA4A	-0.473611	8.27083	0.014998	0.78458
KIF27	0.610798	6.92381	0.00474063	0.247993			SMG7	-0.456532	8.27284	0.014998	0.78458
AAMP	-0.799694	7.00233	0.00475607	0.248056			SLIT3	-0.654769	7.95079	0.0151785	0.786304
TMC1	-0.469511	6.81501	0.00478992	0.249076			ZSCAN4	-0.642619	7.94984	0.0151785	0.786304
BCL10	-0.404153	7.46684	0.00484198	0.250746			MYOT	0.648986	7.8481	0.0152115	0.786304
ENSG00000260620	-0.502799	6.76752	0.00485803	0.250746			FRMPD4	0.635171	7.85111	0.0152115	0.786304
B4GALT1	-0.330938	7.5431	0.00486522	0.250746			TAF13	-0.519692	8.18149	0.0154319	0.795335
ZMAT1	0.393905	7.36926	0.00492584	0.252897			PPP6C	-0.45726	8.24559	0.0155299	0.798026
LINC00345	0.80912	6.23376	0.00493598	0.252897			FRAS1	0.606391	7.91458	0.0156072	0.799368
PIK3AP1	0.934001	6.31526	0.00499181	0.254302			TMEM11	-0.555038	8.07625	0.0156478	0.799368
PFN1	-0.312838	7.49806	0.00500912	0.254302			MSMP	-0.646609	7.81953	0.015724	0.800914
REST	-1.24068	6.51788	0.00503147	0.254302			ZNF275	-0.6737	7.8831	0.0158681	0.805894
GLS	0.302804	7.61545	0.00503377	0.254302			SLC7A5	0.577447	8.01797	0.0159978	0.805946
GNG7	-0.597458	7.22386	0.00504504	0.254302			ARL4D	-0.701354	7.90666	0.0160353	0.805946
B3GNT7	-1.26718	6.61659	0.00505101	0.254302			RAB4A	-0.545296	8.10559	0.0160541	0.805946
CFAP91	0.935621	6.6977	0.00508381	0.254375			GALNT1	-0.525944	8.10695	0.0160541	0.805946
IL23R	-0.632191	6.53582	0.00508973	0.254375			C11orf73	-0.475999	8.25599	0.016281	0.814113
GPR83	-0.5679	6.5919	0.00509795	0.254375			CPA2	-0.617045	7.79249	0.0164077	0.814113
CCT2	-0.298801	7.6838	0.00511086	0.254375			ACMSD	-0.601335	7.79156	0.0164077	0.814113
WNT5A	-0.873042	6.27789	0.00513661	0.254928			RP11-527F13.1	-0.59874	7.79141	0.0164077	0.814113
VPS18	-0.971576	6.58534	0.00515597	0.255162			SCYL1	-0.644892	7.97352	0.0164505	0.814113
ZBTB20	0.260697	7.65252	0.00518351	0.255619			RGPD2	-0.592917	8.01695	0.0164982	0.814159
MIR7-3HG	-0.237208	7.95656	0.00519455	0.255619			ENSG00000229801	0.492834	8.14363	0.0165833	0.816047
NDUFV3	-0.27321	7.65902	0.00525932	0.257437			OAF	-0.578807	8.06134	0.0166544	0.817134
CASC9	-0.860655	6.43293	0.0052887	0.257437			CCBE1	-0.593875	8.03945	0.0166992	0.817134
VPS37D	-1.04025	6.26674	0.00528941	0.257437			ENSG00000230490	-0.635806	7.95651	0.0167617	0.81741
ENSG00000237513	0.645042	6.22315	0.00529382	0.257437			TFPT	-0.74058	7.87018	0.0168372	0.81741
UBXN11	-0.392612	7.05769	0.00530566	0.257437			CEP250	-0.649522	7.94298	0.0168456	0.81741
MARK4	-0.773241	6.53505	0.00532017	0.257437			NFYA	-0.604843	7.9989	0.0172243	0.833463
SYNJ2BP	-0.353305	7.54769	0.00535819	0.258116			EGR3	0.594879	7.97501	0.0172727	0.833491
TOP2A	-1.02117	6.26552	0.00536382	0.258116			PTGFRN	-0.554629	8.06998	0.0175249	0.843327
HYKK	-0.465508	6.80684	0.00538801	0.258187			NAA10	-0.585213	8.02372	0.0176044	0.843587
ABHD14A	-0.495338	7.22075	0.00539496	0.258187			SPSB2	-0.703732	7.86151	0.0176422	0.843587
LINC02419	-0.555562	6.6356	0.00547504	0.260967			MAP2K6	-0.566158	7.98298	0.0178609	0.843587
NDUFC2-KCTD14	-0.308783	7.38996	0.0054885	0.260967			AKT1	-0.542281	8.09389	0.0179668	0.843587
MMP24	-1.2295	6.46299	0.00549799	0.260967			ENSG00000243885	-0.655527	7.80664	0.0180477	0.843587
SRGN	0.90817	6.24609	0.00553919	0.261672			TOP3B	-0.641431	7.80723	0.0180477	0.843587
STIP1	-0.508252	7.47424	0.00554288	0.261672			ENSG00000267618	-0.627864	7.80563	0.0180477	0.843587
DVL3	-0.755664	6.76621	0.00558898	0.262296			GGT1	-0.616061	7.80483	0.0180477	0.843587
ZNF703	-1.25713	6.3441	0.00559074	0.262296			C6orf52	-0.598229	7.80626	0.0180477	0.843587
UNC5B	0.916432	6.73935	0.00560128	0.262296			IDI2	-0.598027	7.80419	0.0180477	0.843587
GRAMD3	-0.521182	7.46671	0.00576235	0.269115			SPRY1	-0.719043	7.84959	0.0181599	0.843587
PEDS1-UBE2V1	-1.00706	6.55961	0.00581172	0.27013			ENHO	-0.70344	7.85167	0.0181599	0.843587
CALD1	-0.476911	7.41547	0.00581508	0.27013			CENPU	-0.679528	7.84978	0.0181599	0.843587
COPS6	-0.269987	7.7994	0.00589984	0.272586			MIA2	-0.458997	8.21846	0.0182779	0.846034
MALAT1	0.16095	8.81122	0.0059056	0.272586			RAB37	-0.661611	7.91574	0.0183097	0.846034
KY	-0.98158	6.42644	0.00592731	0.272586			DNHD1	-0.620031	7.966	0.0183609	0.846156
POPDC2	-1.37962	6.34313	0.00593054	0.272586			KCND3	0.535272	8.03651	0.018559	0.853026
RCAN2	-0.665892	7.18003	0.00596934	0.273647			KLK2	-0.610653	7.95011	0.0186617	0.854113
UNC5C	1.15744	6.35707	0.00601515	0.274037			TGFB1I1	-0.642901	7.93244	0.0186807	0.854113
EMG1	-0.576688	7.21318	0.0060634	0.274037			EEF1A2	-0.52484	8.10519	0.0187326	0.854245
AKR7A2	-0.838574	6.91499	0.00606617	0.274037			PDHA1	-0.492609	8.18896	0.0187986	0.855018
APOPT1	-0.30642	7.44155	0.00608229	0.274037			SLC2A10	-0.657831	7.88844	0.0188997	0.855942
S100A10	-1.23958	6.67842	0.00608982	0.274037			ABHD17C	-0.694304	7.88759	0.0189663	0.855942
SUCLA2	-0.366127	7.8066	0.00609379	0.274037			GRM1	-0.669232	7.88663	0.0189663	0.855942
TLCD1	-0.934735	6.38626	0.0061025	0.274037			ENSG00000228265	0.509192	7.78286	0.019156	0.856713
MRPS9	-0.515442	7.50516	0.0061037	0.274037			ARG1	0.499253	7.78034	0.019156	0.856713
EPS15L1	-0.605793	6.88784	0.00613001	0.274511			ENSG00000236572	0.49092	7.78182	0.019156	0.856713
IQCK	0.663306	6.90141	0.00615489	0.274919			ZNF239	0.636047	7.86268	0.0191886	0.856713
FAM118A	-0.471668	7.28598	0.00618765	0.275675			TAGLN3	-0.503191	8.19817	0.0193172	0.856713
RNF7	-0.237355	7.90623	0.00622934	0.276824			GNPAT	-0.475566	8.19629	0.0193172	0.856713
AC004951.6	0.698629	6.83822	0.00626069	0.276903			UNC5C	0.640712	7.83567	0.0193769	0.856713
ABCA6	0.396499	7.12148	0.00626291	0.276903			ENSG00000247877	0.608726	7.83357	0.0193769	0.856713
ITGB5	-0.393622	6.99088	0.0063013	0.277895			FIRRE	-0.490752	8.16852	0.0197913	0.872823
COMMD5	-0.998182	6.82452	0.00638215	0.279615			NPIPA3	-0.625202	7.90596	0.0201303	0.881376
PCDHB3	1.18717	6.29668	0.00641667	0.279615			ADRM1	-0.513972	8.11691	0.0202485	0.881376
ENSG00000224959	0.937716	6.24563	0.00641954	0.279615			TRAPPC5	-0.504511	8.11832	0.0202485	0.881376
IRS1	1.08866	6.26573	0.00642055	0.279615			ENSG00000258636	-0.643823	7.87997	0.0203949	0.881376
ADAM8	1.03711	6.26509	0.00642055	0.279615			TARM1	-0.641881	7.87818	0.0204593	0.881376
NFATC2	1.09562	6.62626	0.0064529	0.280323			SCAP	-0.661619	7.95685	0.0204929	0.881376
ENSG00000197681	0.942621	6.2915	0.00658388	0.28462			CHUK	-0.545631	8.06486	0.0206057	0.881376
RBISP1	-0.588835	6.57213	0.00660404	0.28462			CHKB-CPT1B	-0.656909	7.92475	0.0206943	0.881376
PES1	-1.03074	6.50418	0.00662771	0.28462			ASMTL	-0.615567	7.92405	0.0206943	0.881376
ENSG00000161583	0.741784	6.25254	0.00663321	0.28462			CXorf40A	-0.599286	7.99734	0.0206951	0.881376
TAGLN	0.77674	6.23482	0.00663456	0.28462			COPE	-0.493747	8.15035	0.0207778	0.881376
LINC02882	-0.548321	6.68363	0.00665328	0.28462			FBXO17	-0.468622	8.21321	0.0208407	0.881376
ZFAND6	-0.255946	7.85309	0.0066669	0.28462			SLC35D3	0.641197	7.83068	0.0208728	0.881376
RPS26	-0.243272	7.84704	0.00668655	0.28462			ENSG00000185128	0.629363	7.83044	0.0208728	0.881376
UNC5CL	-1.39107	6.46008	0.00669887	0.28462			ABI1	-0.477705	8.18458	0.0209471	0.881376
PLCH1	-1.30892	6.56298	0.00679065	0.287818			ACOXL	-0.452737	8.25116	0.0209606	0.881376
RPS19BP1	-0.551973	7.13952	0.00681082	0.287972			C12orf75	-0.432677	8.25671	0.0209606	0.881376
ARNTL	-1.2847	6.56135	0.00687058	0.289502			ZNF334	-0.580917	8.01771	0.0209735	0.881376
RAVER1	-1.20095	6.36618	0.00688025	0.289502			NINL	-0.553835	8.01927	0.0209735	0.881376
LINC00478	1.04465	6.37872	0.00699837	0.293763			RP1-45N11.1	-0.530899	8.12124	0.0209972	0.881376
DUSP5	0.72831	6.90252	0.00703949	0.294779			EMC6	-0.575103	7.98222	0.0215814	0.903723
CDH1	0.22431	7.8916	0.007103	0.296725			LINC02419	-0.503898	8.12712	0.021739	0.908139
TALDO1	-0.345966	7.67067	0.00716506	0.297928			DPM1	-0.50198	8.1013	0.0218119	0.909002
HLA-DQB1	1.31276	6.42219	0.00718289	0.297928			EIF1AY	-0.40438	8.30968	0.0219141	0.910867
LMO2	0.997728	6.59793	0.00718825	0.297928			GLT8D1	-0.459563	8.16328	0.0220755	0.910867
GRIA2	0.403255	7.50173	0.00720115	0.297928			CA12	-0.581053	8.02325	0.022217	0.910867
PERP	-0.231603	7.92133	0.00721732	0.297928			ALDH1A3	-0.654778	7.81838	0.0222201	0.910867
CD47	0.240131	7.90574	0.0072672	0.298888			OSCAR	-0.641887	7.81689	0.0222201	0.910867
RAB3A	-0.955162	6.44967	0.00727996	0.298888			PPP1R35	-0.630465	7.81826	0.0222201	0.910867
CHCHD7	-0.519069	7.28115	0.00730423	0.298888			MCM7	-0.600478	7.96411	0.0223309	0.910867
KLHL23	-0.579415	6.83419	0.0073092	0.298888			ENSG00000161583	0.663344	7.82539	0.0223795	0.910867
ZNF354B	-0.726162	6.60923	0.00736776	0.300274			RSPH4A	0.642025	7.82287	0.0223795	0.910867
DUOX2	0.395146	6.93918	0.00737757	0.300274			ENSG00000268352	0.607328	7.82585	0.0223795	0.910867
RP11-66A2.2	-0.643179	6.51505	0.0074133	0.301025			MLF1	-0.531597	8.13336	0.0224734	0.912557
ZNF706	-0.245626	7.80856	0.00753287	0.30233			DHRS3	0.636949	7.87615	0.0227505	0.921659
ULBP2	1.29768	6.3118	0.00758641	0.30233			ZNF691	-0.646578	7.9291	0.023103	0.929065
RIBC2	-0.980095	6.26249	0.00758919	0.30233			SGK2	-0.668673	7.85842	0.0231765	0.929065
EFHC2	-0.962691	6.25984	0.00758919	0.30233			ENSG00000227088	-0.631038	7.8575	0.0231765	0.929065
COL10A1	0.963094	6.25431	0.00764109	0.30233			RSPH9	-0.602966	7.98639	0.0231918	0.929065
TSPAN8	-1.18937	6.28591	0.00765084	0.30233			MED10	-0.492169	8.13988	0.0231999	0.929065
KBTBD11	1.31948	6.41212	0.00766831	0.30233			GORASP1	0.61501	7.91327	0.0234317	0.93405
POFUT2	-1.10049	6.53201	0.00768913	0.30233			FXYD5	0.570837	7.91221	0.0234317	0.93405
ENSG00000260086	-0.508223	6.72443	0.0076942	0.30233			UNC5B	0.514212	7.99757	0.0236694	0.940111
CAPN13	-0.747998	7.1238	0.0076999	0.30233			TGFB1	0.662141	7.82048	0.0238489	0.940111
ENSG00000256972	0.95866	6.29787	0.00770481	0.30233			YTHDF1	-0.513225	8.06544	0.0241719	0.940111
HIST2H2AA3	-0.999328	6.63326	0.00771305	0.30233			PDZD4	-0.6797	7.88493	0.0241814	0.940111
S100A2	0.864533	6.24413	0.0077401	0.30233			RIMS1	-0.676739	7.88409	0.0241814	0.940111
SEMA6A	0.671521	7.14184	0.00776844	0.30233			LCORL	-0.507069	8.12178	0.0242989	0.940111
GAD2	0.216432	8.03343	0.00778352	0.30233			SOCS6	-0.490965	8.12127	0.0242989	0.940111
BMP5	0.27851	7.9182	0.00779903	0.30233			CRYGS	-0.69151	7.83867	0.0245899	0.940111
YIF1A	-0.556339	7.25539	0.00780255	0.30233			UCKL1	-0.582091	7.99627	0.0247959	0.940111
OAF	-0.606588	6.53439	0.00783255	0.30233			RAB25	-0.559997	8.01976	0.0249221	0.940111
PDE3A	0.776727	6.99577	0.0078432	0.30233			DHCR24	0.65244	7.87041	0.0252257	0.940111
EDNRA	0.734345	6.24725	0.00785006	0.30233			ENSG00000256391	0.623619	7.86976	0.0252257	0.940111
CDC42SE1	-0.289626	7.53094	0.00785113	0.30233			GAD1	0.603621	7.8723	0.0252257	0.940111
ENSG00000254732	-0.591776	6.64168	0.00785203	0.30233			PPP1R3F	0.597449	7.87334	0.0252257	0.940111
PRMT2	-0.237032	7.88614	0.0078548	0.30233			CDK7	-0.543483	8.06675	0.0252387	0.940111
RNF6	-0.34508	7.75555	0.00786949	0.30233			RP11-66A2.2	-0.526367	8.06916	0.0252387	0.940111
ATG7	-0.336504	7.30313	0.00790654	0.30233			ENSG00000268544	-0.612973	7.90259	0.0252857	0.940111
MFAP2	0.661819	6.22471	0.00793052	0.30233			FXYD6-FXYD2	-0.487671	8.10024	0.0253432	0.940111
CCDC67	0.933831	6.71933	0.00795747	0.30233			FAM126A	0.513226	7.98179	0.0253482	0.940111
RPP14	-0.368085	7.3311	0.00799658	0.30233			PDGFC	-0.597248	7.79132	0.0253895	0.940111
KCTD15	0.704807	6.22541	0.00800081	0.30233			ACSM1	-0.574738	7.79	0.0253895	0.940111
LINC01829	0.663214	6.22382	0.00800081	0.30233			ENSG00000248710	-0.573881	7.78995	0.0253895	0.940111
MYOZ1	0.662078	6.22428	0.00800081	0.30233			CTRB1	-0.571802	7.78983	0.0253895	0.940111
CASP1	0.643905	6.22406	0.00800081	0.30233			H2BW1	-0.560105	7.78916	0.0253895	0.940111
CHAC1	1.32383	6.56284	0.00804226	0.303238			ENSG00000267055	-0.559546	7.78913	0.0253895	0.940111
HPRT1	-0.500721	7.53287	0.00811368	0.30523			ENSG00000263280	-0.556264	7.78894	0.0253895	0.940111
TCTE1	0.739034	6.23071	0.00813012	0.30523			PAX4	-0.554204	7.78882	0.0253895	0.940111
MRPS27	-0.468561	7.38557	0.00816404	0.305844			ENSG00000255628	-0.548057	7.78847	0.0253895	0.940111
CBR3	0.779549	6.23253	0.00829353	0.310029			LINC01711	-0.542932	7.78818	0.0253895	0.940111
ENSG00000267918	-0.802456	6.3618	0.00833308	0.31084			EPHB1	-0.537819	7.78789	0.0253895	0.940111
TOP3B	-1.09325	6.27915	0.00839986	0.312288			ENSG00000248749	0.632618	7.84924	0.0254178	0.940111
ZNF121	-0.340781	7.60539	0.00840776	0.312288			GTDC1	-0.66052	7.9191	0.0256817	0.940111
SLC25A1	-0.602506	7.29211	0.00843806	0.312747			MARCHF10-DT	-0.601009	7.92229	0.0256817	0.940111
ELF3	-0.543672	7.16414	0.00849003	0.313793			BAG4	-0.436804	8.23952	0.0258169	0.940111
DDX19B	-0.498669	7.09865	0.0085023	0.313793			ZFPL1	-0.519165	8.05019	0.0258959	0.940111
ACOT8	-0.949438	6.88095	0.00852606	0.314004			TIMM22	-0.485733	8.13298	0.0259103	0.940111
NDUFAF3	-0.303948	7.69206	0.00858618	0.315551			CPNE8	0.467846	8.08182	0.025941	0.940111
ENSG00000248434	0.475004	6.68911	0.00869473	0.318713			ENSG00000244567	-0.615267	7.97898	0.0260004	0.940111
ENC1	0.733613	6.25093	0.0087088	0.318713			ENSG00000204990	0.599002	7.8093	0.0263473	0.940111
NOTCH2	1.07863	6.30404	0.00872721	0.318717			LINC01519	0.5611	7.79128	0.0263538	0.940111
BOLA3	-0.281547	7.51601	0.00878574	0.319029			ENSG00000254615	0.530352	7.79235	0.0263538	0.940111
ENSG00000232116	0.957099	6.46456	0.0087894	0.319029			XG	-0.625071	7.80518	0.0263597	0.940111
CDK7	-0.818005	7.05372	0.00879623	0.319029			ANXA1	-0.607158	7.80377	0.0263597	0.940111
EGR3	0.962494	6.80702	0.00880901	0.319029			ENSG00000250260	-0.60304	7.80425	0.0263597	0.940111
TEX15	0.86534	6.30182	0.00885686	0.319134			RP1-74B13.2	-0.596346	7.80416	0.0263597	0.940111
ENSG00000266885	1.01116	6.26735	0.0088606	0.319134			GABRE	-0.583617	7.80249	0.0263597	0.940111
POLR1D	-0.420221	7.52705	0.00892464	0.319134			HNF4A	-0.578564	7.80314	0.0263597	0.940111
FOPNL	-0.38937	7.43765	0.00897296	0.319134			FAM71E1	-0.578171	7.80265	0.0263597	0.940111
CFL1	-0.245618	7.76903	0.00898183	0.319134			ENSG00000168274	-0.577904	7.80359	0.0263597	0.940111
CBX5	-0.203037	8.16856	0.00898673	0.319134			SCAT1	-0.563035	7.80227	0.0263597	0.940111
ZDHHC9	-0.942319	6.75822	0.0090032	0.319134			CD14	-0.581408	8.00286	0.02639	0.940111
MZT1	-0.46976	7.34976	0.00902181	0.319134			ZNF622	-0.557804	8.0048	0.02639	0.940111
ZNF580	0.899017	6.60495	0.00903679	0.319134			ZNF580	0.533379	7.9663	0.0270196	0.946737
FGD6	0.877565	6.52949	0.00903739	0.319134			RP11-304L19.5	-0.542386	8.05457	0.0270992	0.946737
PEX5L	-0.634906	6.90716	0.00903773	0.319134			LPAR3	-0.512789	8.05536	0.0270992	0.946737
LCORL	-0.664462	7.16412	0.00905961	0.319134			CLSTN2	0.645825	7.80277	0.0271028	0.946737
IRF2BP2	-0.256509	7.98906	0.0090926	0.319134			NRG1	0.556833	7.80403	0.0271028	0.946737
ENSG00000224818	-0.944766	6.25809	0.00910084	0.319134			SLC12A5	0.622316	7.79684	0.0272282	0.946737
SSC4D	-0.937974	6.25857	0.00910084	0.319134			TRIM36	0.591925	7.79676	0.0272282	0.946737
CISH	-1.44803	6.35676	0.00912618	0.319134			ULBP2	0.582173	7.7956	0.0272282	0.946737
KBTBD4	-1.06875	6.86706	0.00913877	0.319134			ITGB6	0.580986	7.79765	0.0272282	0.946737
TTC9	1.08146	6.29432	0.00914936	0.319134			CST2	0.562718	7.79774	0.0272282	0.946737
NRG1	1.05904	6.28968	0.00915999	0.319134			DLL1	0.542291	7.79999	0.0272282	0.946737
TAGLN3	-0.540472	7.44741	0.00920952	0.320219			LINC02506	0.541947	7.79661	0.0272282	0.946737
PRR4	-0.51096	7.22903	0.00923282	0.32039			RPH3A	-0.516249	8.08432	0.027337	0.948021
PPP1R42	0.848737	6.25036	0.00930986	0.320714			SMIM15	-0.443041	8.18165	0.027374	0.948021
SLC50A1	-0.282363	7.54739	0.00933554	0.320714			ENSG00000266927	-0.4696	8.14696	0.0274802	0.949812
SATB1	0.459486	7.53178	0.00935096	0.320714			STBD1	-0.536679	8.03008	0.0276891	0.955136
MIAT	0.715503	6.24294	0.00937943	0.320714			TTC6	0.623106	7.84232	0.0278686	0.957999
OCIAD2	-0.227607	7.83572	0.00938718	0.320714			C4B	0.576821	7.86617	0.0278821	0.957999
SDK1	-0.894726	6.7697	0.00939311	0.320714			GLIS2	-0.543611	8.00861	0.0279707	0.959154
ARHGAP39	0.818735	6.24275	0.00939404	0.320714			CCDC14	0.438645	8.11638	0.0281605	0.963763
ENSG00000258170	-0.4916	6.7004	0.00939909	0.320714			GSTT2	-0.675716	7.86448	0.0283516	0.965137
KIT	0.8524	6.24519	0.00940787	0.320714			TRO	-0.493402	8.09125	0.0283668	0.965137
FBXO7	-0.223542	7.90795	0.0094677	0.321251			SNRNP48	-0.455912	8.09316	0.0283668	0.965137
VDAC2	-0.227643	7.91706	0.00947327	0.321251			OPRM1	-0.600346	7.90992	0.0285223	0.968536
PHLDB2	-0.394814	7.54599	0.00947894	0.321251			ENSG00000232116	0.590193	7.90246	0.0288095	0.976383
DGUOK	-0.248473	7.76897	0.00955154	0.321972			SPOPL	-0.48997	8.06792	0.0294629	0.982859
VPS28	-0.256827	7.70836	0.00955275	0.321972			ATG16L1	-0.534664	8.01563	0.0295352	0.982859
ENSG00000266918	1.16783	6.45169	0.00955566	0.321972			ABCA13	-0.418894	8.285	0.0296421	0.982859
C18orf8	-1.05729	6.6828	0.009594	0.32264			PLA2G6	-0.491834	8.12653	0.0298131	0.982859
ACADSB	-0.280535	7.53911	0.00964994	0.323377			TBC1D19	-0.475337	8.13036	0.0298131	0.982859
HGF	0.809012	6.24326	0.00965674	0.323377			ABCC4	0.539122	7.95783	0.0298824	0.982859
ABCC4	0.731892	6.41949	0.00967161	0.323377			KIAA0100	-0.456057	8.20464	0.0299634	0.982859
STXBP5L	-0.669883	7.14783	0.00972212	0.324443			MCMBP	-0.440298	8.20315	0.0299634	0.982859
CTC-543D15.3	0.608828	6.22296	0.00978453	0.325221			NAT16	0.564141	7.93044	0.0300802	0.982859
INS-IGF2	-0.655183	6.66836	0.00978582	0.325221			ENSG00000267250	-0.616278	7.85558	0.0303125	0.982859
ITGAE	-0.56442	7.11751	0.00980142	0.325221			METTL22	-0.606815	7.85489	0.0303125	0.982859
C11orf54	-0.348772	7.46858	0.00983122	0.325589			RP4-798A10.7	-0.582328	7.95299	0.0303407	0.982859
CD9	0.968319	6.82179	0.00986244	0.326003			ENSG00000260580	-0.567652	7.95428	0.0303407	0.982859
SHOC1	0.882266	6.51846	0.00988873	0.326253			CBY1	-0.50144	8.04746	0.030395	0.982859
TPP2	-0.306168	7.48127	0.00995379	0.327375			PHB	-0.442104	8.17157	0.030486	0.982859
MRPL18	-0.475574	7.46688	0.00996033	0.327375			NPNT	0.633148	7.83795	0.0305177	0.982859
TUBB	-0.215887	8.03954	0.00998832	0.3276			RGPD8	-0.443568	8.20927	0.0305853	0.982859
C14orf37	-0.687706	6.70319	0.0100279	0.3276			DCXR	-0.464541	8.13615	0.030669	0.982859
ESF1	0.352962	7.40221	0.0100463	0.3276			LINC02882	-0.458947	8.13639	0.030669	0.982859
CAMK2A	-0.64352	6.42135	0.0100578	0.3276			TMEM37	-0.424665	8.25434	0.0307849	0.982859
STMN1	-0.224494	7.90709	0.0100622	0.3276			ENSG00000266918	0.601033	7.85942	0.030821	0.982859
PHTF2	0.244809	7.68624	0.01008	0.3276			LINC02595	0.574691	7.85985	0.030821	0.982859
MOCS2	-0.305863	7.65948	0.0100999	0.327636			UAP1	-0.543488	8.02152	0.0310809	0.982859
SVOP	-0.356666	7.3334	0.0101384	0.328272			MFHAS1	-0.515918	8.02412	0.0310809	0.982859
YIPF5	-0.236526	7.80062	0.0101573	0.328274			PDE3A	0.469062	8.06937	0.0311431	0.982859
GRAMD4	1.00674	6.36886	0.0102153	0.329538			TMEM27	-0.545378	7.97658	0.0312301	0.982859
LINC01489	-0.681435	6.255	0.0102376	0.329648			HTD2	-0.616723	7.93426	0.0312539	0.982859
CIBAR2	-0.593615	6.62472	0.010298	0.33098			ENSG00000173727	-0.574635	7.93435	0.0312539	0.982859
LAGE3	-0.751116	6.78213	0.0103554	0.332211			TIGIT	-0.641988	7.81303	0.0312668	0.982859
FAM135B	0.906221	6.63902	0.0105422	0.336908			ENSG00000232855	-0.556319	7.81341	0.0312668	0.982859
CYTH4	0.68358	6.34189	0.0105811	0.336908			SH3RF3	0.423306	7.77346	0.0313621	0.982859
BAZ1B	0.237517	7.82965	0.0106239	0.336908			GRK5	0.417931	7.7733	0.0313621	0.982859
ACTR3	-0.279145	7.65217	0.0106253	0.336908			GHSR	0.408	7.773	0.0313621	0.982859
CASP6	-0.374715	7.32565	0.010644	0.336908			RNF122	0.406439	7.77295	0.0313621	0.982859
PPID	-0.273752	7.69031	0.0106448	0.336908			ZNF185	0.404209	7.77288	0.0313621	0.982859
IQCH-AS1	-0.389523	7.0133	0.0106491	0.336908			S100Z	0.403642	7.77287	0.0313621	0.982859
TRAF1	0.920741	6.2499	0.0106565	0.336908			PKHD1	0.402758	7.77284	0.0313621	0.982859
PSD	0.845861	6.57286	0.0106912	0.337393			PLXDC2	0.396027	7.77264	0.0313621	0.982859
MTRNR2L1	-0.632188	6.42771	0.0107199	0.337657			MFAP2	0.388643	7.77242	0.0313621	0.982859
PSMD8	-0.252189	7.75873	0.0107555	0.337657			ELAVL3	0.385675	7.77233	0.0313621	0.982859
TMEM130	0.314688	7.24098	0.0107908	0.337657			MYOZ1	0.374219	7.77199	0.0313621	0.982859
RP11-589P10.5	1.01297	6.25674	0.0108045	0.337657			CLIP4	-0.497799	8.10643	0.0313702	0.982859
KCNB1	1.1486	6.33504	0.0108182	0.337657			NAALAD2	-0.656423	7.89949	0.0316391	0.989293
TFAP2C	-1.20151	6.30746	0.0108223	0.337657			CFP	-0.499891	8.05072	0.031721	0.989293
MAST3	-0.380919	7.7358	0.0108884	0.337657			ENSG00000233179	-0.60067	7.90063	0.031746	0.989293
KCTD7	-0.94124	6.65383	0.0109004	0.337657			LINC00526	-0.667143	7.84273	0.031976	0.992908
ETV1	0.546553	7.20171	0.0109005	0.337657			ENSG00000267649	-0.610793	7.84281	0.031976	0.992908
SMC4	0.499792	7.01667	0.010963	0.337657			ENSG00000237357	0.561511	7.89723	0.0320767	0.994263
SRY	-0.892778	6.2556	0.010978	0.337657			NDUFAF4	-0.458986	8.15181	0.03234	0.998901
CRTAC1	-0.887265	6.25475	0.010978	0.337657			DCK	-0.458251	8.11545	0.032341	0.998901
MUM1L1	-0.884567	6.25388	0.010978	0.337657			PTMS	-0.52011	8.0308	0.0326058	1
CYP1B1	-0.883587	6.25437	0.010978	0.337657			GCGR	-0.504171	8.03124	0.0326058	1
PRSS1	-1.01472	6.32539	0.0110024	0.337657			C1orf198	-0.556334	7.95986	0.0327228	1
POP5	-0.353084	7.47557	0.0110097	0.337657			CCDC43	-0.495706	8.08898	0.032886	1
ATIC	-0.636882	7.23543	0.0111194	0.340029			C14orf37	-0.471767	8.0883	0.032886	1
HIST2H2AA4	-0.964945	6.66769	0.0111261	0.340029			SELENOO	-0.651697	7.83391	0.0330535	1
DHRS9	-0.890409	6.26406	0.0112399	0.342881			CYP4A22	-0.64162	7.83169	0.0330535	1
ILVBL	-1.11985	6.56428	0.0112771	0.342881			ENSG00000260899	-0.680151	7.8221	0.0330749	1
HCN3	-1.30038	6.5172	0.0112785	0.342881			L1CAM	-0.611217	7.82468	0.0330749	1
RPA3	-0.302201	7.54331	0.0113734	0.344794			HABP4	-0.523845	8.00707	0.0331711	1
LAMTOR1	-0.243178	7.81539	0.0113879	0.344794			THOC6	-0.605941	7.87219	0.0335911	1
GDI1	-0.330319	7.33414	0.011434	0.344794			LINC01497	0.574265	7.85648	0.0340716	1
ZFAT	0.422435	6.87719	0.0114502	0.344794			RP11-108M12.3	-0.487438	8.12504	0.0342346	1
RTTN	-1.00309	6.66493	0.0114744	0.344794			UACA	-0.463646	8.12854	0.0342346	1
EEF1A2	-0.633889	6.88633	0.0114774	0.344794			XRCC1	-0.493046	8.06485	0.0343132	1
ERCC8	-0.797106	6.68542	0.0115132	0.344794			HYKK	-0.414856	8.20615	0.0346395	1
PPP1R3F	1.04445	6.43373	0.0115428	0.344794			CBX4	0.556484	7.909	0.034682	1
NFRKB	-1.02065	6.7757	0.0115622	0.344794			ENSG00000266935	0.532368	7.90969	0.034682	1
GTDC1	-1.13548	6.59876	0.011567	0.344794			AP1G2	-0.418863	8.1691	0.0347422	1
MRPL45	-0.431709	7.4977	0.011571	0.344794			CASS4	-0.639449	7.92413	0.0349659	1
B3GNT8	-1.37699	6.43597	0.0116022	0.344794			CTC-479C5.10	-0.5341	7.96959	0.0350767	1
SDK2	0.691808	6.78309	0.0116026	0.344794			ENOPH1	-0.469302	8.10032	0.0350782	1
MTRF1	-0.648945	6.87608	0.0116185	0.344794			TRIM11	-0.653994	7.88916	0.0351454	1
TOMM5	-0.220679	7.91733	0.011677	0.345941			ARL14EP	-0.415386	8.21584	0.0352895	1
BCL6B	0.831494	6.24559	0.0117424	0.346254			C9orf57	-0.60777	7.90503	0.0353983	1
NPIPB4	0.236286	7.64692	0.0117429	0.346254			RNF215	-0.574576	7.90948	0.0353983	1
ENSG00000251164	0.785421	6.23246	0.0117472	0.346254			IGDCC3	-0.585888	7.90969	0.035426	1
C22orf42	-0.597731	7.33233	0.0118172	0.346726			MAGEH1	-0.443671	8.17603	0.0355147	1
IGF1R	-0.194001	8.16321	0.0118202	0.346726			TCEB3	-0.441876	8.17424	0.0355147	1
KIAA1456	0.2363	7.70587	0.0118229	0.346726			PCK2	0.606516	7.87463	0.0355188	1
SAT1	-0.235761	8.00166	0.0118953	0.348264			CLUL1	0.582319	7.87355	0.0355188	1
ENSG00000267198	-0.984733	6.39112	0.0120115	0.351074			PRR29	-0.536661	8.04228	0.0355865	1
RAB11A	-0.204141	8.10483	0.0120713	0.35223			IFIT1	-0.446122	8.14088	0.0360628	1
SLC9C1	-1.08668	6.58683	0.0121506	0.353469			PHEX	-0.445052	8.14494	0.0360628	1
EMC2	-0.291167	7.7568	0.0121543	0.353469			ZNF784	0.609343	7.82655	0.0364008	1
ENSG00000236572	0.790193	6.24302	0.0122056	0.354136			RP4-614C15.2	-0.619622	7.86196	0.0365485	1
AK5	0.822498	6.43385	0.0122179	0.354136			ENSG00000253880	-0.592209	7.86383	0.0365485	1
ENSG00000230490	-0.914107	6.57333	0.0123332	0.356884			FAM53B	-0.51982	7.95127	0.0367364	1
PLA2G6	-0.546157	6.61922	0.0124718	0.360297			IQCH-AS1	-0.402458	8.27435	0.0367461	1
HADHB	-0.288006	7.80885	0.0125245	0.361221			GDI1	-0.384633	8.27863	0.0367461	1
DIAPH2	-0.717159	7.00569	0.012686	0.365185			SMS	-0.377014	8.27706	0.0367461	1
RRP8	-0.464191	7.13098	0.0127039	0.365185			MSL2	-0.446378	8.14882	0.036952	1
MAGEA10	-0.323134	7.16111	0.01275	0.365314			SOWAHA	0.537855	7.92316	0.0369814	1
CCDC14	0.591843	7.0809	0.0127503	0.365314			ZNF284	-0.489995	8.04817	0.0370397	1
RP11-304L19.5	-0.692211	6.76841	0.012807	0.365374			ZNF189	0.466207	8.08389	0.0371319	1
IFT52	-0.937714	6.85787	0.0128075	0.365374			DUSP5	0.459129	8.07268	0.0372906	1
RPS6KL1	-0.417006	6.8571	0.0128422	0.365374			MCRS1	-0.560897	7.97445	0.0373966	1
NPIPA3	-0.820636	6.37049	0.0128558	0.365374			DISP2	0.610642	7.85177	0.0376655	1
CFC1B	-0.411033	7.33259	0.0128775	0.365374			ENSG00000223804	-0.450389	8.19394	0.0377467	1
SH2D6	-0.61506	6.50216	0.0128783	0.365374			TMEM161B	-0.434129	8.19182	0.0377467	1
CBX4	0.910777	6.45438	0.0129281	0.366192			DACH1	0.40909	8.20312	0.0377963	1
RMDN2	0.704598	6.63498	0.0129707	0.366623			H2AFJ	-0.433396	8.15407	0.0378244	1
MISP	-1.23674	6.32259	0.0129855	0.366623			MOAP1	-0.428457	8.15646	0.0378244	1
PVRL3	0.296451	7.6705	0.0131517	0.368463			C18orf21	-0.581152	7.93097	0.0381392	1
DDO	1.15413	6.30162	0.0131559	0.368463			GCA	-0.469513	8.11821	0.0382228	1
USP1	-0.46985	7.39373	0.0131724	0.368463			TMEM199	-0.443973	8.12071	0.0382228	1
ACTR3C	0.310648	7.27904	0.013179	0.368463			GMFG	-0.416073	8.12189	0.0382228	1
OGG1	-1.19891	6.33815	0.0132044	0.368463			TEKT4	-0.576413	7.80119	0.0383645	1
ACMSD	-0.823315	6.2509	0.0132046	0.368463			BAK1	-0.555838	7.80099	0.0383645	1
MAPRE1	-0.197999	8.05503	0.0132701	0.368463			MT1A	-0.540909	7.80018	0.0383645	1
LINC00866	-0.861395	6.25288	0.0133256	0.368463			ARHGEF2	-0.527982	7.80052	0.0383645	1
UBA7	-0.859795	6.25212	0.0133256	0.368463			RP11-489G11.3	-0.520555	7.79984	0.0383645	1
PAPPA-AS1	-0.855277	6.25287	0.0133256	0.368463			CPA1	-0.514066	7.80008	0.0383645	1
ATP6V1B1	-0.846569	6.25182	0.0133256	0.368463			STON2	-0.437326	8.15957	0.03868	1
ENSG00000267055	-0.845873	6.2534	0.0133256	0.368463			RNF145	-0.428365	8.1628	0.03868	1
SCRT2	-0.843389	6.25108	0.0133256	0.368463			RPS6KL1	-0.417569	8.20427	0.0391638	1
REEP5	-0.19556	8.1374	0.0134711	0.371897			GRWD1	-0.518176	8.0032	0.039228	1
GOLGA3	-0.208965	7.94817	0.0134944	0.37195			LINC02471	-0.540941	7.78807	0.0392885	1
HDDC2	-0.556951	7.3205	0.0135398	0.372613			CORT	-0.523906	7.78711	0.0392885	1
DEPDC1B	0.961298	6.30918	0.0136437	0.37488			SRY	-0.512357	7.78646	0.0392885	1
CSK	1.09977	6.30997	0.0138051	0.378717			GP1BA	-0.508543	7.78625	0.0392885	1
ENSG00000197991	-1.26995	6.56866	0.013869	0.379872			KCTD17	-0.503377	7.78596	0.0392885	1
KANSL1	0.236676	7.66438	0.013958	0.381116			LOC100288570	0.606066	7.86929	0.0393094	1
HIST3H2A	-1.22114	6.43186	0.0139771	0.381116			PIAS3	-0.524197	7.95919	0.0394201	1
SLC4A8	-0.292674	7.38199	0.013996	0.381116			ARNTL	-0.562677	7.89861	0.0394309	1
TIMM22	-0.621633	7.24707	0.014002	0.381116			MFSD10	-0.638329	7.85429	0.0394612	1
CD68	-0.414688	7.23129	0.0140431	0.38164			ENSG00000224099	-0.631465	7.85002	0.0394612	1
DCPS	-1.02733	6.78174	0.0141576	0.384151			MYPOP	-0.599403	7.85246	0.0394612	1
CST2	1.09997	6.28651	0.0142161	0.38514			MSN	0.501584	7.98738	0.0395261	1
MOAP1	-0.624078	6.98642	0.0142609	0.385753			CNTN5	0.48708	7.98413	0.0395261	1
NDUFS6	-0.345189	7.33832	0.0142975	0.386144			USP41	0.536451	7.88489	0.0395276	1
SLC25A5	-0.194851	8.04431	0.0143871	0.387293			KIAA0825	-0.442473	8.13297	0.0402207	1
TAGLN2	-0.321046	7.7356	0.0144016	0.387293			HDDC2	-0.425168	8.17039	0.0403408	1
AIMP1	-0.239102	7.66533	0.0144073	0.387293			CYTH4	0.527195	7.94636	0.0404901	1
BMP8B	0.494864	6.89366	0.014429	0.387293			LRRD1	-0.422217	8.21532	0.0405247	1
RP11-234B24.6	-0.359718	7.36818	0.0145047	0.388726			RAI14	0.473041	8.02507	0.040807	1
PARM1	0.193677	8.09748	0.0145364	0.388978			GRB10	0.429477	8.05795	0.0409488	1
CHD3	0.467669	7.20483	0.0145942	0.389925			SEL1L3	0.569478	7.91653	0.0410308	1
OAS1	-1.04846	6.75246	0.0146523	0.390877			SCAI	0.506557	7.91692	0.0410308	1
GPR85	-0.685359	6.2487	0.0146822	0.391075			HIST1H1E	-0.392975	8.27529	0.041135	1
NFYA	-0.856534	6.76396	0.0147606	0.391192			FBXO25	-0.454016	8.1378	0.0411898	1
KLHL9	-0.395866	7.4966	0.0147695	0.391192			ERMAP	-0.476817	8.07061	0.0412394	1
CLTA	-0.263295	7.54638	0.0147755	0.391192			SMIM18	-0.585892	7.93785	0.0412634	1
BASP1	0.62986	6.22213	0.0148886	0.391192			VPS26A	-0.457477	8.10419	0.041559	1
COL6A2	0.626126	6.22356	0.0148886	0.391192			GFAP	0.551968	7.84583	0.0416362	1
APCS	0.578887	6.2214	0.0148886	0.391192			TMEM51	0.540985	7.84599	0.0416362	1
DTX1	0.570263	6.22071	0.0148886	0.391192			COX10	-0.544838	7.98707	0.0419173	1
RET	0.55941	6.22152	0.0148886	0.391192			AC109642.1	-0.526467	7.98971	0.0419173	1
KCNK5	0.548409	6.22129	0.0148886	0.391192			STAM	-0.439828	8.18396	0.0419348	1
NPIPA8	0.823868	6.34733	0.0149817	0.392018			HARS2	-0.577527	7.96256	0.0420565	1
SPAG6	-0.573004	6.92065	0.0149847	0.392018			HHIPL1	-0.553534	7.96245	0.0420565	1
APOL2	-0.193713	8.04751	0.0149955	0.392018			PPFIA3	-0.638918	7.84253	0.042129	1
ENSG00000187990	0.86074	6.24816	0.0150101	0.392018			DNAJC5G	-0.606331	7.84214	0.042129	1
MPP1	-0.620104	7.31472	0.0151189	0.394269			PAH	-0.585173	7.84169	0.042129	1
SLC39A4	-0.314957	7.16743	0.01517	0.395009			RHOQ	-0.434924	8.14344	0.0421389	1
PRG4	0.807888	6.74017	0.0152177	0.395388			DENND4C	-0.411562	8.23428	0.0424624	1
POLR1C	-0.551993	7.16238	0.0152354	0.395388			NOSIP	-0.449032	8.11171	0.0426849	1
IGFLR1	-1.29174	6.37237	0.0152737	0.395388			KIAA0556	-0.415945	8.19211	0.0427069	1
LYST	0.363984	7.57112	0.015293	0.395388			SDR42E1	-0.646844	7.86974	0.0427594	1
ARID3B	-0.371908	6.99338	0.0152998	0.395388			CRB3	-0.580424	7.92522	0.0427813	1
PSMG2	-0.489678	7.27378	0.0153207	0.395388			ENSG00000138294	-0.570061	7.92319	0.0427813	1
LINC01579	0.619914	6.54456	0.0153948	0.395758			SESN2	-0.526231	7.92272	0.0427813	1
SCRIB	0.785613	6.25818	0.0154262	0.395758			TH	0.565267	7.81672	0.0429228	1
P4HA1	-0.425026	7.46481	0.0154378	0.395758			SAE1	-0.51878	8.01658	0.0430196	1
CAMK2N1	-0.229954	7.80177	0.0154441	0.395758			FBN1	-0.417894	8.15236	0.0430682	1
FRAS1	1.01512	6.57583	0.015469	0.395758			DDB2	-0.518976	8.04525	0.0431422	1
TRIB3	-1.08774	6.68552	0.0154714	0.395758			GPRACR	-0.478501	8.05143	0.0431422	1
RASD1	0.316745	7.4019	0.0156775	0.400004			PMEPA1	0.582837	7.86632	0.0437459	1
ARL14EP	-0.421242	7.37533	0.0157327	0.400004			PLEKHB1	0.537569	7.86424	0.0437459	1
SMIM18	-1.02109	6.6765	0.015762	0.400004			C4A	0.511993	7.8638	0.0437459	1
TXLNA	-0.190514	8.10048	0.0157655	0.400004			CDC6	-0.539445	7.90406	0.0437593	1
STT3A	-0.197961	7.97175	0.0157698	0.400004			RN7SKP176	-0.434471	8.12244	0.043787	1
ADSL	-0.387468	7.36752	0.0157943	0.400004			NKAIN1	-0.603699	7.811	0.0437922	1
TMEM183A	-0.51841	7.28573	0.0157981	0.400004			C2orf70	-0.570286	7.81035	0.0437922	1
PSMD4	-0.29798	7.64446	0.0158722	0.401159			MB21D2	-0.568463	7.81119	0.0437922	1
DPM1	-0.647639	7.11178	0.0158898	0.401159			ITGB4	-0.556698	7.81158	0.0437922	1
ADGRB3	0.91467	6.2717	0.0159331	0.401478			ENSG00000231873	-0.522184	7.81022	0.0437922	1
RP11-25I15.3	-0.646357	6.48572	0.0159617	0.401478			GPATCH3	-0.552203	7.90621	0.0438976	1
RP11-254I22.3	-1.24786	6.33793	0.0159715	0.401478			SLC27A2	0.565327	7.88487	0.0439145	1
LLPH	-0.388891	7.28596	0.0159994	0.401599			TXNRD3	0.522763	7.88021	0.0439145	1
ENSG00000268352	0.697405	6.25817	0.0160326	0.401853			OSTF1	-0.401934	8.15875	0.0439776	1
FAM126A	0.860645	6.83056	0.0160713	0.402244			NAF1	-0.40428	8.20355	0.0442021	1
SERINC5	-0.376904	6.91211	0.0161182	0.402396			CCDC184	-0.636485	7.83023	0.0442095	1
LINC00511	-0.423169	7.26911	0.016137	0.402396			ENSG00000259900	-0.606646	7.83239	0.0442095	1
ENSG00000261467	-0.378636	6.9277	0.0161907	0.402396			MRPL23	-0.587779	7.94416	0.0443294	1
AKTIP	-0.698794	7.19125	0.016209	0.402396			EMC9	-0.546145	7.94772	0.0443294	1
PTPRD	-1.09414	6.61329	0.0162579	0.402396			RASGEF1A	0.469806	8.00791	0.0445918	1
CORT	-0.835234	6.25104	0.0162841	0.402396			AATF	-0.507526	7.97397	0.0446404	1
SYNDIG1L	-0.81333	6.24955	0.0162841	0.402396			RASAL2	-0.465554	8.05456	0.0446918	1
RAG2	-0.80571	6.2508	0.0162841	0.402396			DYRK4	-0.46681	8.02615	0.0448568	1
CFH	0.675233	6.23215	0.0162852	0.402396			APOL3	-0.63035	7.82227	0.0451114	1
VPS4A	-0.499812	7.16885	0.0163361	0.402649			TSACC	-0.617047	7.82101	0.0451114	1
BLOC1S2	-0.397712	7.5509	0.0163417	0.402649			NRG3	-0.523131	7.82107	0.0451114	1
FAR1	-0.514804	7.37575	0.016463	0.404788			ARL2BP	-0.460544	8.08915	0.0451883	1
FBXO4	0.300091	7.14461	0.016475	0.404788			CHMP2A	-0.355718	8.32598	0.0454368	1
CNOT6L	-0.425691	7.52971	0.0165038	0.404923			RCBTB2	-0.437342	8.13095	0.0459201	1
C8orf37	-0.380375	7.03281	0.0165721	0.40563			SIX2	-0.527523	8.00007	0.0462583	1
BOLA2B	-0.358005	7.16932	0.0165792	0.40563			LINC02472	0.514566	7.81162	0.0462811	1
SEC23B	-0.413604	7.5923	0.0166055	0.405705			CTD-2540M10.1	0.512613	7.81178	0.0462811	1
DHX36	0.198869	7.92646	0.0166506	0.406034			MEIS3	-0.560126	7.93058	0.0463732	1
DNHD1	-0.857663	6.54427	0.0166656	0.406034			TRIML2	-0.432877	8.09651	0.0464477	1
PRDX6	-0.288404	7.72724	0.0167645	0.407717			UBXN1	-0.376929	8.27687	0.046519	1
ENSG00000230410	0.843941	6.25576	0.0167814	0.407717			SLC25A1	-0.418382	8.17655	0.0465883	1
PPP6C	-0.392458	7.63685	0.016878	0.409492			ENSG00000237851	-0.487775	8.0307	0.0466535	1
ENSG00000260023	1.0464	6.31447	0.0169056	0.409545			MRPL28	-0.478765	8.03222	0.0466535	1
INHBA	1.10823	6.48347	0.0169373	0.409545			LRRK2	-0.555055	7.86174	0.0468952	1
GPATCH3	-1.10674	6.52049	0.0169508	0.409545			MRPL16	-0.416995	8.13767	0.0469512	1
RP11-166B2.1	0.56788	6.5184	0.0169817	0.409711			GPR37	0.470895	7.78125	0.0469545	1
TRAPPC1	-0.261362	7.46223	0.0170047	0.409711			ENSG00000224959	0.460703	7.77852	0.0469545	1
CENPS-CORT	-0.938103	6.28359	0.0170414	0.410028			TRAF1	0.449983	7.78104	0.0469545	1
FIS1	-0.230542	7.73743	0.0171239	0.411445			KIF2C	0.447257	7.78024	0.0469545	1
LRRIQ3	1.15386	6.33855	0.0171864	0.412378			TAGLN	0.441253	7.78134	0.0469545	1
TFPT	-1.10027	6.41606	0.0172283	0.412815			SCNN1G	0.439489	7.77979	0.0469545	1
NPY	0.918697	6.87678	0.0173413	0.414556			SLC16A14	0.432251	7.77963	0.0469545	1
MIEF1	-0.573714	7.09932	0.0174089	0.414556			OLFM4	0.422904	7.77983	0.0469545	1
ARHGAP29	0.297356	7.21981	0.0174191	0.414556			STEAP1	0.415009	7.77949	0.0469545	1
GLRA1	-0.56581	7.03055	0.0174266	0.414556			ODF3B	0.406355	7.77909	0.0469545	1
TRAPPC5	-0.587171	6.86397	0.017487	0.414556			IQSEC2	0.404268	7.77895	0.0469545	1
F3	-0.332138	7.52507	0.0175478	0.414556			ASTN1	0.402535	7.77903	0.0469545	1
DIABLO	-0.238954	7.69144	0.0175614	0.414556			PLA2G7	0.387283	7.77993	0.0469545	1
MOB4	-0.250999	7.62122	0.0175916	0.414556			C11orf31	-0.388607	8.2892	0.0475643	1
ALDOC	-0.76289	7.20365	0.017618	0.414556			VAV3	-0.45747	8.10268	0.0476786	1
TNFSF13B	-1.00059	6.27179	0.01763	0.414556			AURKAIP1	-0.43549	8.06896	0.0476884	1
GRIK2	0.254515	7.44474	0.0176502	0.414556			HFM1	0.531077	7.9243	0.0478209	1
GDPGP1	-0.537093	6.67822	0.0176553	0.414556			ILVBL	-0.56994	7.91234	0.0480028	1
ENSG00000268544	-1.03552	6.49176	0.0176727	0.414556			HS6ST1	-0.40926	8.18769	0.0482324	1
SRL	-0.432663	6.74339	0.0176804	0.414556			MIR194-2HG	-0.481681	8.00811	0.0483561	1
RECK	0.9664	6.3845	0.0176913	0.414556			ERCC2	-0.469744	8.03709	0.048409	1
GPR132	0.605816	6.39709	0.017736	0.414556			RECK	0.518635	7.85872	0.0485835	1
CLGN	0.419584	7.4336	0.0177375	0.414556			FAM120C	0.487625	7.98869	0.0486735	1
LINC02530	-0.386978	6.88056	0.0177377	0.414556			ZNF570	0.511586	7.87554	0.0488172	1
CAPN1	-0.688205	6.78381	0.0177531	0.414556			C9orf40	0.510982	7.87592	0.0488172	1
COA3	-0.20125	8.0046	0.0178182	0.41552			CTC-503J8.6	-0.570848	7.89532	0.0489388	1
PID1	0.689969	6.22914	0.017966	0.41777			KCNH7	-0.579791	7.8969	0.0490766	1
SLX1A	-0.730825	6.59337	0.0179835	0.41777			PRKAR1B	-0.529661	7.89488	0.0490766	1
TNFRSF12A	-0.692996	6.90951	0.0179866	0.41777			KCNJ3	-0.473986	8.07717	0.0491352	1
LINC02469	-0.410192	6.75954	0.0180839	0.419469			XPNPEP1	-0.447553	8.07586	0.0491352	1
RP11-667K14.3	-1.11523	6.39472	0.0181816	0.42065			TGDS	-0.441464	8.07412	0.0491352	1
MYPOP	-1.06397	6.37384	0.0181831	0.42065			BTBD10	-0.427803	8.07363	0.0491352	1
RALGPS1	-0.278627	7.46129	0.0182281	0.420904			SLC5A12	0.538338	7.80528	0.0495375	1
TREX2	-0.668565	6.23984	0.0182424	0.420904			MMP1	0.500954	7.80679	0.0495375	1
ATP6V1B2	-0.190017	8.03167	0.018335	0.422482			MUC13	0.493775	7.80617	0.0495375	1
SMIM7	-0.203329	7.89114	0.0184966	0.425441			MARCKSL1	0.489157	7.80626	0.0495375	1
BAG4	-0.465893	7.66739	0.0185128	0.425441			CALD1	-0.365806	8.25335	0.049552	1
TERF2	-0.252215	7.67344	0.0185367	0.425441			CHMP1A	-0.520835	7.98592	0.0496369	1
CNEP1R1	-0.282829	7.58743	0.0185844	0.425645			BABAM1	-0.400828	8.20035	0.0498013	1
ZNF691	-1.1443	6.7055	0.0185945	0.425645			PIM2	-0.392922	8.20449	0.0498013	1
CD44	0.704442	7.13331	0.0187054	0.42737			RPS19BP1	-0.377664	8.20146	0.0498013	1
TMEM56	0.478148	6.74086	0.0187291	0.42737			MED7	-0.433556	8.15349	0.0499044	1
LINC01067	-0.762718	6.27695	0.0187435	0.42737			NECAB1	-0.410208	8.15841	0.0499044	1
COQ5	-0.453892	7.26189	0.01881	0.428012			LINC01409	-0.453123	8.11325	0.0500551	1
MTHFD2	0.373017	7.2717	0.0188207	0.428012			RPE	-0.41643	8.11661	0.0500551	1
TPST1	-0.917561	6.7307	0.0188573	0.428284			HBG2	-0.490912	8.04707	0.0501229	1
BAALC	-1.05351	6.29535	0.0188912	0.428495			SALL2	-0.483895	8.04398	0.0501229	1
APEX1	-0.52117	7.45219	0.0190513	0.431565			SLC25A43	-0.46551	8.0447	0.0501229	1
CKMT2	-0.924259	6.28408	0.0191035	0.432187			FBXO30	-0.534051	7.96559	0.0502606	1
EPHB1	-0.757921	6.24672	0.0191809	0.433006			NSMCE3	-0.519502	7.96289	0.0502606	1
ENSG00000168274	-0.853938	6.2671	0.0191895	0.433006			DIAPH2	-0.451315	8.08038	0.0505474	1
PDE7B	0.696066	6.50179	0.0193736	0.435378			DRAM2	-0.407078	8.15975	0.0508428	1
ENSG00000254615	1.08272	6.2936	0.0193788	0.435378			LINC01106	0.546216	7.83496	0.0508499	1
CALCB	1.05964	6.29416	0.0193788	0.435378			TRIB2	0.531274	7.83277	0.0508499	1
FAM224A	-0.783505	6.38326	0.0194954	0.435378			WSCD1	0.498156	7.95001	0.0511057	1
SCG2	0.166552	8.33476	0.0195044	0.435378			KMO	-0.58226	7.85163	0.051119	1
FARSB	-0.40025	7.48651	0.0195212	0.435378			C9orf69	-0.547002	7.8497	0.051119	1
MEG3	0.168719	8.25282	0.0195664	0.435378			MED28	-0.399794	8.21176	0.0512969	1
RP4-614C15.2	-0.755304	6.29579	0.0195832	0.435378			FASTKD2	-0.407041	8.16803	0.0517587	1
TLR1	0.72692	6.23067	0.0195919	0.435378			MRPL55	-0.390938	8.16883	0.0517587	1
RTP4	0.712416	6.23094	0.0195919	0.435378			KLB	-0.374119	8.27467	0.0518708	1
REXO1	0.698544	6.22858	0.0195919	0.435378			PET112	-0.356852	8.27474	0.0518708	1
KRTCAP3	-1.12613	6.57669	0.0195945	0.435378			USP29	-0.509935	7.99383	0.0520446	1
RNMTL1	-1.05207	6.60861	0.0196579	0.435869			PPP5C	-0.490516	7.99542	0.0520446	1
PLCB1	-0.645843	7.04053	0.0196792	0.435869			STX1B	-0.551865	7.92012	0.0521454	1
LINC00574	-0.33442	7.01593	0.0196917	0.435869			C6orf226	-0.551848	7.91821	0.0521454	1
ENSG00000223804	-0.494185	6.59838	0.0197735	0.435897			CDK5R2	-0.549154	7.92065	0.0521454	1
SLK	0.231629	7.80293	0.0197747	0.435897			KCNQ2	0.50397	7.95946	0.052222	1
NDRG1	-0.374551	7.24767	0.0198368	0.435897			ANK2	0.488084	7.95932	0.052222	1
MARK1	-0.682559	7.10145	0.0198387	0.435897			TMEM39A	-0.457964	8.13052	0.0523193	1
C1orf194	-1.19676	6.35863	0.0198805	0.435897			IGFBP4	0.535866	7.79898	0.0524572	1
CPT1B	-0.963282	6.61089	0.0198827	0.435897			GASK1A	0.534002	7.80138	0.0524572	1
CCT5	-0.240702	7.88941	0.0198965	0.435897			FANK1	0.507036	7.80028	0.0524572	1
WASF2	-0.304305	7.5832	0.0199377	0.435897			COQ5	-0.387537	8.22465	0.0527212	1
ALDH1A1	-0.183147	8.19828	0.0199552	0.435897			IRF9	-0.357904	8.22685	0.0527212	1
HSPD1	-0.182139	8.1679	0.0199619	0.435897			MAGEA10	-0.370931	8.28585	0.0529472	1
UVSSA	-0.557321	6.86893	0.0200137	0.435897			INO80E	0.516145	7.89169	0.0529849	1
FAM78B	-0.786286	6.24808	0.0200432	0.435897			CELF3	-0.497643	7.96973	0.0531168	1
LRP1B	-0.771426	6.24727	0.0200432	0.435897			PEX11B	-0.443705	8.09237	0.053269	1
PMP22	-0.761496	6.24626	0.0200432	0.435897			ALKBH1	-0.537852	7.94593	0.0533059	1
BGN	0.669447	6.25517	0.0201174	0.435906			ST20	-0.489401	7.94615	0.0533059	1
BMP2	-0.926923	6.27255	0.0201187	0.435906			ATP6V0C	-0.360163	8.29504	0.0534655	1
SRPX2	-0.897479	6.27222	0.0201187	0.435906			IRS1	0.494566	7.78643	0.0535894	1
AURKAIP1	-0.66207	6.90774	0.0202206	0.437568			ENSG00000260805	0.481254	7.7857	0.0535894	1
TAP2	0.973001	6.29935	0.0202623	0.437712			SDCBP2	0.478428	7.78622	0.0535894	1
NAPA	-0.217727	7.76018	0.0202775	0.437712			HSD11B1	0.468304	7.78637	0.0535894	1
CHCHD6	-1.11366	6.57504	0.0203685	0.438654			SOCAR	0.461176	7.7861	0.0535894	1
ENSG00000269614	0.422202	6.87294	0.0203715	0.438654			IL5RA	0.454779	7.78564	0.0535894	1
SPATS2L	0.324115	7.08869	0.0204209	0.439158			YAP1	0.453835	7.78549	0.0535894	1
RABEP1	0.381907	7.48569	0.0204567	0.439158			TMEM202-AS1	0.445044	7.78538	0.0535894	1
LRRC37A	0.281713	7.23455	0.0204705	0.439158			ADAM12	0.426117	7.7822	0.0535894	1
PCDHGA12	0.850916	6.24439	0.0205138	0.439545			ENSG00000167383	-0.615029	7.86692	0.0541775	1
COL1A2	-0.576022	6.52696	0.0206392	0.44169			ENSG00000196559	-0.554316	7.87002	0.0541775	1
MYO19	-0.256119	7.42926	0.0206712	0.441749			BRMS1L	-0.526872	8.00053	0.0543898	1
PVR	-0.74668	6.81434	0.0207143	0.441749			AKAP17A	-0.516106	7.99888	0.0543898	1
CCDC7	0.457991	7.00858	0.0207181	0.441749			KLHL25	0.509715	7.79506	0.0546445	1
CHAC2	-1.05172	6.63134	0.0208341	0.442212			GRIK1	0.497267	7.79391	0.0546445	1
PTPMT1	-0.487647	7.27006	0.0208441	0.442212			ENSG00000254731	0.489107	7.79488	0.0546445	1
DHCR24	1.02535	6.45745	0.020845	0.442212			ENSG00000234503	0.482873	7.79622	0.0546445	1
REC8	-0.834228	6.67687	0.0208828	0.442212			GLI4	0.479265	7.7942	0.0546445	1
RFX3-AS1	-0.927627	6.30964	0.0208914	0.442212			SLC6A9	-0.583699	7.88517	0.0547071	1
SLC22A23	1.04536	6.32484	0.0209009	0.442212			KDELR3	-0.582415	7.88419	0.0547071	1
B3GNT5	0.417011	7.1809	0.0209175	0.442212			ZDHHC6	-0.458586	8.06585	0.055013	1
TSPAN5	0.265525	7.34033	0.0210109	0.443537			AKR1D1	-0.45193	8.06359	0.055013	1
SGPL1	-0.47681	7.45935	0.0210311	0.443537			MRPL12	-0.593477	7.83895	0.0552209	1
TRIQK	-0.21828	7.76327	0.0210811	0.443899			UBASH3B	-0.578011	7.84011	0.0552209	1
SNRPA1	-0.324965	7.37669	0.0210992	0.443899			LMCD1	-0.543197	7.83798	0.0552209	1
C12orf54	-0.681689	6.25454	0.0212057	0.444122			ZNF222	-0.542615	7.84024	0.0552209	1
FERMT3	0.873337	6.25477	0.0212104	0.444122			FFAR4	-0.378761	8.24876	0.0553649	1
FAM76B	0.809583	6.71592	0.0212112	0.444122			STC2	0.536164	7.78969	0.055421	1
FGL1	-1.00608	6.28866	0.0212118	0.444122			TMEM47	-0.538084	7.79965	0.0556143	1
GOLT1A	-0.917118	6.64745	0.0212588	0.444572			ENSG00000258028	-0.516117	7.7988	0.0556143	1
ENDOV	-0.575091	6.73012	0.0213045	0.444994			PCDHGA4	-0.514966	7.7989	0.0556143	1
SFT2D1	-0.349823	7.28305	0.0213402	0.445198			CCDC78	-0.513056	7.79809	0.0556143	1
CERS6	-0.393624	7.44696	0.0213654	0.445198			LOC100996643	-0.499224	7.79777	0.0556143	1
ZNF468	-0.393452	7.1324	0.0214306	0.446024			FANCE	-0.49288	7.79748	0.0556143	1
PGPEP1	-0.25473	7.4492	0.0214569	0.446037			SMPD2	-0.471746	7.79751	0.0556143	1
ZNF37A	0.24236	7.62829	0.0214969	0.446317			MIR7515HG	-0.457825	7.79731	0.0556143	1
SATL1	-1.00517	6.46789	0.0215416	0.446317			N6AMT2	-0.499831	7.97631	0.0558962	1
ING3	0.390851	7.61626	0.0215565	0.446317			GNAZ	-0.36069	8.2574	0.0559847	1
BLZF1	-0.426868	7.29373	0.0215894	0.446317			TBX1	0.518878	7.83068	0.0561638	1
MRPS22	-0.286182	7.39387	0.0215984	0.446317			C11orf95	-0.52173	7.92683	0.0561757	1
AKR1A1	-0.20436	7.9122	0.0216892	0.447661			HEATR1	-0.457539	8.03477	0.0562405	1
RAB37	-0.645481	6.32942	0.0217519	0.448423			LINC01344	-0.419001	8.15141	0.0565196	1
KRAS	-0.276113	7.56542	0.0218678	0.450281			HLA-F	-0.383472	8.15728	0.0565196	1
GSTCD	-0.582127	6.77349	0.0219144	0.450458			USP39	-0.45862	8.07258	0.0565595	1
TOM1L1	-0.346595	7.66057	0.0219549	0.450458			NUDCD1	-0.50741	8.00819	0.0566718	1
PDZD4	-1.0923	6.49291	0.0219565	0.450458			DDX31	-0.497906	8.00683	0.0566718	1
FBXL5	-0.407499	7.58903	0.0219799	0.450458			SDK1	-0.482017	8.00385	0.0566718	1
PAM16	-0.527949	7.00756	0.0221672	0.452278			NR2F6	-0.471022	8.00682	0.0566718	1
RAET1E	0.382186	6.77549	0.0221744	0.452278			AP000253.1	-0.403375	8.206	0.0567979	1
ENSG00000232855	-1.03508	6.30576	0.0221969	0.452278			GNB5	-0.366676	8.20592	0.0567979	1
CPA2	-0.924207	6.27104	0.0221977	0.452278			CCND3	-0.445756	8.1119	0.057098	1
GOLGA8Q	-0.925923	6.26629	0.0221985	0.452278			IFT46	-0.430342	8.11083	0.057098	1
ARL4D	-1.08988	6.56051	0.0222392	0.452578			SIM1	0.4065	8.13193	0.0571237	1
MTIF3	0.21971	7.71124	0.0222717	0.452649			USP25	-0.397786	8.15973	0.0575034	1
C9orf57	-0.715336	6.35974	0.0222946	0.452649			AAMP	-0.441914	8.07942	0.0580649	1
ENSG00000256686	-0.619576	6.41192	0.0223774	0.453799			TSFM	-0.406005	8.07871	0.0580649	1
TMEM179B	-0.253841	7.75642	0.0224343	0.454426			SH2D6	-0.450146	8.04172	0.0580833	1
MFSD10	-1.02915	6.3683	0.0225047	0.454777			ENTPD3	-0.336069	8.28061	0.058308	1
TMEM51	0.942597	6.36901	0.0225172	0.454777			GSTCD	-0.426701	8.12056	0.0583083	1
XPA	-0.547492	7.01452	0.02253	0.454777			ANKRD13D	-0.420744	8.1203	0.0583083	1
SNTB2	-0.273968	7.37024	0.0226093	0.45585			ERI3	-0.404607	8.12139	0.0583083	1
SYT15	-0.39487	6.90833	0.0226755	0.456316			EDC3	-0.504609	7.98418	0.0585972	1
ODF3B	0.61861	6.22687	0.0227045	0.456316			CBLL1	-0.498109	7.9823	0.0585972	1
SNRPC	-0.268733	7.6859	0.022711	0.456316			KCTD7	-0.476951	7.98167	0.0585972	1
ADPRHL1	1.12952	6.34286	0.0228008	0.457353			LINC02476	-0.470268	7.98168	0.0585972	1
DLD	-0.321509	7.74661	0.0228258	0.457353			DUS2	-0.622676	7.82956	0.0588162	1
ELAVL3	0.477606	6.21847	0.022853	0.457353			SNHG25	-0.592812	7.82881	0.0588162	1
OR2A4	0.513607	6.22567	0.0228818	0.457353			FADD	-0.591758	7.82771	0.0588162	1
ZFX	0.227071	7.68092	0.0228939	0.457353			BRAT1	-0.585988	7.82767	0.0588162	1
TUFM	-0.52174	7.34557	0.022975	0.458448			RRP9	-0.571609	7.82907	0.0588162	1
GPRC5B	0.828165	6.26376	0.0230623	0.459263			SYNM	-0.537853	7.82709	0.0588162	1
CDC42EP3	0.197292	7.89807	0.0230686	0.459263			DENND1B	-0.357127	8.28782	0.0588512	1
CBY1	-0.783474	7.03826	0.0231098	0.459558			ZNF335	-0.498139	8.00901	0.0588901	1
NABP2	-0.415902	7.17679	0.023148	0.459674			CASP3	-0.470639	8.01375	0.0588901	1
GALT	-0.853617	6.8806	0.0231831	0.459674			VPS52	-0.460596	8.01172	0.0588901	1
ENSG00000253476	0.552105	6.48654	0.0232154	0.459674			PRADC1	0.495138	7.8834	0.0589393	1
RNF145	-0.530763	7.18712	0.0232212	0.459674			ZNF184	0.484807	7.88373	0.0589393	1
TOX4	-0.209871	7.82046	0.0232863	0.460439			COG6	-0.360932	8.22408	0.0590391	1
CFC1	-0.326628	7.59873	0.0233748	0.461666			MAN2A2	-0.377657	8.23065	0.0597473	1
TEX14	-0.916765	6.26996	0.023416	0.461955			MAF1	-0.525107	7.95901	0.0598646	1
CLTCL1	-1.2006	6.40809	0.0234474	0.462			MUL1	-0.502572	7.95936	0.0598646	1
MTCH2	-0.286122	7.77485	0.0234713	0.462			SDHAF1	-0.575169	7.85931	0.0598759	1
POLR2C	-0.459065	7.40627	0.0235394	0.46205			ENSG00000268400	-0.573035	7.85706	0.0598759	1
PCLO	0.176578	8.11336	0.0235524	0.46205			EEF1E1-BLOC1S5	-0.563862	7.85895	0.0598759	1
PELI1	-0.66967	7.02287	0.0235534	0.46205			NCAPG2	-0.555643	7.85933	0.0598759	1
NR4A1	0.254025	7.34605	0.0235944	0.462334			ENSG00000255872	-0.554931	7.85662	0.0598759	1
TH	1.08755	6.34519	0.0236728	0.463348			RP11-864I4.1	-0.553714	7.85788	0.0598759	1
ENSG00000267539	-0.390867	6.79618	0.0237051	0.463438			ASB13	0.550375	7.84955	0.0600169	1
COMMD9	-0.250956	7.64436	0.0237306	0.463438			S100A10	-0.54987	7.93495	0.0600861	1
MACF1	0.173942	8.10346	0.0238174	0.463776			TRIB3	-0.539882	7.93531	0.0600861	1
PCDHGA4	-1.10835	6.31214	0.0238278	0.463776			GCHFR	-0.523045	7.93388	0.0600861	1
RP11-441O15.3	-1.0665	6.31101	0.0238278	0.463776			ENSG00000260620	-0.403517	8.17788	0.0603025	1
CNIH1	-0.374898	7.59887	0.0238587	0.463859			PTBP2	-0.388975	8.17842	0.0603025	1
MTURN	-0.352919	7.38325	0.0238996	0.464137			SERF1A	-0.366667	8.23583	0.0604366	1
AATK	-0.839108	6.53462	0.0239532	0.464187			ENSG00000262756	-0.587036	7.89198	0.0604797	1
CELA3A	-0.741912	6.28297	0.023981	0.464187			HGD	-0.506279	7.89411	0.0604797	1
ENSG00000237357	0.882221	6.42642	0.0240042	0.464187			ZNF26	-0.417268	8.13443	0.0606325	1
ENSG00000247877	0.961786	6.33525	0.0240088	0.464187			PLAU	-0.487919	7.78511	0.060797	1
TRIAP1	-0.682142	7.13105	0.0240609	0.46468			ARHGAP33	-0.482714	7.78483	0.060797	1
ANAPC4	0.57943	6.92553	0.0240995	0.46491			PTN	-0.480166	7.78469	0.060797	1
C14orf132	-0.209766	7.80597	0.0242001	0.465647			POSTN	-0.480135	7.78469	0.060797	1
ZC3H12A	0.948024	6.26718	0.0242137	0.465647			RIBC2	-0.47847	7.7846	0.060797	1
OTUB1	-0.214994	7.7326	0.0242573	0.465647			ENSG00000198366	-0.477377	7.78454	0.060797	1
CCDC39	-0.866508	6.42071	0.0242794	0.465647			ENSG00000224818	-0.472247	7.78426	0.060797	1
SERPINA1	0.978624	6.45799	0.0242864	0.465647			ENSG00000258234	-0.462008	7.78371	0.060797	1
HIST1H2BK	-1.05056	6.57323	0.0242981	0.465647			VEPH1	-0.461579	7.78368	0.060797	1
WDR24	-1.21114	6.35844	0.0243408	0.465953			ZNF205	-0.457272	7.78345	0.060797	1
CSNK2A2	-0.451446	7.40956	0.0244893	0.466916			HAS2	-0.454993	7.78333	0.060797	1
LINC00954	0.298358	7.02842	0.0244966	0.466916			FAM78B	-0.452741	7.78321	0.060797	1
LY6K	0.504732	6.6463	0.024508	0.466916			CYP1B1	-0.450131	7.78307	0.060797	1
OPRM1	-0.650291	6.35785	0.0246854	0.466916			TMEM225B	-0.446155	7.78286	0.060797	1
RBM8A	-0.27376	7.63818	0.024718	0.466916			HOXB2	-0.444767	7.78278	0.060797	1
FRG1B	-0.227157	7.58525	0.0247599	0.466916			LINC01828	-0.444251	7.78276	0.060797	1
ENSG00000234378	0.636042	6.31159	0.0248033	0.466916			RP4-704D21.2	-0.443468	7.78271	0.060797	1
LIN54	-0.369422	7.16115	0.0248427	0.466916			C19orf38	-0.435028	7.78227	0.060797	1
TFAP2A	-0.756392	6.24522	0.0248615	0.466916			SEMA6A	0.395676	8.14003	0.0608807	1
ACTRT3	-0.747824	6.24543	0.0248615	0.466916			C12orf54	-0.545503	7.81005	0.0610206	1
HOXB2	-0.745053	6.24488	0.0248615	0.466916			HS6ST3	-0.518001	7.8083	0.0610206	1
RAB38	-0.740855	6.24427	0.0248615	0.466916			ADGRF3	-0.510193	7.80776	0.0610206	1
GPR126	-0.736001	6.24469	0.0248615	0.466916			SH2D4A	-0.507003	7.80792	0.0610206	1
SFTPD	-0.726513	6.24394	0.0248615	0.466916			ENSG00000229321	-0.497547	7.80693	0.0610206	1
KCTD17	-0.724921	6.24337	0.0248615	0.466916			ENSG00000249675	-0.491561	7.80956	0.0610206	1
TMSB4Y	-0.720892	6.24363	0.0248615	0.466916			DKFZP434K028	-0.47101	7.80783	0.0610206	1
TMEM225B	-0.71984	6.24278	0.0248615	0.466916			SLX1B	-0.480711	8.02059	0.0610449	1
NANP	-0.809176	6.78528	0.0248736	0.466916			PARPBP	-0.457871	8.01906	0.0610449	1
CLEC4C	-0.742551	6.29594	0.0249456	0.467037			PTGES	-0.573228	7.87183	0.0611101	1
ENSG00000261734	-0.764725	6.61292	0.0249647	0.467037			GPR42	-0.609743	7.81714	0.0611967	1
CPPED1	-0.295752	7.2161	0.0249798	0.467037			LINC02507	-0.591196	7.81789	0.0611967	1
HABP4	-0.837324	6.80902	0.0249873	0.467037			ENSG00000267006	-0.590232	7.8177	0.0611967	1
NDUFA8	-0.392243	7.42783	0.0250686	0.467319			HAGHL	-0.587929	7.81671	0.0611967	1
CACNA2D1	0.314943	7.59485	0.0250797	0.467319			OSBPL3	-0.578307	7.81692	0.0611967	1
ALKBH7	-0.692181	6.87474	0.0250828	0.467319			TBL1Y	-0.511715	7.81914	0.0611967	1
EDARADD	-0.325638	7.47381	0.0251533	0.467319			PICK1	-0.46476	7.98944	0.061219	1
MED29	-0.243561	7.43692	0.0251564	0.467319			RNF26	-0.583244	7.87498	0.0612434	1
NMRK1	-0.413031	7.4856	0.0252079	0.467319			CNGA1	-0.552698	7.87386	0.0612434	1
EIF3K	-0.199778	7.89648	0.0252094	0.467319			STXBP5L	-0.415172	8.13672	0.0617474	1
FKBP5	0.227104	7.58072	0.025217	0.467319			ENSG00000269399	-0.38169	8.24764	0.0617601	1
PSMD5	-0.445071	7.324	0.0252559	0.467542			AC004951.6	0.411338	8.07641	0.0617882	1
USP16	-0.25234	7.60735	0.0254544	0.469614			CD83	0.501942	7.82213	0.0619915	1
PPEF1	0.987026	6.32153	0.0254796	0.469614			TBC1D30	-0.33764	8.32583	0.0622639	1
MSMP	-1.07665	6.31345	0.0254969	0.469614			HNRNPAB	-0.411297	8.10035	0.0623382	1
KIAA1614	-0.789559	6.44876	0.0254993	0.469614			FEN1	0.521427	7.89658	0.0626484	1
CSNK2A1	-0.232391	7.84234	0.0255189	0.469614			KLC2	0.483477	7.89625	0.0626484	1
CD2AP	0.344033	7.47891	0.0255295	0.469614			TMCC3	-0.408905	8.14663	0.0628317	1
SLC7A2	-0.231654	7.90352	0.0255802	0.469667			CCDC40	-0.383003	8.19783	0.0628823	1
ZNF596	-0.48787	6.92042	0.0255863	0.469667			SNTA1	-0.495117	7.9691	0.0629959	1
C16orf54	-0.855332	6.30115	0.0257027	0.471197			ENSG00000223579	-0.458246	7.97016	0.0629959	1
TMEM159	0.403249	6.9064	0.0257238	0.471197			ATG9A	-0.460195	8.02623	0.0631364	1
TIAF1	0.388794	6.84044	0.0258391	0.472812			TMEM237	-0.444143	8.02569	0.0631364	1
DDA1	-0.385559	6.85534	0.025971	0.47444			ATP5SL	-0.43657	8.02743	0.0631364	1
KIDINS220	0.181408	7.94853	0.0259826	0.47444			ABT1	-0.459943	8.06404	0.0633073	1
ZNF839	0.241332	7.43542	0.0260212	0.474649			SPDYE1	-0.565937	7.91696	0.0633114	1
RGPD4	-0.903328	6.2944	0.0260608	0.474873			CTXN2	-0.530427	7.91928	0.0633114	1
EFCAB6	0.490515	6.64201	0.0261452	0.475701			GNG7	-0.389873	8.20401	0.0636956	1
PSMD6	-0.275088	7.7216	0.0261608	0.475701			CTSV	-0.478095	7.99813	0.0637613	1
PAM	0.159303	8.31981	0.0261985	0.475889			DNAJC28	0.452758	7.94919	0.063769	1
EYA3	-0.192258	7.92039	0.0262828	0.476923			LINC02632	-0.539715	7.94034	0.0638719	1
KLHL42	0.264909	7.77718	0.0263967	0.477923			ZFP1	-0.526279	7.94237	0.0638719	1
CTRL	0.782906	6.45679	0.026466	0.477923			CANT1	-0.517529	7.94139	0.0638719	1
NAV3	0.239409	7.38286	0.0264727	0.477923			AATK	-0.505214	7.94179	0.0638719	1
EIF5A	-0.243033	7.44593	0.0264931	0.477923			ADCY9	-0.397592	8.15169	0.0638858	1
ENSG00000251259	-0.700559	6.28463	0.0264942	0.477923			BBS9	0.425135	8.03097	0.0645264	1
FGF2	-0.654079	6.27862	0.0265025	0.477923			C17orf49	-0.428898	8.06951	0.0649491	1
ZNF497	0.713404	6.37672	0.026576	0.47826			IDH3B	-0.428139	8.07171	0.0649491	1
OTUD7A	-0.959535	6.2872	0.0265761	0.47826			DEF6	-0.422435	8.07136	0.0649491	1
STX1B	-0.630264	6.33603	0.0266349	0.478824			GRM4	0.428959	8.02526	0.0649669	1
MAPK1IP1L	-0.230591	7.81707	0.0266941	0.479393			SLC39A7	-0.418487	8.11114	0.0649909	1
PHGDH	0.718974	6.3387	0.0269017	0.481708			DLG3	-0.468964	8.03369	0.0651653	1
NDUFS2	-0.265547	7.6766	0.0269362	0.481708			ISYNA1	-0.447743	8.03358	0.0651653	1
ATP6V0D1	-0.193157	7.86988	0.0269602	0.481708			MADD	-0.361398	8.21631	0.0652549	1
ERH	-0.241063	7.43458	0.0269797	0.481708			TBC1D5	-0.348568	8.21601	0.0652549	1
CTRB1	-0.687759	6.24158	0.0269857	0.481708			SYNCRIP	-0.35083	8.28489	0.065315	1
SYNPO2L	-0.358518	6.84226	0.0270064	0.481708			SPATA6	0.436439	7.98463	0.0653774	1
FBXO25	-0.538378	7.04773	0.0270166	0.481708			BRPF1	-0.559758	7.84637	0.065878	1
TSEN34	-0.916343	6.69205	0.0270606	0.481841			LINC01534	-0.502208	7.8476	0.065878	1
LINC01711	-1.01443	6.28742	0.0270879	0.481841			KLHDC2	-0.407557	8.16333	0.065906	1
LPIN3	-0.31101	7.42204	0.027107	0.481841			FAM127B	-0.373491	8.22287	0.0660019	1
EIF6	-0.363208	7.63707	0.0271707	0.48248			PRKAB2	-0.484955	7.9721	0.066027	1
RBM12	-0.676839	6.93962	0.027259	0.483556			NFKBIZ	0.387248	8.1382	0.0660387	1
COX11	-0.210948	7.68065	0.0273175	0.483609			MTRR	-0.47428	8.00318	0.0662243	1
NT5M	0.680494	6.24016	0.0273175	0.483609			DBNDD2	-0.471287	8.00481	0.0662243	1
HIGD1A	-0.248952	7.79529	0.0273915	0.484188			RFX3	0.364496	8.20167	0.0664398	1
NEU3	0.649242	6.35732	0.0274058	0.484188			MRPS9	-0.357443	8.23095	0.0667278	1
F2RL1	0.684322	6.41382	0.0274867	0.4842			FAM189A2	0.498345	7.84124	0.0667623	1
HMOX2	-0.235815	7.49819	0.0275049	0.4842			UMPS	-0.381697	8.17001	0.0668732	1
SENP8	-1.0269	6.64668	0.0275062	0.4842			ZNF317	-0.444501	8.04002	0.0671322	1
BCDIN3D	1.05941	6.55722	0.0275177	0.4842			LINC00574	-0.331366	8.30589	0.0673659	1
RP11-527F13.1	-0.706169	6.24176	0.0276848	0.486453			TRMT61B	-0.404194	8.12317	0.0674929	1
TGFB1I1	-0.61477	6.34449	0.0277133	0.486453			KCNK1	-0.40135	8.12832	0.0674929	1
MMP2	0.868666	6.25952	0.0277295	0.486453			BIRC3	-0.521766	7.95166	0.0675303	1
TRAPPC2L	-0.279308	7.62401	0.0277861	0.486956			TEN1	-0.493027	7.94858	0.0675303	1
GGT1	-0.9366	6.28339	0.0278324	0.487277			YKT6	-0.491331	7.95128	0.0675303	1
C4A	0.920761	6.40266	0.027871	0.487463			TMEM151A	-0.449485	7.95072	0.0675303	1
ENSG00000260899	-0.768936	6.2836	0.0279141	0.487726			ARFGAP1	-0.527054	7.9259	0.0677906	1
SPATA6	0.783315	6.74832	0.0279484	0.487836			LINC02179	-0.514589	7.92458	0.0677906	1
FAM3C	0.445232	7.35779	0.0280534	0.48918			ZNF112	-0.538205	7.88411	0.0680526	1
SOD2	-0.324479	7.61493	0.0281187	0.489744			SERINC2	-0.516399	7.88384	0.0680526	1
IL13RA1	0.46085	7.24554	0.028142	0.489744			TMEM43	-0.419911	8.08345	0.0680881	1
CELA3B	-0.664047	6.36667	0.0281794	0.489905			STX3	-0.35254	8.23997	0.0681176	1
EIF3I	-0.186031	8.03593	0.0283086	0.491042			IGSF21	-0.556873	7.86326	0.0683114	1
SESN3	-0.450581	7.3903	0.0283164	0.491042			ACO1	-0.456059	8.01354	0.0686089	1
H2BC15	-0.699057	6.4136	0.0283293	0.491042			EPB41L5	-0.385957	8.18293	0.0687249	1
TRIB2	1.00279	6.36643	0.0284737	0.493054			RNF34	-0.352728	8.18316	0.0687249	1
ABHD2	-0.214839	7.65967	0.0286128	0.494622			TPP2	-0.328125	8.32528	0.0687512	1
API5	-0.330576	7.65826	0.0286284	0.494622			ZNF589	-0.504354	7.97991	0.0689578	1
GNAZ	-0.359775	7.6074	0.0286494	0.494622			ENSG00000250284	-0.494582	7.9782	0.0689578	1
ARMC5	0.668496	6.58353	0.0287119	0.495209			RSBN1L-AS1	-0.48925	7.98223	0.0689578	1
ACSL5	0.509929	6.21983	0.0288919	0.495859			REC8	-0.475021	7.97918	0.0689578	1
TWIST1	0.487	6.21885	0.0288919	0.495859			SCN9A	0.409754	8.04995	0.0691785	1
VASN	0.484096	6.21813	0.0288919	0.495859			ACAD10	-0.438914	8.08796	0.0695871	1
TMEM204	0.477388	6.21854	0.0288919	0.495859			MBD4	-0.373334	8.19039	0.0696105	1
PDZK1IP1	0.475565	6.21834	0.0288919	0.495859			LMO7	-0.364997	8.18754	0.0696105	1
NIF3L1	-0.802755	6.96403	0.0289595	0.49653			THEMIS2	0.480882	7.89273	0.0696757	1
BCCIP	-0.348344	7.48364	0.0290246	0.49683			AP1M2	-0.420005	8.13457	0.0698502	1
NENF	0.477362	7.01884	0.0290341	0.49683			SFR1	0.338958	8.20656	0.070005	1
CDCP1	-0.176279	8.02649	0.0290802	0.497132			ZBTB20-AS2	0.473448	7.94538	0.0704907	1
PSMD14	-0.304471	7.64585	0.0291944	0.498236			DRAM1	-0.362388	8.26364	0.0706625	1
ACVR1C	-0.659064	7.12358	0.0292087	0.498236			CSNK2B	-0.352225	8.26347	0.0706625	1
HRSP12	0.719654	6.93416	0.0292306	0.498236			PALM2	-0.348151	8.26534	0.0706625	1
CLUAP1	-0.24298	7.58785	0.029302	0.498965			SUV39H2	-0.326846	8.26388	0.0706625	1
HRG	-0.388209	6.76986	0.0293401	0.499126			C21orf62-AS1	-0.456884	8.05308	0.0708842	1
SLC12A5	0.944603	6.28183	0.0294116	0.499853			PPP3R1	-0.436576	8.05544	0.0708842	1
KIAA0556	-0.45025	6.85579	0.0295454	0.501638			DRAP1	-0.427531	8.05583	0.0708842	1
SCAI	0.836287	6.51277	0.0296509	0.502939			LAMB1	-0.471179	8.01676	0.0709159	1
TCEA3	-1.12103	6.36959	0.0297324	0.503831			OXLD1	-0.504817	7.95621	0.0710604	1
QDPR	-0.480445	7.40265	0.0297901	0.504106			PSD	0.430543	7.97056	0.0717631	1
KRT40	-1.26336	6.37825	0.0298065	0.504106			FAM66E	-0.540162	7.83809	0.0719861	1
TFCP2L1	-0.702932	7.04623	0.0299638	0.506276			ZNF80	-0.528647	7.83857	0.0719861	1
WBP2NL	-0.337537	6.877	0.0300477	0.5072			ABCC6	-0.387345	8.14953	0.0720688	1
ENSG00000267786	0.67607	6.28814	0.030144	0.508221			COX19	-0.384856	8.14989	0.0720688	1
ENSG00000260563	0.859137	6.3015	0.0301801	0.508221			MPP1	-0.378903	8.14956	0.0720688	1
SSPN	-1.26447	6.47442	0.0301957	0.508221			LRRN3	-0.507108	7.93268	0.0721047	1
SLC39A7	-0.558016	7.14095	0.0302656	0.508789			NCOA5	-0.506955	7.93316	0.0721047	1
AP5B1	-0.324511	6.95881	0.030322	0.508789			CIDEB	0.50776	7.9048	0.072828	1
LAMB1	-0.721146	6.87068	0.030345	0.508789			NDUFA8	-0.351595	8.2133	0.0728986	1
MLF1	-0.543225	7.03713	0.0303463	0.508789			LRRC9	0.480684	7.87392	0.0730849	1
VPS25	-0.433714	7.49055	0.0304694	0.510362			C12orf10	-0.385579	8.1547	0.073128	1
GABRA2	-1.18017	6.32125	0.0305674	0.510677			TUFM	-0.368718	8.15854	0.073128	1
UCKL1	-0.833025	6.83643	0.0305698	0.510677			ERAP1	-0.368261	8.15665	0.073128	1
RP11-121C2.2	1.06712	6.47317	0.0306326	0.510677			SYT14	-0.358969	8.15476	0.073128	1
SPTLC1	-0.239497	7.5448	0.0306722	0.510677			TUBG1	-0.340887	8.29432	0.0734377	1
ENSG00000263280	-0.979771	6.28678	0.0306934	0.510677			PSMD5	-0.388519	8.22032	0.0736599	1
BAK1	-0.953535	6.28516	0.0306934	0.510677			MLF2	-0.369696	8.21914	0.0736599	1
ZFHX4	-0.93421	6.28454	0.0306934	0.510677			MRPL18	-0.353429	8.22045	0.0736599	1
ZNF404	-0.802988	6.64469	0.0307564	0.51092			AKTIP	-0.424087	8.1098	0.073813	1
PPY	-0.94965	6.32517	0.0307666	0.51092			ENSG00000260086	-0.359395	8.16209	0.0741549	1
STX3	-0.434327	7.37291	0.0308132	0.511136			CASC3	-0.343749	8.22528	0.074398	1
MT1A	-0.803871	6.25646	0.030934	0.511136			IQCB1	-0.417572	8.06456	0.0744014	1
MYOM1	0.830344	6.55351	0.0309949	0.511136			PDLIM2	-0.543806	7.88839	0.0744112	1
USP41	0.939712	6.48232	0.0310834	0.511136			RTTN	-0.474229	7.96359	0.0744628	1
SLC17A4	-0.706877	6.24164	0.0310961	0.511136			ARVCF	-0.454874	7.96385	0.0744628	1
C6orf99	-0.704026	6.24204	0.0310961	0.511136			HCCS	-0.449654	7.99391	0.0745219	1
KIAA1549L	-0.693162	6.24134	0.0310961	0.511136			IFT52	-0.43465	7.99727	0.0745219	1
ENSG00000198366	-0.690814	6.24043	0.0310961	0.511136			SGSM3	-0.528975	7.88929	0.0745594	1
ZNF205	-0.689853	6.24128	0.0310961	0.511136			DMRTA1	-0.542454	7.89154	0.0745827	1
HLA-DRB1	-0.676725	6.24053	0.0310961	0.511136			ZNF749	0.444914	7.91425	0.075002	1
TRIM14	0.396626	6.77883	0.0311183	0.511136			PPIC	0.554913	7.85589	0.0750673	1
RAB3C	-0.379611	7.50745	0.0311317	0.511136			PTPRG	0.541009	7.85777	0.0750673	1
ASB13	1.05647	6.46069	0.031388	0.51441			PPIAL4G	0.496846	7.85524	0.0750673	1
HSD3B7	0.439212	6.6973	0.0313903	0.51441			MBLAC2	0.476516	7.85425	0.0750673	1
ENPP1	-0.342356	7.47785	0.0314358	0.514672			SNAPC4	0.475834	7.85614	0.0750673	1
FAM156B	-1.21466	6.33955	0.0314743	0.514819			CIPC	-0.329397	8.23283	0.0751135	1
CELSR2	-0.953844	6.62156	0.0315304	0.515254			UNC13B	-0.398624	8.11467	0.0751347	1
TBL1Y	-0.666109	6.25967	0.0315966	0.51585			IRAK1	-0.397981	8.11541	0.0751347	1
TNIP3	-0.507733	6.50396	0.0316456	0.516006			PLEKHD1	-0.38049	8.16844	0.0751502	1
PLEC	0.776043	6.60983	0.0316654	0.516006			LMNTD1	-0.37583	8.16752	0.0751502	1
BLOC1S3	-0.414061	7.34781	0.0317792	0.516332			ENGASE	0.512878	7.81371	0.0752567	1
SLC38A4	0.559658	6.98295	0.0318089	0.516332			SYNGR3	0.475718	7.81445	0.0752567	1
ZNF134	1.03346	6.58481	0.0318291	0.516332			CA3	0.435856	7.81436	0.0752567	1
MEX3D	-0.568889	6.51046	0.0318306	0.516332			CALCOCO1	-0.408647	8.03468	0.0753026	1
RASSF6	-0.208916	7.6905	0.0318335	0.516332			ZNF620	-0.35055	8.31382	0.0753636	1
ATAD1	-0.340918	7.61343	0.031875	0.516372			SYNPO2L	-0.355766	8.2359	0.0758068	1
PBDC1	-0.437672	7.32596	0.0318953	0.516372			ZNF468	-0.346842	8.24144	0.0758068	1
OTOGL	0.86021	6.70532	0.0320034	0.517609			ENAM	-0.562502	7.85614	0.0760559	1
SLC27A2	0.966713	6.49654	0.0320705	0.517609			PRORY	-0.54766	7.85362	0.0760559	1
ENSG00000248710	-0.815519	6.26204	0.0320998	0.517609			MAEL	-0.529485	7.85421	0.0760559	1
TMEM151A	-0.86472	6.58528	0.032114	0.517609			ENSG00000266869	-0.515451	7.85508	0.0760559	1
FIBP	-0.397995	7.41954	0.0321203	0.517609			ZSCAN16	-0.509622	7.85441	0.0760559	1
DSCR9	0.712677	6.23566	0.0322114	0.518248			MME	-0.485716	7.85531	0.0760559	1
C5	0.621237	6.56232	0.0322198	0.518248			RBM12	-0.400923	8.07623	0.076075	1
ASMTL	-0.956593	6.612	0.0322492	0.518248			SS18L2	-0.38877	8.1745	0.0761147	1
NOC3L	-0.595759	7.08438	0.0322912	0.518444			G6PD	-0.526758	7.94065	0.0762527	1
FSD1L	0.627189	7.00661	0.0323795	0.518508			AMIGO1	-0.495356	7.9382	0.0762527	1
LINC02512	-0.940072	6.28185	0.0323831	0.518508			ACPL2	-0.487853	7.93702	0.0762527	1
NOL3	0.222477	7.50731	0.0323844	0.518508			KAT2A	-0.482548	7.94124	0.0762527	1
RIMS2	0.171089	8.04575	0.0325767	0.519158			GDAP1L1	-0.553098	7.87067	0.0763767	1
KIAA1024L	-0.323568	6.94139	0.032598	0.519158			LINC00687	-0.550384	7.87002	0.0763767	1
NIM1K	-0.550477	6.59409	0.0326525	0.519158			HSDL2	-0.394403	8.12005	0.0764146	1
GNB5	-0.450991	7.12315	0.0326619	0.519158			XYLB	-0.387535	8.1223	0.0764146	1
LSM6	-0.435133	7.1749	0.0326763	0.519158			KIAA1024L	-0.353411	8.24459	0.0764786	1
LINC02632	-0.689514	6.42486	0.0327138	0.519158			ZNF17	-0.482821	7.91434	0.0765599	1
SEC63	-0.183434	7.96794	0.0327218	0.519158			ALDH1B1	-0.371499	8.18047	0.0770492	1
ERBB2	-0.281488	7.1491	0.0327472	0.519158			ATAD1	-0.350646	8.25141	0.0771294	1
SH2B3	0.4449	6.92542	0.0327629	0.519158			B3GALNT1	-0.426396	8.00222	0.0771581	1
GPR34	0.595683	6.2287	0.0327827	0.519158			KIAA1009	0.359673	8.08752	0.0773442	1
C22orf23	0.595376	6.22855	0.0327827	0.519158			EHF	0.475232	7.88642	0.0773674	1
EFEMP2	0.579996	6.22805	0.0327827	0.519158			PPP1R8	-0.433663	8.03652	0.0773854	1
DDB2	-0.704022	7.04644	0.0328552	0.519703			AMPH	-0.398426	8.03898	0.0773854	1
TMEM38B	-0.495366	7.25525	0.0328767	0.519703			COMTD1	0.478974	7.8861	0.0775421	1
SPDYE1	-0.824161	6.45171	0.0329538	0.519709			RNF5	-0.416703	8.07984	0.0776938	1
TBC1D19	-0.540444	7.09939	0.0330078	0.519709			ANKRD13C	-0.414484	8.07962	0.0776938	1
ABCC6	-0.438522	6.72821	0.0330512	0.519709			TBL2	-0.401717	8.0789	0.0776938	1
ADGRF2	0.552868	6.24292	0.0330695	0.519709			GPS1	-0.476076	7.97149	0.0777386	1
GAD1	1.03784	6.52827	0.0330918	0.519709			DMKN	-0.346633	8.25697	0.0777595	1
ZNF783	-0.387559	7.03567	0.0331557	0.519709			C1orf194	-0.586359	7.82579	0.0778021	1
VPS16	-1.03765	6.5935	0.033171	0.519709			IGFLR1	-0.557611	7.82748	0.0778021	1
SFRP2	0.699097	6.24462	0.0331752	0.519709			MYRFL	0.484985	7.94092	0.077939	1
LOC101928495	-0.751066	6.29112	0.0331759	0.519709			ENSG00000242569	-0.362164	8.18538	0.0779543	1
KCND3	0.655888	6.72252	0.0331875	0.519709			METTL4	0.448261	7.95296	0.0787021	1
TRIML2	-0.48947	6.51747	0.0332053	0.519709			PQBP1	-0.349516	8.19503	0.0788308	1
ATP1A1	-0.200424	7.78725	0.033249	0.519925			CYP1A2	-0.3827	8.134	0.0788532	1
ZSCAN4	-0.59921	6.3565	0.0333823	0.521076			AGPAT5	-0.376948	8.13384	0.0788532	1
FAM157B	-0.667663	6.50775	0.0333824	0.521076			PARVB	-0.329838	8.26801	0.0789602	1
CLN6	-0.431189	6.78166	0.0334717	0.522002			ENSG00000241043	0.425607	7.97573	0.0791837	1
COX19	-0.480463	6.99165	0.0335335	0.522499			FGF14	-0.378019	8.08662	0.079259	1
RB1CC1	0.240926	7.73134	0.0335916	0.522717			ANKRD6	-0.408913	8.04862	0.0793965	1
CIB1	-0.537005	7.21168	0.0336075	0.522717			TMC1	-0.366326	8.19971	0.0796794	1
NPC1L1	-0.825015	6.81282	0.0337147	0.523026			NANP	-0.486774	8.00978	0.0796997	1
SPARCL1	1.0598	6.3432	0.0337391	0.523026			MTRNR2L1	-0.44232	8.01372	0.0796997	1
TCP11L2	-0.685181	6.68792	0.0338004	0.523026			NHLRC1	-0.428309	8.00538	0.0796997	1
FNBP1	-0.356073	7.17103	0.0338144	0.523026			SF3B4	-0.385281	8.14143	0.0800139	1
FAM135A	0.204902	7.66502	0.0338148	0.523026			FUT4	-0.379523	8.14115	0.0800139	1
RSPH9	-0.760304	6.69828	0.0338335	0.523026			MTCH2	-0.316014	8.28054	0.0800845	1
ARMC1	0.481675	7.2927	0.0338376	0.523026			GOLT1A	-0.475871	7.9471	0.0802355	1
SLIT3	-0.584759	6.39267	0.0339497	0.52363			TNFSF13B	-0.479168	7.79555	0.0802544	1
ARHGEF10L	-0.737318	6.81471	0.0339624	0.52363			ENSG00000232986	-0.473804	7.79577	0.0802544	1
MAP2K6	-0.823974	6.72496	0.0339987	0.52363			PCDHB4	-0.472471	7.79593	0.0802544	1
RP1-212P9.2	-0.82769	6.96309	0.0340212	0.52363			EFS	-0.467722	7.79523	0.0802544	1
RBPMS	-0.910027	6.56029	0.0340365	0.52363			RP11-441O15.3	-0.465271	7.79574	0.0802544	1
PREPL	-0.183162	7.98797	0.0340748	0.52363			GOLGA8Q	-0.456359	7.79493	0.0802544	1
ATP6V1A	-0.165362	8.14408	0.0340871	0.52363			CCDC134	-0.455313	7.79468	0.0802544	1
LONRF2	0.30536	7.49611	0.0341232	0.523724			LINC02008	-0.455032	7.79553	0.0802544	1
ANXA1	-0.70845	6.24975	0.0342013	0.52446			ENSG00000260555	-0.448474	7.7941	0.0802544	1
ENSG00000266927	-0.458491	6.58399	0.0342397	0.524587			INCENP	-0.442641	7.79465	0.0802544	1
MTF2	-0.476264	7.30026	0.0342763	0.524686			DLL3	-0.437107	7.79586	0.0802544	1
POLB	-0.224112	7.5101	0.034649	0.529927			ASB15	-0.435204	7.79427	0.0802544	1
C1orf35	-0.394014	6.97911	0.03469	0.530087			SRPX2	-0.434865	7.7946	0.0802544	1
NDRG4	0.494487	7.20991	0.034835	0.53074			LINC01638	-0.366748	8.20419	0.0805008	1
RP11-136K7.2	0.318935	7.45521	0.0348475	0.53074			MOCS2	-0.320425	8.28384	0.0806191	1
SLCO4A1	-0.941252	6.28164	0.0348679	0.53074			TM6SF1	0.468856	7.89895	0.0807367	1
ENSG00000269772	-0.896825	6.28328	0.0348679	0.53074			TTLL12	0.457165	7.89921	0.0807367	1
FAM230H	-0.619364	6.40382	0.0348975	0.53074			METTL23	-0.400595	8.09613	0.080772	1
FAM134B	0.478286	7.2052	0.0349438	0.53074			RGP1	-0.385373	8.09449	0.080772	1
ACTR1A	-0.222558	7.58778	0.0349775	0.53074			ENSG00000258813	-0.530999	7.89862	0.0808227	1
SPRYD4	-0.412137	7.21429	0.0350301	0.53074			SATL1	-0.507687	7.89849	0.0808227	1
PMS2	-0.448515	6.95201	0.0350478	0.53074			AIMP2	-0.45166	7.97777	0.0808901	1
GNG5	-0.314669	7.40449	0.0350599	0.53074			TPST1	-0.446955	7.97803	0.0808901	1
ZNF888	0.508525	6.22601	0.0350932	0.53074			LDOC1L	0.375316	8.10412	0.0809045	1
RAB25	-0.751938	6.96258	0.0350983	0.53074			MICAL2	-0.308873	8.29205	0.0811359	1
CASKIN1	-0.771112	6.31592	0.0351587	0.530854			SATB1	0.321551	8.22209	0.0811679	1
LPAR3	-0.485116	6.48827	0.0351971	0.530854			ANKHD1-EIF4EBP3	0.390816	8.05331	0.0813233	1
RASAL2	-0.676392	6.8776	0.0351972	0.530854			RSPH14	-0.416677	8.05422	0.081338	1
TMEM43	-0.644109	7.13289	0.035233	0.530933			RELL1	0.47978	7.86873	0.0814801	1
PPIC	0.918013	6.39956	0.0353342	0.531997			RNMTL1	-0.499167	7.92249	0.0814862	1
RPN1	-0.27261	7.63385	0.0353656	0.53201			H2BC15	-0.494	7.92374	0.0814862	1
H2AFY	0.28602	7.48832	0.0354607	0.532982			PSMG3	-0.333017	8.29448	0.0816355	1
ATOH8	0.66197	6.2404	0.0356761	0.535756			EIF1AD	-0.322666	8.29751	0.0816355	1
CNTROB	-1.14138	6.46424	0.0357502	0.536406			DNAJC15	-0.323281	8.30184	0.0821182	1
NCBP1	-0.220872	7.49493	0.0358041	0.536753			LINC01252	-0.446037	8.0143	0.0821487	1
ADRM1	-0.55881	7.10634	0.0358551	0.536854			USP42	-0.439443	8.01352	0.0821487	1
PRMT1	-0.491609	6.98368	0.0358725	0.536854			GK	-0.434051	8.01199	0.0821487	1
RNF167	-0.502223	7.08229	0.0359444	0.537469			HIST1H2BD	-0.415362	8.01697	0.0821487	1
FAM117B	-0.284997	7.40869	0.0360246	0.537624			ETV3	-0.408648	8.01796	0.0821487	1
IFT80	0.282183	7.41327	0.0360589	0.537624			AKAP10	-0.378377	8.15484	0.0822231	1
EXOC7	-0.279873	7.29398	0.0360595	0.537624			RP11-620J15.3	-0.366963	8.15382	0.0822231	1
LOC100996643	-0.980941	6.30072	0.0360782	0.537624			TMEM196	-0.40115	8.09764	0.0822343	1
NF2	-0.192474	7.79567	0.0361459	0.537845			TMEM74B	-0.586329	7.81666	0.0825316	1
EI24	-0.23146	7.62706	0.0361548	0.537845			CAPG	-0.561061	7.81546	0.0825316	1
ZNF226	-0.389829	7.23896	0.03622	0.538356			LARP6	-0.558891	7.81451	0.0825316	1
SEC61A1	-0.349747	7.41908	0.0362891	0.538923			AZIN2	-0.469992	7.81651	0.0825316	1
GNPAT	-0.460196	7.2669	0.0363247	0.538992			LARP4	-0.327096	8.30955	0.0825844	1
AP3M2	-0.565523	7.21626	0.0363865	0.539126			AC091969.1	-0.326832	8.30761	0.0825844	1
SMPD1	0.319932	7.55745	0.0363957	0.539126			MAST3	-0.318606	8.3076	0.0825844	1
GALE	-0.931928	6.47446	0.0364368	0.539278			REG3A	0.494957	7.80741	0.0826664	1
ISOC1	-0.600411	7.10696	0.0365142	0.539963			COL15A1	0.493965	7.81196	0.0826664	1
HHLA2	-0.278044	7.12207	0.0365807	0.540488			CALY	0.485869	7.80784	0.0826664	1
CLPP	-0.267956	7.22066	0.036656	0.541142			F12	0.482956	7.806	0.0826664	1
MOSPD2	0.22552	7.53695	0.0367176	0.541481			PCDHB12	0.47663	7.80622	0.0826664	1
MED10	-0.485075	7.19506	0.0367411	0.541481			CADPS2	0.46965	7.83313	0.0827625	1
AIRE	-0.645792	6.25528	0.0367987	0.54166			ISG15	0.455837	7.83339	0.0827625	1
DNASE2	0.239683	7.43893	0.0368155	0.54166			EIF4H	-0.357555	8.22506	0.0828089	1
GFPT2	-1.14859	6.33258	0.0368939	0.541898			RAB3C	-0.352016	8.22278	0.0828089	1
HS6ST3	-1.07948	6.335	0.0368939	0.541898			LINC02413	-0.442214	8.05635	0.0832115	1
EIF1B	-0.187138	7.88795	0.0369386	0.542098			INO80	-0.408831	8.0601	0.0832115	1
ENSG00000257746	-0.352879	6.82071	0.0370118	0.542716			TUBB2B	-0.375838	8.06127	0.0832115	1
TIMM9	-0.57652	7.02744	0.0370758	0.542863			PHYKPL	-0.376925	8.16014	0.0832736	1
ARIH2	-0.192025	7.74272	0.0370842	0.542863			CRKL	-0.369443	8.15862	0.0832736	1
PARP8	0.486583	7.10957	0.0372304	0.543505			ZNF776	-0.342733	8.22897	0.0835283	1
C7orf73	-0.182748	7.92193	0.0372371	0.543505			GATAD2A	-0.33491	8.23041	0.0835283	1
SLC25A43	-0.466774	6.53746	0.0372798	0.543505			ATP11C	0.476986	7.85107	0.0837654	1
EFCAB2	-0.222432	7.53464	0.0373298	0.543505			MBOAT7	-0.43006	7.98594	0.0839198	1
TTC33	-0.754265	6.93692	0.0373597	0.543505			AMPD3	-0.42133	7.98706	0.0839198	1
ARPC3	-0.169661	8.05438	0.0373766	0.543505			NABP1	-0.554426	7.87893	0.0840485	1
EDN3	0.533057	7.41471	0.0373813	0.543505			ADAM28	-0.520346	7.88127	0.0840485	1
LINC01376	-0.77803	6.38293	0.0373887	0.543505			SGF29	-0.465808	7.95526	0.0840556	1
BAG5	-0.354938	7.49204	0.0374089	0.543505			EDC4	-0.431841	7.95686	0.0840556	1
PITPNM2	-0.809317	6.33842	0.0375118	0.544546			VWA5B2	-0.429743	7.95341	0.0840556	1
VPS11	-0.282931	7.40638	0.0376243	0.545413			RP11-234B24.6	-0.343105	8.23699	0.0842239	1
SLC43A2	0.596317	6.60751	0.0376341	0.545413			KIAA1107	-0.37095	8.16645	0.0842893	1
XPO7	-0.429268	7.23194	0.0378058	0.546088			GOLPH3L	-0.360955	8.16865	0.0842893	1
NKX6-3	-0.846205	6.25969	0.0378223	0.546088			CTBP2	-0.360866	8.16497	0.0842893	1
LRRC17	-0.843455	6.26026	0.0378223	0.546088			DCP1A	-0.330047	8.33043	0.0842923	1
FBXW9	-0.822705	6.26007	0.0378223	0.546088			ENSG00000233368	-0.568598	7.84387	0.0844333	1
STXBP5	0.246735	7.69705	0.0378375	0.546088			ZNF79	-0.550837	7.84432	0.0844333	1
MON1B	0.293705	7.43405	0.0379937	0.547071			MEIOB	-0.526617	7.84594	0.0844333	1
P4HA2	0.480852	7.23618	0.0380034	0.547071			LINC02315	-0.519133	7.84248	0.0844333	1
NUDT9	0.193506	7.72822	0.0380406	0.547071			KRBOX1	-0.514253	7.84425	0.0844333	1
NADSYN1	-0.483174	7.08507	0.0380624	0.547071			ZBED9	-0.510434	7.84441	0.0844333	1
H2BW1	-0.555107	6.23315	0.0380626	0.547071			MOB3C	-0.505651	7.84658	0.0844333	1
SOCAR	0.784772	6.25033	0.0381204	0.54745			SLC52A2	-0.47311	7.84565	0.0844333	1
ATP10D	-0.421073	7.29556	0.0381839	0.547911			DAGLA	-0.45512	7.8064	0.084544	1
OLA1	-0.230954	7.69699	0.0383133	0.548493			ENSG00000254673	-0.440703	7.80711	0.084544	1
SCN9A	0.613563	6.89745	0.0383168	0.548493			TIGD4	-0.430719	7.80526	0.084544	1
LINC01569	0.413977	6.70789	0.0383448	0.548493			SHPK	-0.349512	8.24228	0.0848962	1
NDUFA4	-0.186925	7.81408	0.0384188	0.548493			C21orf33	-0.333238	8.2412	0.0848962	1
TBC1D22B	-0.909181	6.50385	0.0384232	0.548493			FBXL5	-0.329946	8.24239	0.0848962	1
PAF1	-0.708592	6.80342	0.0384372	0.548493			DECR2	-0.395469	8.11499	0.0850119	1
PTGFRN	-0.686	7.19622	0.0384889	0.548493			PYCR3	-0.342071	8.17296	0.0852711	1
GLT8D1	-0.497292	7.24125	0.0385191	0.548493			EPB41L3	-0.33623	8.24782	0.0855459	1
IFIT1	-0.541016	7.325	0.0385224	0.548493			DDIT4	0.395658	8.00791	0.0855588	1
RP11-631F7.2	0.709625	6.24836	0.0385561	0.548493			LINC01691	-0.551661	7.86175	0.0856951	1
NPIPB5	0.215112	7.52222	0.0385708	0.548493			KTI12	-0.531037	7.86493	0.0856951	1
COPS4	-0.283558	7.73462	0.0386313	0.548881			MCRIP2	-0.524401	7.86048	0.0856951	1
SMG7	-0.344794	7.4912	0.0386611	0.548881			MAP4K2	-0.511715	7.86395	0.0856951	1
XRRA1	0.303398	7.58573	0.0387029	0.549027			CBX1	-0.336474	8.25491	0.0861734	1
ERBB3	-0.509272	6.5224	0.0387675	0.549495			CHRNA5	-0.309362	8.25338	0.0861734	1
EIF2AK4	0.459237	7.10112	0.0389373	0.551454			UBTD2	-0.49503	7.93078	0.0861957	1
RANBP2	0.155263	8.15801	0.0390614	0.551484			ZNF709	-0.493333	7.92917	0.0861957	1
SYNE2	0.14859	8.28974	0.0392433	0.551484			UBE2D2	-0.360601	8.17901	0.08622	1
TGIF2-RAB5IF	-0.664097	6.23965	0.039246	0.551484			EPHB2	-0.358438	8.1204	0.08633	1
SLPI	-0.661168	6.2407	0.039246	0.551484			USP6	-0.357783	8.1212	0.08633	1
KLHL13	-0.637902	6.23924	0.039246	0.551484			SLC27A6	0.446434	7.88107	0.0863578	1
RP11-509J21.2	-0.630096	6.23816	0.039246	0.551484			REST	-0.495546	7.90689	0.0865599	1
C9orf129	-0.628349	6.23794	0.039246	0.551484			DGCR6	-0.402555	8.07326	0.0867621	1
ZHX3	-0.238995	7.50106	0.0392516	0.551484			FAM175B	-0.437249	8.02981	0.0867787	1
NSUN6	0.314913	7.1775	0.0392674	0.551484			RP11-25I15.3	-0.447076	7.98992	0.0868309	1
SLX1B	-0.660739	6.5095	0.0392796	0.551484			HDAC5	0.396553	8.06338	0.087226	1
CAPG	-1.17466	6.34731	0.0392877	0.551484			ARHGAP21	-0.338079	8.26512	0.0873647	1
SDCBP2	0.799543	6.24821	0.0393738	0.552204			LINC00621	-0.461878	7.95907	0.0877164	1
TRPT1	-0.709728	6.94736	0.0394024	0.552204			PIGA	-0.456767	7.96089	0.0877164	1
PPP1R2	-0.193796	7.71666	0.0394448	0.55232			ENSG00000236209	-0.308651	8.26971	0.0879294	1
RBP1	0.240438	7.58562	0.0395039	0.55232			FSCN1	-0.364072	8.18612	0.0880225	1
PCBD1	-0.199669	7.76075	0.0395172	0.55232			PBDC1	-0.353602	8.1901	0.0880225	1
CD14	-0.783725	6.87643	0.0395375	0.55232			MEGF6	0.319758	7.77042	0.0886201	1
MORF4L2	-0.156017	8.21933	0.0396091	0.552877			SIGLEC9	0.318246	7.77038	0.0886201	1
LYNX1	0.933627	6.40532	0.0396546	0.55307			ENSG00000215394	0.311649	7.77019	0.0886201	1
CFAP299	-0.594322	6.32935	0.0397681	0.554209			VASN	0.306592	7.77005	0.0886201	1
SNRNP200	-0.183437	7.89456	0.0398744	0.555216			CCDC80	0.304231	7.76998	0.0886201	1
OCEL1	-0.291878	7.0366	0.0399084	0.555216			NTNG1	0.297689	7.7698	0.0886201	1
MAGEH1	-0.46927	7.32308	0.0399361	0.555216			SLC26A7	0.297489	7.76979	0.0886201	1
ABCF2	0.347006	7.27953	0.0400614	0.556042			TRIM55	0.293406	7.76968	0.0886201	1
ARL17A	0.291667	7.26274	0.0400912	0.556042			COL6A2	0.292507	7.76965	0.0886201	1
CPA1	-0.663572	6.25454	0.0400912	0.556042			FST	0.291947	7.76964	0.0886201	1
CCNG1	-0.387733	7.55095	0.0402122	0.557277			CYP4F12	0.285101	7.76945	0.0886201	1
PTPN20B	-0.5573	6.93339	0.0402687	0.557616			C5orf38	0.278335	7.76926	0.0886201	1
GUK1	-0.218035	7.71518	0.0404031	0.558403			LGI2	0.278134	7.76926	0.0886201	1
LINC00616	0.755521	6.24964	0.0404144	0.558403			VNN2	0.277546	7.76924	0.0886201	1
MOB3C	-1.07742	6.39482	0.0404954	0.558403			GNG12	-0.359936	8.19858	0.0888778	1
NGRN	-0.222493	7.70805	0.0405	0.558403			ZNF747	-0.345394	8.19745	0.0888778	1
CNTN5	0.71735	6.77244	0.0405575	0.558403			NUP133	-0.320494	8.19729	0.0888778	1
RPL34-DT	0.316622	6.86567	0.0405657	0.558403			PLIN3	-0.426681	8.03504	0.0889647	1
C4B	0.894834	6.4231	0.040581	0.558403			TMEM2	-0.417663	8.03667	0.0889647	1
OSMR	-0.293201	7.01925	0.040582	0.558403			P2RX7	-0.41405	8.0357	0.0889647	1
CHCHD2	-0.17943	7.97602	0.0406671	0.559133			PELO	-0.405544	8.03845	0.0889647	1
DLC1	1.00859	6.44077	0.0407623	0.559999			GMPR2	-0.399808	8.03472	0.0889647	1
PLCH2	0.806215	6.4005	0.0408626	0.560261			WDR37	-0.421721	8.0002	0.0896265	1
SNRPD1	-0.184597	7.78954	0.0408726	0.560261			RP11-556O15.1	-0.342124	8.20328	0.0897037	1
FOXK2	-0.480075	7.18442	0.0408778	0.560261			SETD3	-0.333526	8.20499	0.0897037	1
SNORD3B-1	0.540115	6.23126	0.0409322	0.560565			TCF3	0.459891	7.89512	0.089795	1
ENSG00000244567	-0.776908	6.70524	0.0410119	0.560895			ENSG00000215014	-0.305937	8.29629	0.0899949	1
EXOC3-AS1	-0.319288	6.96005	0.0410734	0.560895			C6orf47	0.471492	7.89309	0.0899958	1
BMP3	-0.34578	6.80846	0.0410919	0.560895			FAM184B	-0.390653	8.13939	0.0900169	1
PAPSS2	0.158886	8.0757	0.0411104	0.560895			RNASEH2C	-0.376126	8.13871	0.0900169	1
EAF1	-0.170632	8.03739	0.0411173	0.560895			CENPF	-0.396194	8.08427	0.0900633	1
INO80	-0.66135	6.89847	0.0412628	0.56244			HRH1	-0.380408	8.08582	0.0900633	1
SNX13	-0.234258	7.72324	0.0413587	0.563259			AGA	0.357975	8.03537	0.0901205	1
JPH3	-1.06091	6.378	0.0413875	0.563259			AHNAK2	0.430668	7.80265	0.0904889	1
CDK12	-0.265926	7.37249	0.0414554	0.563484			ALDOB	0.42984	7.80357	0.0904889	1
FAM47E	-0.264642	7.66046	0.041482	0.563484			DNMT3B	0.426733	7.80347	0.0904889	1
RBM23	-0.211671	7.74232	0.0415012	0.563484			MOB3B	0.407792	7.80248	0.0904889	1
CHST5	0.480393	6.52127	0.0415409	0.563584			PLD2	0.395263	7.80211	0.0904889	1
LZIC	-0.349643	7.48059	0.0416579	0.56443			CDIP1	-0.343429	8.21032	0.090501	1
PLCG1	-0.774151	6.63305	0.041668	0.56443			FBL	-0.303231	8.30725	0.0909183	1
C12orf10	-0.49638	7.33078	0.0417453	0.565037			TMEM221	0.469559	7.86442	0.0909197	1
RP11-1035H13.3	-0.192929	7.69093	0.0419653	0.567121			LINC02044	0.459844	7.86195	0.0909197	1
EIF3D	-0.335752	7.64898	0.0419712	0.567121			PLEKHF2	-0.423496	8.04399	0.0910681	1
CSNK2B	-0.279231	7.67751	0.0419969	0.567121			MAD2L1BP	-0.399819	8.04413	0.0910681	1
RHPN1	0.807966	6.33405	0.0421247	0.567551			ST8SIA1	-0.446697	7.88856	0.0911318	1
ENSG00000167383	-1.05495	6.47518	0.0421374	0.567551			UVSSA	-0.378755	8.14667	0.0911611	1
RP11-98L5.2	0.218564	7.43872	0.0421788	0.567551			MCMDC2	-0.364527	8.14356	0.0911611	1
NDUFB11	-0.187528	7.81763	0.0421809	0.567551			DUSP8	-0.471898	7.97067	0.091222	1
NCALD	0.251435	7.63617	0.0422192	0.567551			MSTO1	-0.463506	7.96981	0.091222	1
TTC39C	-0.17275	8.01162	0.0422242	0.567551			ATXN1L	-0.44766	7.96922	0.091222	1
LOC101927040	0.387311	6.63678	0.0423013	0.567637			ZNF689	-0.430962	7.96868	0.091222	1
KLB	-0.31431	6.965	0.0423354	0.567637			DDX47	-0.34335	8.21744	0.0912703	1
ELMOD2	-0.609151	7.05623	0.0423416	0.567637			POLR2E	-0.341804	8.21829	0.0912703	1
PRKAG1	-0.383273	7.25759	0.042361	0.567637			MMP24	-0.452873	7.88993	0.0913202	1
A1CF	-0.676224	6.91733	0.0424179	0.567963			ZYX	-0.450842	7.88858	0.0913202	1
AAGAB	-0.48052	7.03778	0.0426194	0.570001			IL18BP	0.393935	8.02665	0.0914499	1
ALDH1A3	-0.7241	6.27435	0.0426356	0.570001			RP11-387H17.6	-0.382689	8.09182	0.0916249	1
ATP5S	-0.328573	7.18134	0.0427581	0.570902			HIST1H2BK	-0.520145	7.91093	0.0921983	1
SOCS6	-0.534182	7.09774	0.0428161	0.570902			RP4-777O23.1	0.415069	7.82615	0.0922351	1
ZFPL1	-0.64166	6.85179	0.0428256	0.570902			TMEM108	-0.354814	8.15384	0.0922649	1
TESC	0.68803	6.39598	0.042834	0.570902			TIGD6	-0.492472	7.91429	0.092428	1
PIK3C2G	0.908417	6.47622	0.042924	0.571663			KCNJ6	-0.374998	8.09944	0.0931297	1
MRPL32	-0.351103	7.51945	0.0429947	0.572167			TM2D2	-0.366932	8.09993	0.0931297	1
IGF2BP2	0.804532	6.45179	0.0432677	0.574537			GPR75	-0.550831	7.83463	0.0932958	1
PIM2	-0.393148	7.06077	0.0433247	0.574537			LOC101928495	-0.54563	7.8343	0.0932958	1
LYSMD1	-0.338243	7.23744	0.0433289	0.574537			ENSG00000250889	-0.545256	7.83444	0.0932958	1
C2CD2	-0.35223	6.80863	0.0433328	0.574537			CD38	-0.523748	7.83339	0.0932958	1
OFD1	0.263709	7.61348	0.0433376	0.574537			SPHAR	-0.492341	7.83483	0.0932958	1
FAM174B	-0.29298	7.73686	0.0434693	0.575844			C2CD6	0.485052	7.84437	0.0935636	1
KB-1507C5.2	-0.738076	6.41907	0.0435283	0.575997			DPH6-DT	0.449679	7.84221	0.0935636	1
AGBL5	-0.350809	6.87173	0.0435738	0.575997			SELT	-0.30971	8.34693	0.0936382	1
KHSRP	-0.527803	6.50679	0.0436077	0.575997			PLIN1	-0.450659	7.7831	0.0940817	1
SLC25A29	-0.296135	7.1061	0.0436131	0.575997			LINC01139	-0.442538	7.78267	0.0940817	1
DNAH5	0.380566	7.39901	0.043665	0.576245			ENSG00000251695	-0.441452	7.78261	0.0940817	1
TADA1	-0.688654	6.89155	0.04372	0.576411			LINC00866	-0.436376	7.78234	0.0940817	1
CD99L2	-0.435876	7.41001	0.0437437	0.576411			TOP2A	-0.425691	7.78177	0.0940817	1
NEBL	-0.325384	7.63166	0.0438093	0.576839			TTPA	-0.420818	7.78152	0.0940817	1
NFS1	-0.251917	7.21807	0.0438791	0.577321			WI2-1959D15.1	-0.417476	7.78134	0.0940817	1
ABAT	-0.241918	7.65786	0.0439692	0.577965			RAG2	-0.416718	7.7813	0.0940817	1
PET117	-0.571577	6.87335	0.0440051	0.577965			TAS2R50	-0.416257	7.78128	0.0940817	1
CHDH	0.486969	6.93383	0.0440436	0.577965			CYTH3	-0.407648	7.78083	0.0940817	1
MSN	0.716392	6.95392	0.0440607	0.577965			TAS2R13	-0.401225	7.7805	0.0940817	1
ZNF264	0.778169	6.55032	0.0441875	0.578236			ENSG00000232019	-0.400582	7.78047	0.0940817	1
PTBP2	-0.415834	7.49915	0.0442043	0.578236			RPS6KA4	-0.400323	7.78045	0.0940817	1
SYCP2	0.881058	6.2909	0.044205	0.578236			PAPPA-AS1	-0.398628	7.78036	0.0940817	1
RNH1	-0.393092	7.20594	0.044236	0.578236			SCRT2	-0.397708	7.78032	0.0940817	1
CDK6	0.372816	7.60431	0.0442515	0.578236			EFHC2	-0.397486	7.78031	0.0940817	1
AP1B1	-0.473625	7.09291	0.0442818	0.578236			SPATA2L	-0.389059	7.77987	0.0940817	1
ST6GALNAC4	0.842026	6.45414	0.0443138	0.578236			ZNF256	-0.387902	7.77981	0.0940817	1
DACH1	0.390375	7.31459	0.0444228	0.579092			TMOD4	-0.38769	7.7798	0.0940817	1
OBFC1	0.710638	6.86262	0.0444458	0.579092			SSC4D	-0.386399	7.77974	0.0940817	1
BRWD1	0.168604	7.88105	0.0446063	0.580123			AK5	0.438591	7.9171	0.0942087	1
BCL2	0.718794	6.24257	0.0446728	0.580123			ETS2	0.422438	7.91881	0.0942087	1
MCRS1	-0.818196	6.80658	0.0447046	0.580123			GMPR	-0.427467	7.97647	0.0945772	1
BAZ2A	0.202355	7.62603	0.0447166	0.580123			ZNF142	-0.41691	7.97486	0.0945772	1
HESX1	-0.770115	6.25963	0.0447659	0.580123			LINC01786	-0.535881	7.86878	0.0947751	1
TAS2R5	-0.737346	6.25748	0.0447659	0.580123			FNTB	-0.512532	7.87131	0.0947751	1
PCDHGA11	-0.731727	6.25698	0.0447659	0.580123			LINC00703	-0.479459	7.87102	0.0947751	1
VWDE	0.3122	7.54307	0.0448071	0.580123			CC2D2B	-0.451482	7.86929	0.0947751	1
ENSG00000234503	0.95529	6.29342	0.0448246	0.580123			ABCA2	-0.433561	7.94663	0.0949826	1
BTF3	-0.15962	8.02259	0.0449205	0.580615			AMMECR1	-0.431524	7.94562	0.0949826	1
TNFAIP3	0.791491	6.63879	0.0449293	0.580615			SLFN5	-0.381235	8.05604	0.0950375	1
FAM153C	-0.231732	7.371	0.045036	0.581562			KLHL9	-0.325772	8.25365	0.0953435	1
GPNMB	0.261044	7.27915	0.0450778	0.581671			SYNPO2	-0.313517	8.25194	0.0953435	1
HSPB6	-0.70118	6.25871	0.0451453	0.582111			ACTR6	-0.365061	8.17104	0.0953461	1
BID	-0.257174	7.19656	0.0451913	0.582272			NADSYN1	-0.348612	8.17025	0.0953461	1
USP39	-0.614674	7.00489	0.0452526	0.58234			ABCD3	-0.321509	8.17329	0.0953461	1
NEK9	-0.221084	7.4361	0.0453188	0.58234			MGP	-0.323787	8.2588	0.0959384	1
ZNF852	-0.943047	6.56783	0.0453386	0.58234			FBXO16	0.458767	7.94375	0.0959536	1
KRBA1	-0.81468	6.27725	0.0453608	0.58234			FAM135B	0.441718	7.94381	0.0959536	1
ZBED9	-1.07949	6.41225	0.0453637	0.58234			P2RY1	0.411504	7.9444	0.0959536	1
GUCY1A2	0.855182	6.29867	0.0454532	0.582792			RNF25	-0.544249	7.85397	0.096085	1
SERPINA6	0.902533	6.29662	0.0454658	0.582792			RAVER1	-0.460097	7.85512	0.096085	1
FBXO17	-0.388942	7.31231	0.0455047	0.582862			RP11-794G24.1	0.4635	7.87604	0.0962496	1
ROBO2	-0.196336	7.85956	0.0456062	0.583733			KLHL23	-0.337343	8.17798	0.0963001	1
CWC15	-0.200035	7.70065	0.0456881	0.584352			MAPKAPK5-AS1	-0.413376	8.0637	0.0969086	1
ASL	-0.955898	6.60855	0.0457411	0.5846			OCEL1	-0.318098	8.27008	0.0970622	1
ENSG00000173727	-0.729078	6.55657	0.0458096	0.584853			C2orf50	-0.360803	8.17965	0.0972195	1
PAPLN	-0.265327	7.12924	0.0458281	0.584853			IL17RE	-0.369303	8.11793	0.0973204	1
ST20	-0.756845	6.5039	0.0459556	0.586052			LPCAT4	-0.367995	8.11738	0.0973204	1
NTPCR	-0.291138	7.58736	0.0461015	0.587072			MTMR4	-0.379294	8.02218	0.0973561	1
DBT	0.212038	7.45842	0.0461378	0.587072			LRRC56	-0.48886	7.91922	0.0975537	1
ENSG00000267640	-0.688159	6.39044	0.0461484	0.587072			CTNNAL1	-0.471926	7.92178	0.0975537	1
C11orf52	0.87787	6.56261	0.0461704	0.587072			INHBE	-0.433423	7.97961	0.097787	1
LINC00167	-0.397744	6.60125	0.0462545	0.587712			MLST8	-0.417739	7.98578	0.097787	1
CASP7	0.403922	6.84139	0.0463315	0.588145			TRIM68	-0.356856	8.18861	0.0981052	1
APBB1IP	0.665668	6.24692	0.0463733	0.588145			EMG1	-0.336312	8.19241	0.0981052	1
FERMT1	0.508002	6.22241	0.0463899	0.588145			CDK20	-0.497552	7.89488	0.0981961	1
ARL16	-0.287482	7.40848	0.0465257	0.58913			TULP2	0.438131	7.79671	0.0985106	1
VAPB	-0.459273	7.2392	0.0465561	0.58913			SLC22A4	0.417751	7.79791	0.0985106	1
RYR2	0.774314	6.746	0.0465987	0.58913			ENSG00000227869	0.409373	7.79663	0.0985106	1
RP4-737E23.2	0.804389	6.66067	0.0466029	0.58913			ENSG00000230555	0.408686	7.79667	0.0985106	1
RFX7	0.712771	6.66776	0.0466625	0.589457			KISS1R	0.407505	7.79834	0.0985106	1
ANKRD13C	-0.582894	6.98888	0.046698	0.589478			ENSG00000236255	0.405823	7.79682	0.0985106	1
TSPAN17	0.944908	6.37711	0.0468103	0.589965			MYCL	0.400407	7.79793	0.0985106	1
TECPR1	-0.234199	7.34799	0.0468382	0.589965			RINT1	-0.380276	8.12483	0.0986151	1
AC091969.1	-0.251243	7.11471	0.0468382	0.589965			MTRF1	-0.345384	8.1243	0.0986151	1
ENSG00000263990	0.368503	6.68689	0.0470172	0.591792			SLC6A20	-0.392446	8.06947	0.0987073	1
LINC01597	-0.787961	6.27394	0.0470737	0.592044			PCGF6	-0.380472	8.0685	0.0987073	1
MYOT	0.933103	6.41435	0.0471147	0.592044			FAM96B	-0.310747	8.29279	0.0990619	1
ACAD8	-0.409896	6.86636	0.0471392	0.592044			PDS5A	-0.301169	8.2961	0.0990619	1
BTNL9	-0.314104	6.93918	0.0471851	0.592193			CASC6	0.381798	8.07291	0.0994359	1
GHITM	-0.154468	8.08012	0.0472697	0.592286			EMC2	-0.317708	8.29714	0.0995135	1
TCTA	-0.231548	7.57532	0.0472762	0.592286			ERCC8	-0.426924	8.02446	0.0997256	1
GASK1A	0.795717	6.26386	0.047312	0.592286			FAM195B	-0.406032	8.02829	0.0997256	1
TMCC3	-0.496947	7.25797	0.0473285	0.592286			NUDCD2	-0.340938	8.202	0.0997796	1
TMEM202-AS1	0.861796	6.27703	0.0474897	0.593877			DNAJC25-GNG10	-0.372027	8.13157	0.0998613	1
TNFRSF10A	0.401374	6.59152	0.0475839	0.594294			RGS2	-0.361912	8.13279	0.0998613	1
RFX3	0.403585	7.35112	0.0476185	0.594294			SMARCD3	0.451814	7.88871	0.100135	1
ZNF622	-0.722172	6.84081	0.0476366	0.594294			RP2	-0.398703	8.07339	0.100436	1
BCL9	-0.420093	7.19436	0.0476595	0.594294			FLJ12825	-0.334995	8.2083	0.10057	1
TMEM141	-0.375925	7.28966	0.0478822	0.596644			COMT	-0.317236	8.20707	0.10057	1
LINC01252	-0.577018	6.61459	0.0479619	0.59721			ING4	-0.441948	7.99029	0.100856	1
PPFIA3	-0.765067	6.30662	0.0481227	0.597384			AAR2	-0.438952	7.98972	0.100856	1
TNFSF13	-1.00111	6.49911	0.0481288	0.597384			ATXN7	-0.367232	8.13688	0.101061	1
METTL7A	0.295846	7.33268	0.0481322	0.597384			EIF5AL1	-0.330206	8.2179	0.101331	1
ENSG00000260555	-0.681576	6.25633	0.0481425	0.597384			SVOP	-0.310233	8.32907	0.101507	1
PSMC1	-0.188072	7.79271	0.0481474	0.597384			NHP2	-0.301062	8.32662	0.101507	1
CPQ	0.338278	7.3207	0.0482003	0.597615			TMEM117	0.46487	7.85855	0.101551	1
ENSG00000258636	-0.601173	6.31355	0.0482586	0.597913			ENSG00000261038	0.441011	7.85667	0.101551	1
ING5	-0.247663	7.26717	0.0483598	0.597926			ENSG00000258882	0.439212	7.8563	0.101551	1
EIF2A	-0.233867	7.71143	0.0483684	0.597926			TADA1	-0.403416	8.03303	0.101998	1
PARPBP	-0.570659	6.58144	0.0483697	0.597926			FAM174A	-0.401694	8.03565	0.101998	1
NKAPL	-1.00613	6.42765	0.048397	0.597926			PVRL1	-0.399142	8.03375	0.101998	1
OAZ1	-0.155069	8.1281	0.0485518	0.599028			MAPK14	-0.392859	8.03309	0.101998	1
PRKD3	0.174398	7.77361	0.0485549	0.599028			CELF2	-0.384584	8.03546	0.101998	1
MUS81	-0.942467	6.44439	0.0486198	0.599215			CFC1B	-0.324966	8.22333	0.102063	1
RDH10	-0.193569	7.69583	0.0486389	0.599215			DDX19B	-0.300037	8.22113	0.102063	1
GRB10	0.594826	6.96443	0.0488735	0.599456			COG3	-0.391853	8.08158	0.102097	1
SPRY1	-0.948314	6.38832	0.0488755	0.599456			MAP1LC3B2	-0.389528	8.08642	0.102097	1
TIMM17B	-0.241151	7.46383	0.0489044	0.599456			GPR22	-0.386416	8.08189	0.102097	1
ENSG00000259639	0.348064	6.80252	0.0489764	0.599456			SCAND1	-0.369958	8.08278	0.102097	1
UBA3	-0.330529	7.57484	0.0490535	0.599456			SSTR2	-0.3687	8.08503	0.102097	1
SAMM50	-0.364151	7.16131	0.0490541	0.599456			ORC1	-0.368463	8.08126	0.102097	1
GXYLT2	-0.510256	6.74789	0.0490806	0.599456			RFX3-AS1	-0.555364	7.82357	0.102285	1
ANAPC13	-0.18092	7.87244	0.049105	0.599456			FFAR3	-0.536348	7.82418	0.102285	1
FBXO6	-0.297665	7.08178	0.049119	0.599456			TTLL6	-0.532841	7.82408	0.102285	1
C6orf226	-0.819975	6.50948	0.0492233	0.599456			ZBTB49	-0.522352	7.82336	0.102285	1
FASTKD2	-0.445638	7.34085	0.0492436	0.599456			LINC00862	-0.513921	7.82204	0.102285	1
MUL1	-0.831875	6.74524	0.0492455	0.599456			LINC02093	-0.50086	7.82312	0.102285	1
TEKT4	-0.635983	6.24567	0.0493632	0.599456			ENSG00000267596	-0.490693	7.82337	0.102285	1
ZDHHC24	0.756371	6.4372	0.0494321	0.599456			BCKDK	-0.44457	7.93014	0.102635	1
SIM1	0.490292	7.21845	0.049519	0.599456			PRKAG1	-0.338727	8.22478	0.102767	1
CENPJ	0.939481	6.49077	0.0495332	0.599456			ADGRE2	-0.322002	8.22303	0.102767	1
HADHA	-0.173614	7.88738	0.04954	0.599456			POLR2C	-0.32179	8.22621	0.102767	1
ENSG00000250284	-0.527293	6.40459	0.0495468	0.599456			GAL3ST4	-0.298389	8.35074	0.102812	1
YTHDF1	-0.615982	7.02317	0.0496475	0.599456			BGN	0.504719	7.82416	0.102858	1
TMEM18	-0.451677	7.2446	0.0497296	0.599456			NMB	0.496944	7.8234	0.102858	1
ITM2A	0.764565	6.25588	0.0498264	0.599456			BTN3A3	0.478733	7.82298	0.102858	1
GS1-279B7.1	0.624279	6.27501	0.0498289	0.599456			RNASE10	0.455614	7.82207	0.102858	1
BANK1	-1.07321	6.40723	0.0498894	0.599456			RP11-384F7.2	0.405866	7.82203	0.102858	1
ZNF860	0.775835	6.47885	0.0499127	0.599456			KNDC1	0.424718	7.90025	0.102872	1
IDNK	-0.530174	6.98939	0.0499988	0.599456			EMILIN3	-0.467161	7.96021	0.102968	1
PRR29	-0.468656	6.49366	0.0500021	0.599456			KIAA1432	-0.413972	7.95976	0.102968	1
TFPI2	-0.627918	6.23761	0.0500177	0.599456			RP11-91G21.1	-0.510201	7.87693	0.103299	1
CYTH3	-0.625906	6.23852	0.0500177	0.599456			STAT4	-0.483463	7.87944	0.103299	1
ENSG00000266289	-0.623925	6.23757	0.0500177	0.599456			ATP6V1E2	-0.47063	7.87916	0.103299	1
ENSG00000224303	-0.623574	6.23649	0.0500177	0.599456			ENSG00000083842	-0.433684	7.87916	0.103299	1
IGFBP6	-0.614287	6.23607	0.0500177	0.599456			ENSG00000266951	-0.367549	8.15204	0.103325	1
MUC3A	-0.608379	6.23651	0.0500177	0.599456			ARL15	-0.337279	8.15286	0.103325	1
LINC01828	-0.605735	6.23668	0.0500177	0.599456			ZNF257	-0.314765	8.23297	0.103443	1
GRAP2	-0.604897	6.23686	0.0500177	0.599456			ACVR1C	-0.379158	8.08779	0.103693	1
NUTM2D	-0.602278	6.23596	0.0500177	0.599456			GID8	-0.363796	8.09042	0.103693	1
VEPH1	-0.598363	6.23516	0.0500177	0.599456			TEX30	-0.44603	7.99668	0.103791	1
LAMB3	-0.597532	6.236	0.0500177	0.599456			CHKB	-0.434404	7.996	0.103791	1
PDZRN4	-0.591988	6.23536	0.0500177	0.599456			MAPT	0.295067	8.24533	0.104068	1
FRMD3	-0.581776	6.23558	0.0500177	0.599456			SLC14A1	-0.423745	8.03632	0.104176	1
ABCG2	0.599933	6.23329	0.050035	0.599456			LINC01980	-0.380825	8.03929	0.104176	1
RTFDC1	-0.263856	7.71681	0.050109	0.59993			FOXK2	-0.362492	8.1563	0.104392	1
CENPF	-0.405344	6.56575	0.0502902	0.600635			WDR36	-0.344222	8.15759	0.104392	1
FARP2	-0.287702	7.11379	0.0503215	0.600635			GOLGA6L9	-0.501055	7.90316	0.104458	1
ENOX2	0.556129	6.97252	0.0503265	0.600635			AGRN	-0.477028	7.90428	0.104458	1
KCNK10	0.556834	6.22409	0.0503343	0.600635			VPS16	-0.452956	7.90476	0.104458	1
MARCHF2	-0.390099	6.87659	0.0503846	0.600635			ENSG00000236385	0.453885	7.83767	0.104622	1
EEF1B2	-0.152076	8.08784	0.0504092	0.600635			AHRR	0.437905	7.83831	0.104622	1
POLR2L	-0.179837	7.80622	0.0504307	0.600635			HOMER2	-0.324384	8.24059	0.104718	1
TP53BP1	0.185696	7.82284	0.0504939	0.600635			RP11-14N7.2	-0.308952	8.24597	0.104718	1
PPM1L	-0.343807	7.36061	0.0504968	0.600635			LINC02530	-0.306288	8.24356	0.104718	1
COG3	-0.553814	6.9737	0.0505126	0.600635			KIAA1644	0.376605	7.97505	0.104873	1
IRF2	-0.47557	7.0902	0.050746	0.602698			BIN3	-0.353636	8.09299	0.105226	1
FSCN1	-0.345028	6.75561	0.0507676	0.602698			NDUFS6	-0.297512	8.25121	0.105318	1
ZPLD1	-0.914137	6.47936	0.05079	0.602698			FHL1	0.404596	7.96499	0.105579	1
PSMC5	-0.163981	7.9497	0.0510234	0.605056			IER2	0.403107	7.96488	0.105579	1
ZNF574	-0.867176	6.32873	0.0511799	0.605499			DLD	-0.325863	8.25454	0.105894	1
PCDH17	0.243978	7.73718	0.0511982	0.605499			BCL10	-0.323002	8.25657	0.105894	1
WIBG	-0.709459	6.85243	0.0512044	0.605499			ZSCAN32	0.399009	7.95192	0.105971	1
CLIP4	-0.540422	7.11545	0.0512452	0.605499			CCDC170	0.439465	7.93802	0.105977	1
ARHGAP11A	-0.322291	6.89099	0.0512971	0.605499			OTOGL	0.412977	7.94199	0.105977	1
ATP6V1C2	0.512948	6.63903	0.0513104	0.605499			TNIP3	-0.39509	8.04787	0.106264	1
RBFOX3	0.214792	7.36752	0.0513462	0.605499			LINC02256	-0.386704	8.04916	0.106264	1
LRRC1	-0.447475	7.31145	0.051354	0.605499			RGPD1	-0.375721	8.04623	0.106264	1
RPRD1B	0.537699	6.87259	0.0513736	0.605499			FLOT2	-0.372892	8.04716	0.106264	1
ENSG00000261350	-0.795426	6.27343	0.0515788	0.607436			BUB1B-PAK6	0.432767	7.79124	0.106289	1
RAB35	-0.861918	6.30014	0.0516238	0.607436			RP11-631F7.2	0.427274	7.79072	0.106289	1
RP1L1	-0.291632	6.9385	0.0516425	0.607436			SETBP1-DT	0.425931	7.79235	0.106289	1
CHKB-CPT1B	-0.70032	6.44556	0.0517414	0.608189			GATSL3	0.424912	7.79457	0.106289	1
ERCC2	-0.557648	6.67301	0.051788	0.608326			CRIP3	0.393598	7.79078	0.106289	1
ENSG00000196934	-0.874144	6.27273	0.0519563	0.60907			RNF182	0.384128	7.79255	0.106289	1
RP11-512M8.5	-0.847989	6.27283	0.0519563	0.60907			ZNF219	0.384	7.79046	0.106289	1
ITGB3	-0.803854	6.27527	0.0519563	0.60907			LMNB1	0.361653	7.792	0.106289	1
WBP2	-0.221593	7.58549	0.0520133	0.609285			MTF2	-0.356467	8.16666	0.106406	1
KARS	-0.278367	7.64842	0.0520445	0.609285			BCL9	-0.352873	8.16754	0.106406	1
ENSG00000261512	0.724743	6.26198	0.0521919	0.610558			PHC2	-0.342278	8.17106	0.106406	1
DCK	-0.523916	7.14492	0.052243	0.610558			TMEM18	-0.318616	8.16856	0.106406	1
OXCT1	-0.509917	7.11619	0.0522584	0.610558			PPM1L	-0.311689	8.26142	0.106446	1
KIAA0087	0.237505	7.20709	0.0523236	0.610634			ANKRD30B	-0.424187	8.0027	0.106595	1
MBLAC2	0.762334	6.32375	0.0523351	0.610634			TECPR2	-0.397457	8.00426	0.106595	1
EFCC1	0.889522	6.32953	0.052417	0.611158			SSBP4	-0.39281	8.0057	0.106595	1
XRCC6	-0.162039	8.0154	0.0524501	0.611158			PHF5A	-0.44902	7.9663	0.106679	1
EPB41L5	-0.444227	7.34729	0.0525354	0.611743			UNK	-0.432294	7.96664	0.106679	1
KIAA1107	-0.438012	7.37182	0.0526479	0.611747			ENSG00000249021	-0.413676	7.96553	0.106679	1
VAV2	0.794012	6.44945	0.052649	0.611747			ALAS1	-0.386366	8.10176	0.106699	1
HSPA4L	-0.418031	7.29603	0.0526567	0.611747			COL5A2	-0.543003	7.85916	0.106931	1
FBXO16	0.73274	6.66492	0.0526762	0.611747			CLEC4C	-0.524835	7.85935	0.106931	1
GNRHR	0.899403	6.32133	0.0527271	0.61193			HSPBP1	-0.510901	7.86074	0.106931	1
TM6SF1	0.83387	6.54925	0.0527636	0.611946			PDE9A	-0.477749	7.86156	0.106931	1
TMEM260	0.315813	7.09414	0.0528136	0.612117			IPPK	-0.463607	7.85962	0.106931	1
ERLIN1	-0.627347	7.03588	0.0529604	0.613168			MYL5	-0.454207	7.86328	0.106931	1
TNFAIP6	-0.635987	6.25487	0.0530035	0.613168			GSTA4	-0.357722	8.17434	0.107354	1
RNASEH2C	-0.453854	7.07457	0.0530098	0.613168			WIPI2	-0.319223	8.17735	0.107354	1
PURPL	0.302712	6.93399	0.0531766	0.613881			PNMAL1	-0.311993	8.17554	0.107354	1
LINC02595	0.743474	6.34421	0.0532061	0.613881			C22orf43	0.412955	7.86796	0.107364	1
ATG9B	-0.748679	6.25428	0.0532352	0.613881			SPOCD1	0.357972	8.02619	0.107396	1
ENSG00000269110	-0.763031	6.40838	0.0532714	0.613881			TENT4A	-0.472495	7.93531	0.107453	1
PDGFC	-0.513711	6.23073	0.0532877	0.613881			PES1	-0.433189	7.93649	0.107453	1
RP11-255C15.3	0.600612	6.33685	0.0533765	0.613881			TMEM231	-0.42778	7.93308	0.107453	1
FLRT2	-0.605634	6.28602	0.0533778	0.613881			AC091814.3	-0.490871	7.84139	0.107588	1
GPX4	-0.162459	8.03918	0.0533919	0.613881			DPYD	-0.475501	7.84198	0.107588	1
LAMB2	-0.995529	6.30641	0.05349	0.613881			ZNF574	-0.440312	7.84285	0.107588	1
PLAAT1	-0.969188	6.30573	0.05349	0.613881			SH3BP5	-0.370451	8.05611	0.108264	1
IL8	-0.926721	6.30601	0.05349	0.613881			GTF3C4	-0.34502	8.18714	0.10914	1
MED28	-0.34038	7.47104	0.0535171	0.613881			ATP10D	-0.33379	8.1876	0.10914	1
HHIPL1	-0.510647	6.39435	0.0535683	0.613881			GEM	-0.439922	8.01257	0.109275	1
NDUFAF4	-0.433507	7.16672	0.0535944	0.613881			LINC02724	-0.397095	8.01445	0.109275	1
NSA2	0.174132	7.82192	0.0536073	0.613881			PSMA2	-0.397085	8.01113	0.109275	1
TTC6	0.566426	6.25949	0.0536353	0.613881			RALA	-0.3611	8.11654	0.10947	1
LRRC37A3	0.406819	6.85526	0.0537697	0.61472			MRPL15	-0.369229	8.05807	0.110181	1
SPCS2	-0.154418	8.12199	0.0537792	0.61472			COMMD7	-0.36857	8.06321	0.110181	1
MCCC2	-0.298033	7.32968	0.0539246	0.615978			NDC1	-0.426188	7.97623	0.110212	1
RTBDN	-0.369646	6.83111	0.0541036	0.617618			ZNF852	-0.484298	7.90885	0.110559	1
TBX4	-0.405254	6.22823	0.0541674	0.617941			AMT	-0.453316	7.91141	0.110559	1
MAF1	-0.765705	6.61866	0.0543588	0.619719			C3orf35	-0.559789	7.81402	0.110594	1
HHLA1	0.337902	6.95201	0.0544547	0.620187			MAP3K6	-0.548076	7.81417	0.110594	1
DAZAP2	-0.181374	7.83416	0.0544946	0.620187			CAPN8	-0.536192	7.813	0.110594	1
ENSG00000254538	0.853464	6.39842	0.0545188	0.620187			ENSG00000256085	-0.506589	7.81177	0.110594	1
SMARCA5	0.162843	7.90268	0.0546132	0.620187			CKMT2	-0.504643	7.81071	0.110594	1
CCDC28A	0.365116	7.36331	0.0546333	0.620187			PCDHGA2	-0.499595	7.8145	0.110594	1
CEP19	-0.282628	7.04135	0.0546428	0.620187			IDUA	-0.4785	7.81466	0.110594	1
CASD1	-0.333584	7.46599	0.0546722	0.620187			LSP1	-0.462436	7.81372	0.110594	1
NPL	0.819741	6.56881	0.0546847	0.620187			MMS19	-0.379373	8.11932	0.110772	1
AKIRIN2	-0.737534	6.71898	0.054795	0.620687			AP3M2	-0.351329	8.12235	0.110772	1
TCEAL6	0.576608	6.56392	0.0548	0.620687			KRBA2	-0.344286	8.12418	0.110772	1
CCND3	-0.550357	7.07595	0.0548607	0.620793			GCN1L1	-0.335006	8.12407	0.110772	1
DNAJC27	-0.614531	6.8429	0.0548807	0.620793			HLCS	-0.344129	8.19754	0.110787	1
SIPA1L2	-0.272005	7.6114	0.0550436	0.621754			LINC01565	0.384605	8.00486	0.110974	1
TBCA	-0.162595	7.96601	0.0551159	0.621754			ZNF525	-0.291393	8.32804	0.111155	1
IFIT3	-0.329816	6.83527	0.0551205	0.621754			DDX54	-0.497506	7.88774	0.111284	1
AHSA1	-0.312845	7.54204	0.0551448	0.621754			NCKAP5	-0.494608	7.88644	0.111284	1
CSTB	-0.166185	7.93357	0.0551588	0.621754			LOC100505715	-0.482614	7.8851	0.111284	1
FOSB	0.287891	7.44186	0.0552026	0.621754			P2RX6	-0.450463	7.88461	0.111284	1
SLC25A4	-0.285375	7.63225	0.0552155	0.621754			SLC35A2	-0.445283	7.88846	0.111284	1
ENSG00000259087	0.508903	6.22628	0.0554864	0.623959			IPO7	-0.283403	8.33343	0.111474	1
PCDHB12	0.695686	6.26738	0.0555003	0.623959			UBXN10	0.454708	7.88649	0.111491	1
HYDIN	-0.384499	7.34293	0.0556427	0.623959			NTN1	0.424356	7.88255	0.111491	1
MED15	-0.640104	6.68764	0.0556873	0.623959			IGF2BP2	0.422538	7.88186	0.111491	1
POLR2J	-0.235679	7.5593	0.0557399	0.623959			ARF5	-0.329245	8.20806	0.111561	1
CBX8	-0.91875	6.28471	0.0557649	0.623959			HSPA4L	-0.319349	8.20631	0.111561	1
LHFPL4	-0.802907	6.26999	0.0558117	0.623959			CAMK2A	-0.425142	8.01812	0.111835	1
OXLD1	-0.71306	6.57412	0.0558315	0.623959			NIF3L1	-0.392824	8.01776	0.111835	1
PALM2-AKAP2	-0.986435	6.32497	0.0558801	0.623959			LOC284191	-0.389641	8.01522	0.111835	1
OSTC	-0.155561	8.02321	0.0559935	0.623959			TPGS2	-0.398561	8.06545	0.112018	1
RNASEK-C17orf49	-0.178896	7.7649	0.0560024	0.623959			C14orf142	-0.384263	8.06573	0.112018	1
FAM210A	-0.320509	7.33825	0.0560233	0.623959			RNLS	-0.398991	7.94247	0.112019	1
SOAT1	-0.202626	7.58617	0.0560334	0.623959			ENSG00000268759	-0.353404	8.12764	0.112023	1
IQCB1	-0.604115	7.09763	0.056094	0.623959			AMIGO3	-0.330037	8.12879	0.112023	1
MRAP2	0.580586	6.96347	0.0561365	0.623959			ANAPC4	0.353842	8.08421	0.112131	1
CLIP1	0.159186	7.98137	0.0561603	0.623959			MZT1	-0.327939	8.2117	0.112303	1
TOMM40	-0.337832	6.78109	0.0561794	0.623959			HRG	-0.323605	8.21132	0.112303	1
TMEM88	0.58445	6.22502	0.0562156	0.623959			HPRT1	-0.322005	8.21323	0.112303	1
TLR4	0.575805	6.22472	0.0562156	0.623959			KDR	0.34133	7.7752	0.112413	1
SYPL2	0.547759	6.22406	0.0562156	0.623959			ENSG00000198161	0.34005	7.77723	0.112413	1
RAG1	0.520218	6.22261	0.0562156	0.623959			CYR61	0.337806	7.77603	0.112413	1
SOX18	0.487695	6.22439	0.0562156	0.623959			ENSG00000259124	0.336584	7.77524	0.112413	1
TSACC	-0.981812	6.32841	0.0563822	0.623959			PID1	0.334896	7.77652	0.112413	1
ACSM6	-0.770543	6.48943	0.0564206	0.623959			ENSG00000259087	0.334116	7.77639	0.112413	1
HMGCLL1	-0.288888	7.61954	0.0564297	0.623959			COL4A4	0.333572	7.77638	0.112413	1
RP11-108M12.3	-0.38231	6.73301	0.0564566	0.623959			RAET1G	0.331846	7.77642	0.112413	1
FES	0.731039	6.24527	0.0564721	0.623959			CD163	0.328823	7.77682	0.112413	1
IFITM1	0.696855	6.248	0.0564721	0.623959			KCNK10	0.325911	7.77711	0.112413	1
BLNK	0.690031	6.24845	0.0564721	0.623959			LINC00345	0.325818	7.77625	0.112413	1
SYS1-DBNDD2	-0.949771	6.32753	0.0564973	0.623959			TACSTD2	0.324576	7.77684	0.112413	1
NUP54	-0.625282	6.8929	0.0565625	0.623959			ENSG00000251164	0.323528	7.77614	0.112413	1
RP11-347C12.1	0.378876	7.15493	0.0565751	0.623959			IFITM1	0.322512	7.77634	0.112413	1
FKBP11	0.342435	7.23217	0.0565933	0.623959			TCTE1	0.32088	7.77612	0.112413	1
GOLPH3L	-0.464704	7.34198	0.0568884	0.625724			HCK	0.318518	7.77621	0.112413	1
RPP21	-0.25461	7.51986	0.0569002	0.625724			ENSG00000240257	0.317834	7.7759	0.112413	1
TMEM219	-0.271878	7.65793	0.0569207	0.625724			ENSG00000236249	0.317834	7.7759	0.112413	1
C9orf69	-0.934796	6.38162	0.0569211	0.625724			GRM3	0.316961	7.77675	0.112413	1
PYY	-0.896022	6.30122	0.0569329	0.625724			PACSIN1	0.314037	7.77601	0.112413	1
NMT1	-0.249733	7.38784	0.057143	0.627317			CDH20	0.313223	7.77588	0.112413	1
C11orf49	-0.191202	7.60445	0.05715	0.627317			CEP131	0.312522	7.77612	0.112413	1
ADRBK2	0.545382	6.89137	0.0572349	0.627733			ENSG00000187990	0.308086	7.77619	0.112413	1
SH3BP2	0.193429	7.43235	0.0573689	0.627733			KIT	0.308053	7.77591	0.112413	1
TRO	-0.54115	7.043	0.057433	0.627733			CDC42EP1	0.30491	7.77614	0.112413	1
CYB561D2	-0.784732	6.83314	0.0574715	0.627733			ENSG00000260171	0.302049	7.77579	0.112413	1
PRAF2	-0.507095	7.04016	0.0574729	0.627733			EFEMP2	0.293155	7.77535	0.112413	1
PAICS	-0.174409	7.79334	0.0575055	0.627733			MYC	0.291608	7.77541	0.112413	1
NHP2L1	-0.161087	7.99744	0.0576332	0.627733			SMCO4	0.383062	7.99355	0.11258	1
CHPF2	0.742472	6.4262	0.0576422	0.627733			RPUSD4	-0.290076	8.35447	0.112595	1
BIRC3	-0.638791	6.45099	0.0576607	0.627733			SLC39A8	0.351546	8.04627	0.112701	1
BET1	-0.286527	7.50839	0.0576923	0.627733			RP11-589P10.5	0.471976	7.78853	0.112914	1
SUPV3L1	-0.279952	7.21004	0.0578448	0.627733			CADM2	0.45058	7.78635	0.112914	1
C4orf47	-0.856588	6.37446	0.0578701	0.627733			ZC3H12A	0.442273	7.79008	0.112914	1
GJB7	-0.575726	6.25517	0.0579544	0.627733			ZNF668	0.411262	7.78568	0.112914	1
EIF3F	-0.213655	7.73249	0.0579894	0.627733			RANBP1	-0.368247	8.13281	0.113222	1
SPTLC3	-0.227725	7.29934	0.0580826	0.627733			DMAP1	-0.341897	8.13645	0.113222	1
ZNF502	-0.951681	6.72005	0.0581933	0.627733			IRF2	-0.340254	8.13483	0.113222	1
FAM160A1	-0.951474	6.34166	0.0581943	0.627733			C6orf89	-0.334404	8.1364	0.113222	1
GLTSCR1	-0.454693	6.4674	0.0582121	0.627733			MAP7D1	-0.326568	8.1361	0.113222	1
GPR171	0.983133	6.43571	0.0582809	0.627733			PLA2G4A	0.473248	7.85195	0.113547	1
TGFB1	0.741882	6.27993	0.0583186	0.627733			SLC13A4	-0.433329	7.98025	0.113574	1
TGDS	-0.585948	7.04337	0.0583307	0.627733			THAP7	-0.433228	7.98015	0.113574	1
UACA	-0.410034	6.66351	0.0583474	0.627733			CD2BP2	-0.418389	7.98189	0.113574	1
SNAP23	-0.387035	7.26168	0.058366	0.627733			MPC1	-0.311205	8.22338	0.113696	1
RP11-204M4.2	0.362861	7.36085	0.0584229	0.627733			GRAMD3	-0.304355	8.22506	0.113696	1
OR7A5	0.671155	6.29925	0.0584287	0.627733			C4orf48	0.371972	7.98236	0.114019	1
CAPZB	-0.291998	7.54574	0.0584999	0.627733			CIAPIN1	-0.399153	8.02401	0.114281	1
PPP1R12B	0.212559	7.36005	0.058521	0.627733			TCP11L2	-0.397669	8.02624	0.114281	1
ADAMTS2	0.490713	6.82976	0.0586714	0.627733			SLC30A1	-0.397021	8.02631	0.114281	1
SNAPC4	0.84467	6.4048	0.0587189	0.627733			ENSG00000260777	-0.379899	8.02486	0.114281	1
FBXW8	-0.40824	6.79677	0.0587205	0.627733			CERS6	-0.318559	8.23145	0.114349	1
LSAMP	0.48756	7.13177	0.0587717	0.627733			GPN1	-0.337639	8.14226	0.114372	1
ROR2	0.77973	6.2598	0.0588061	0.627733			GINS1	-0.337009	8.14169	0.114372	1
AC159540.1	0.353997	7.19513	0.058832	0.627733			PPEF1	0.496767	7.81573	0.114776	1
GALK1	0.454731	6.21814	0.0588358	0.627733			EFCC1	0.470853	7.81898	0.114776	1
MFSD6L	0.442589	6.2177	0.0588358	0.627733			MAP6D1	0.461319	7.81564	0.114776	1
CD34	0.434837	6.21711	0.0588358	0.627733			BLOC1S2	-0.301122	8.23869	0.114975	1
PDE2A	0.431853	6.21763	0.0588358	0.627733			C14orf1	-0.292522	8.23548	0.114975	1
FGF18	0.428825	6.21669	0.0588358	0.627733			DHRS4-AS1	0.359605	8.03662	0.114977	1
MEGF6	0.427187	6.21656	0.0588358	0.627733			TEX14	-0.474842	7.79208	0.115207	1
DUOXA1	0.412064	6.21681	0.0588358	0.627733			ATG9B	-0.447944	7.79209	0.115207	1
ZNF423	0.409922	6.21641	0.0588358	0.627733			LOC107985075	-0.436631	7.79333	0.115207	1
EGOT	0.404726	6.21658	0.0588358	0.627733			HDAC10	-0.426836	7.79403	0.115207	1
NRARP	0.403118	6.21618	0.0588358	0.627733			NKX6-3	-0.424186	7.79246	0.115207	1
AMOTL2	0.392017	6.2157	0.0588358	0.627733			ENSG00000268518	-0.423303	7.79329	0.115207	1
SERPINA5	0.383331	6.21532	0.0588358	0.627733			CCDC13	-0.422629	7.79237	0.115207	1
TAF7	-0.160073	7.9746	0.0589123	0.627733			TGFBR2	-0.416848	7.79243	0.115207	1
NEMP2	0.906822	6.32698	0.0589575	0.627733			ENSG00000241593	-0.412261	7.79237	0.115207	1
PIGL	-0.549307	6.83317	0.0589702	0.627733			CTRB2	-0.409633	7.79227	0.115207	1
TCN2	-0.950916	6.30483	0.0590054	0.627733			C10orf95	-0.408517	7.79308	0.115207	1
RPS28	-0.160211	8.01964	0.0590189	0.627733			CORO7-PAM16	-0.408269	7.79269	0.115207	1
RP11-266L9.5	0.844054	6.28278	0.0590256	0.627733			ENSG00000265519	-0.407953	7.79267	0.115207	1
PSMC2	-0.285945	7.76181	0.0590836	0.627871			LINC00115	-0.407392	7.79246	0.115207	1
TXN2	-0.212276	7.67194	0.0591107	0.627871			LINC00534	-0.406677	7.79286	0.115207	1
SLC39A8	0.562222	6.76697	0.0591519	0.627925			ENSG00000269772	-0.405724	7.79257	0.115207	1
C9orf16	-0.486572	6.8731	0.0592535	0.628573			LINC01035	-0.405482	7.7918	0.115207	1
SIX3	0.55071	6.94434	0.059295	0.628573			ENSG00000196934	-0.405206	7.79315	0.115207	1
ALKBH3	-0.721017	6.91095	0.0593211	0.628573			ENSG00000230615	-0.402977	7.79209	0.115207	1
PRDM1	0.850937	6.31562	0.0594593	0.629061			PCDHGA11	-0.400879	7.79378	0.115207	1
NINL	-0.662107	6.90364	0.0594814	0.629061			TBX4	-0.387654	7.79353	0.115207	1
DNAJC4	-0.793337	6.65334	0.0595149	0.629061			IL11RA	-0.385093	7.79164	0.115207	1
MRPL47	-0.320112	7.48867	0.0595243	0.629061			PDE4B	0.403826	7.9691	0.115248	1
REEP2	0.286816	7.05645	0.0595478	0.629061			FAM134B	0.323564	8.15981	0.115452	1
DHX9	-0.261452	7.62108	0.0595992	0.629223			YIPF1	-0.374056	8.08064	0.115461	1
MYBPHL	0.853318	6.27297	0.0596766	0.629658			JAGN1	-0.369837	8.07959	0.115461	1
FBXO22	-0.630298	6.97368	0.0597516	0.630069			ATL1	-0.341356	8.14695	0.115475	1
BOC	0.809275	6.32641	0.0598443	0.630268			ZNF497	0.430143	7.90876	0.115832	1
JAGN1	-0.550226	7.14649	0.0598458	0.630268			TIMELESS	0.421793	7.90744	0.115832	1
KLHL12	-0.514303	7.25179	0.0599331	0.630268			THEM6	0.426638	7.90825	0.116085	1
HSDL1	-0.467817	6.962	0.0599552	0.630268			POLR3B	0.421679	7.90861	0.116085	1
RAB4A	-0.536143	7.00423	0.0600914	0.630268			FLOT1	-0.29217	8.24978	0.116146	1
NHP2	-0.171897	7.79625	0.0600974	0.630268			RYR2	0.392423	7.95818	0.116212	1
ZNF142	-0.706215	6.72292	0.0601157	0.630268			MEPCE	-0.48714	7.91686	0.116305	1
EFHC1	0.191009	7.65311	0.0601158	0.630268			CFAP299	-0.48524	7.9156	0.116305	1
CDH6	-0.411723	7.15815	0.0601331	0.630268			ENSG00000261642	-0.471342	7.91764	0.116305	1
ELP4	-0.20441	7.70475	0.0601561	0.630268			ACOT1	-0.445517	7.91819	0.116305	1
MRPL1	-0.324248	7.32989	0.0602133	0.630268			CCDC51	-0.438475	7.91543	0.116305	1
GNB1	-0.193564	7.76148	0.0602877	0.630268			MMAA	-0.468223	7.94783	0.116345	1
ERCC1	-0.198571	7.52963	0.0603175	0.630268			SCN2A	-0.456434	7.95086	0.116345	1
LINC01001	-0.35667	7.09	0.0603287	0.630268			TECRL	-0.420425	7.9501	0.116345	1
TAF6	-0.562003	6.73641	0.0603477	0.630268			BLOC1S5-TXNDC5	-0.456728	7.80376	0.116395	1
GORASP2	-0.280726	7.62174	0.0603681	0.630268			OTUB2	-0.440894	7.80266	0.116395	1
LYRM1	-0.355564	7.38886	0.0604604	0.630268			CRABP2	-0.438605	7.80375	0.116395	1
ALG9	-0.317076	7.31231	0.0604634	0.630268			CEMP1	-0.42431	7.80374	0.116395	1
STX16	-0.191474	7.60171	0.0604756	0.630268			RGS7BP	-0.418381	7.80248	0.116395	1
ATRAID	-0.1511	8.02583	0.0605174	0.630268			ZPBP2	-0.416998	7.803	0.116395	1
PRKAR1B	-0.804146	6.43085	0.0605303	0.630268			CCKBR	-0.413886	7.80326	0.116395	1
FPR2	0.400022	6.55292	0.0606442	0.6309			USF1	-0.413676	7.80483	0.116395	1
NUMBL	-0.44078	6.55143	0.0606635	0.6309			BPIFC	-0.409999	7.80269	0.116395	1
ANKHD1-EIF4EBP3	0.540327	6.81682	0.0607395	0.631314			LINC01597	-0.409646	7.80307	0.116395	1
KIAA1522	-0.877985	6.36582	0.0608972	0.632576			AC004381.6	-0.406411	7.80226	0.116395	1
VGLL4	0.207436	7.35737	0.0611059	0.634015			GBP1	0.381217	7.78156	0.116451	1
NEIL1	-0.240518	7.18839	0.0611086	0.634015			TMEM255B	0.358029	7.78255	0.116451	1
CDH18	-0.282557	7.15828	0.0611797	0.634073			NOMO2	-0.380297	8.03215	0.116616	1
SRPR	-0.159473	7.87931	0.0611983	0.634073			RNF113A	-0.370279	8.03323	0.116616	1
ADCY9	-0.425357	6.73016	0.0612233	0.634073			RP1L1	-0.30113	8.25333	0.116693	1
BCKDK	-0.884664	6.65183	0.0615469	0.637045			BCCIP	-0.293824	8.25529	0.116693	1
CYP3A7	0.486856	6.23055	0.0617158	0.638269			KLHL7-DT	0.382237	7.91925	0.116773	1
SDR42E1	-1.05887	6.55298	0.0617418	0.638269			NBPF24	-0.432855	7.98958	0.116774	1
SERP2	-0.8649	6.48701	0.0618138	0.638269			PPP6R1	-0.426697	7.98899	0.116774	1
CLIC4	0.886617	6.39501	0.0618265	0.638269			RFNG	-0.488651	7.86743	0.116995	1
RP11-16E18.3	0.856793	6.61522	0.0618483	0.638269			PITPNM2	-0.482942	7.86773	0.116995	1
IQSEC3	-0.945014	6.45617	0.0619086	0.638513			SLC27A3	-0.460238	7.86769	0.116995	1
ADAM28	-0.67281	6.3446	0.062008	0.639095			CES3	-0.444766	7.86727	0.116995	1
KAT5	-0.739127	6.8025	0.0620384	0.639095			RORB	0.383112	7.93454	0.117068	1
SETX	-0.241988	7.7374	0.0620846	0.639192			GEMIN7	-0.353567	8.0882	0.117074	1
CDK14	-0.550645	7.01308	0.0621604	0.639595			NOC3L	-0.338579	8.08808	0.117074	1
ARHGAP33	-0.519962	6.23085	0.0624141	0.641065			GP5	0.460296	7.83704	0.11713	1
DUT	-0.302817	7.22689	0.0624268	0.641065			BOC	0.455159	7.83705	0.11713	1
C21orf33	-0.302278	7.55441	0.0624446	0.641065			ZBTB20-AS3	0.451628	7.83336	0.11713	1
PTGER3	-0.763507	6.28063	0.0624513	0.641065			SEC61A1	-0.304591	8.26284	0.117215	1
CPEB4	0.146709	8.02099	0.0624873	0.641065			PTP4A1	-0.286836	8.26185	0.117215	1
SEPTIN5	-0.890852	6.41609	0.0625388	0.641134			RANGAP1	-0.343391	8.16251	0.117546	1
CCT8	-0.144837	8.08684	0.0625676	0.641134			C2orf69	-0.32199	8.16107	0.117546	1
RAB1A	-0.156978	7.95293	0.0626698	0.64115			ENSG00000269781	-0.308561	8.16131	0.117546	1
THOC6	-0.858413	6.43609	0.0626926	0.64115			ARID3B	-0.3009	8.26483	0.117714	1
CASS4	-0.510831	6.32602	0.0627122	0.64115			BOLA2B	-0.28547	8.26779	0.117714	1
SLC9B1	-0.877426	6.47068	0.0628058	0.64115			OXA1L	-0.317628	8.16562	0.118517	1
RAP1B	-0.161805	7.81595	0.0628497	0.64115			TRPC4AP	-0.359836	8.09478	0.118618	1
HERPUD1	0.147808	8.05197	0.0628727	0.64115			HIF1AN	-0.349973	8.09591	0.118618	1
KIAA0391	0.682135	6.68195	0.0629109	0.64115			GXYLT2	-0.342867	8.0946	0.118618	1
AKT1	-0.499063	6.84303	0.0629206	0.64115			RAD51C	-0.341119	8.09487	0.118618	1
LINC00526	-0.95349	6.40721	0.062937	0.64115			CNTRL	0.334067	8.0934	0.118642	1
FXYD2	-0.145792	8.2624	0.0629373	0.64115			AC093802.1	-0.309704	8.27694	0.118644	1
LMO1	-0.373252	7.43098	0.0630046	0.641225			LXN	-0.38131	8.03686	0.118847	1
HSD11B1	0.639632	6.2438	0.0630535	0.641225			TBC1D9	-0.367416	8.03757	0.118847	1
ACAP3	0.62268	6.55524	0.0630551	0.641225			SMPD4	-0.359799	8.04334	0.118847	1
CCDC134	-0.886469	6.28725	0.0631427	0.641742			MRPS27	-0.308247	8.28366	0.119076	1
SF3B4	-0.439348	6.89988	0.0632282	0.641952			SFT2D1	-0.283171	8.28335	0.119076	1
USH1C	-0.791692	6.77745	0.0632458	0.641952			ONECUT2	0.374845	8.01289	0.119354	1
LPCAT4	-0.484678	6.78592	0.0632812	0.641952			MBTD1	-0.315657	8.1738	0.119447	1
ACTR2	0.149105	8.0111	0.0633432	0.641952			DMTN	-0.315369	8.17325	0.119447	1
ERVH-1	0.47094	6.54587	0.0633578	0.641952			SLCO3A1	-0.310528	8.17355	0.119447	1
LRRC56	-0.565312	6.33426	0.0633845	0.641952			UBXN11	-0.284545	8.29175	0.119487	1
SLC2A4	-0.248263	7.05617	0.0635407	0.642482			CDADC1	-0.438089	7.9947	0.119819	1
CTRB2	-0.679058	6.25283	0.0635959	0.642482			ALKBH3	-0.419517	7.99196	0.119819	1
ENSG00000233651	-0.747764	6.25309	0.0636212	0.642482			PAQR3	-0.412169	7.99512	0.119819	1
ENSG00000267388	-0.670491	6.25157	0.0636212	0.642482			EIF4EBP3	0.446785	7.86604	0.119871	1
NAGS	-0.649629	6.25308	0.0636212	0.642482			CENPJ	0.411151	7.86446	0.119871	1
GPN1	-0.476903	7.31027	0.0638458	0.642583			DIXDC1	-0.28148	8.29613	0.119878	1
SIX2	-0.668907	6.75275	0.0638551	0.642583			SNX4	-0.376714	8.09883	0.120096	1
ENSG00000258882	0.729911	6.34677	0.0638666	0.642583			COA6	-0.369478	8.10227	0.120096	1
TNFRSF10D	-0.510928	6.24387	0.0640407	0.642583			KCNK6	-0.362975	8.10014	0.120096	1
CRCP	-0.280716	7.23696	0.0641115	0.642583			ZNF12	-0.358015	8.10285	0.120096	1
ZNF317	-0.626116	6.95379	0.0641318	0.642583			USH2A	-0.512971	7.83192	0.120164	1
BEX4	-0.161474	7.91207	0.0641417	0.642583			LRCH2	-0.473637	7.82952	0.120164	1
WDR83	-0.22556	7.31695	0.0641729	0.642583			EPS15L1	-0.326425	8.1809	0.120337	1
C12orf4	-0.344822	7.13344	0.0642059	0.642583			C19orf43	-0.3208	8.17941	0.120337	1
PQBP1	-0.380238	7.40484	0.0642288	0.642583			ASB18	-0.316808	8.18254	0.120337	1
PM20D2	0.238013	7.16334	0.0642678	0.642583			VAPB	-0.314089	8.17978	0.120337	1
ENO1	-0.133549	8.37618	0.0642763	0.642583			PDGFRL	-0.39335	7.95643	0.120442	1
ENSG00000253879	0.536378	6.31297	0.0643258	0.642583			FAM200B	-0.27736	8.31943	0.12125	1
CIAPIN1	-0.665718	6.92922	0.0643866	0.642583			APOBEC2	0.3942	8.0013	0.121409	1
EDNRB	-0.58453	6.23432	0.0644267	0.642583			CRIPAK	-0.352749	8.10769	0.12151	1
ENSG00000251695	-0.578806	6.23506	0.0644267	0.642583			RBPMS	-0.447815	7.92351	0.121717	1
B4GALNT1	-0.576713	6.23436	0.0644267	0.642583			ARMH1	-0.427231	7.92527	0.121717	1
C19orf38	-0.570997	6.23405	0.0644267	0.642583			BTBD8	-0.406827	7.92369	0.121717	1
ALB	-0.560991	6.23352	0.0644267	0.642583			NCK1	-0.318432	8.19139	0.122005	1
MS4A8	-0.553581	6.23334	0.0644267	0.642583			VPS4A	-0.317114	8.19058	0.122005	1
MYO1B	0.317311	7.38011	0.0644302	0.642583			ELMO2	-0.300531	8.192	0.122005	1
CDH17	0.528107	6.40887	0.0644492	0.642583			GALC	-0.282864	8.33667	0.122094	1
LINC00683	0.241144	7.1704	0.0644796	0.642583			MGMT	-0.422018	8.00032	0.122716	1
HLA-DQA1	0.655466	6.31722	0.0645715	0.643131			MBD1	-0.354698	8.11262	0.122863	1
CDADC1	-0.689324	6.77799	0.0646132	0.643178			SRPK1	-0.353556	8.1127	0.122863	1
PPM1K	-0.428364	7.31211	0.0647167	0.643841			LINC01234	-0.334206	8.11019	0.122863	1
PPP4R2	-0.298966	7.46633	0.0647911	0.644213			PHB2	-0.324092	8.11334	0.122863	1
FAM219B	0.389182	7.26719	0.0650428	0.645389			ERBB3	-0.370913	8.05052	0.12301	1
ICAM1	0.519163	6.48292	0.0650851	0.645389			RORA	-0.311523	8.20171	0.12353	1
ZNF570	0.863416	6.51238	0.065146	0.645389			SNAP23	-0.295871	8.20507	0.12353	1
TAF1	0.268926	7.31106	0.0651725	0.645389			TMEM200A	-0.360461	8.11806	0.124158	1
SLC4A11	-0.922257	6.30318	0.0651856	0.645389			MFF	-0.333455	8.11938	0.124158	1
C2CD6	0.879722	6.42044	0.0651902	0.645389			NPIPA8	0.439541	7.88049	0.124227	1
ENOPH1	-0.515564	7.0933	0.0651997	0.645389			C12orf4	-0.337829	8.20684	0.124242	1
CHMP1A	-0.713865	6.77818	0.0652058	0.645389			SAFB	-0.318345	8.20926	0.124242	1
METTL8	0.428498	6.8118	0.0652455	0.645416			USP1	-0.309335	8.21394	0.124242	1
AVL9	-0.210623	7.40624	0.0653343	0.645927			LINC01011	-0.441647	7.96367	0.124321	1
RAB21	-0.145935	8.15168	0.0653743	0.645955			C17orf51	-0.431246	7.96683	0.124321	1
ITM2B	0.139673	8.15134	0.0656376	0.646407			LERFS	-0.358101	8.06005	0.12495	1
TECTA	0.593508	6.24008	0.0656666	0.646407			DELEC1	-0.342585	8.12596	0.125395	1
LMAN1	-0.160137	7.99753	0.0656762	0.646407			ELOVL1	-0.453525	7.89879	0.12549	1
C3orf62	0.231949	7.14428	0.065681	0.646407			CHRAC1	-0.303981	8.22082	0.12557	1
WDFY3	0.27034	7.56858	0.0656931	0.646407			GIMAP1	-0.301613	8.22462	0.12557	1
DZIP3	0.143308	8.04112	0.0657327	0.646407			NR0B2	-0.430355	7.90156	0.125736	1
KCNJ2	0.754227	6.65817	0.0657378	0.646407			PDZK1	-0.428889	7.89983	0.125736	1
LSM5	-0.191822	7.56571	0.0657448	0.646407			VRTN	-0.467399	7.8757	0.126317	1
PPP1R8	-0.610462	6.91052	0.0657539	0.646407			RNPEPL1	-0.462093	7.87623	0.126317	1
EFNA1	0.971355	6.48331	0.0658515	0.647001			ZNF827	-0.328665	8.13269	0.126579	1
LINC01179	-0.285397	6.95172	0.0659478	0.647204			BOLA2	-0.321284	8.13677	0.126579	1
RP11-531A24.3	0.279885	7.16889	0.0659754	0.647204			ZFHX2	0.397891	7.96773	0.126644	1
HTD2	-0.787223	6.62137	0.0659836	0.647204			GAS2	-0.302358	8.23587	0.126779	1
VGF	0.340663	7.06027	0.0662144	0.648298			SGMS2	-0.292999	8.2378	0.126779	1
SDHAF1	-0.91224	6.42077	0.0662327	0.648298			XPO4	-0.369272	8.06518	0.126803	1
CD6	0.554272	6.37945	0.0662407	0.648298			PRMT3	-0.428655	7.93331	0.126811	1
FAM107B	-0.67555	6.80439	0.0663471	0.648298			TMEM86A	0.419389	7.89049	0.127079	1
AP1AR	-0.506695	6.95704	0.0663591	0.648298			ENSG00000262973	0.372262	7.89057	0.127079	1
TMEM126A	-0.362884	7.34225	0.0664394	0.648298			PLK3	-0.312766	8.23914	0.127341	1
HS3ST3B1	-0.49671	6.58718	0.0664659	0.648298			TIMM13	-0.299747	8.23864	0.127341	1
RBM15	-0.713881	6.6902	0.0664781	0.648298			DCAKD	-0.299709	8.24288	0.127341	1
C6orf52	-1.00567	6.31564	0.066479	0.648298			ARHGAP11A	-0.296163	8.24611	0.127875	1
CTAGE8	-0.978735	6.31893	0.066479	0.648298			BBS10	-0.431243	7.96943	0.127995	1
ENSG00000269051	-0.255223	7.01845	0.0665045	0.648298			P4HA3	-0.418528	7.97044	0.127995	1
TMEM86A	0.796218	6.45072	0.0665929	0.648601			ABCC11	-0.416549	7.97195	0.127995	1
GLI4	0.80295	6.27719	0.0666206	0.648601			PHF19	0.464019	7.81118	0.128148	1
PXDN	0.658494	6.32959	0.0666769	0.648601			POF1B	0.42579	7.81171	0.128148	1
LDHA	-0.37659	7.0698	0.0667117	0.648601			CHKA	0.376962	7.90221	0.128516	1
KLF11	0.778716	6.63854	0.0667218	0.648601			PET117	-0.359658	8.07351	0.12857	1
GMPR2	-0.632992	7.00764	0.0668339	0.649027			AP000265.1	-0.350282	8.0713	0.12857	1
DAB2	0.482228	6.43738	0.066903	0.649027			CTD-2192J16.20	-0.325956	8.07285	0.12857	1
ASB9	-0.644975	6.98119	0.0669567	0.649027			SESTD1	-0.344777	8.14536	0.12879	1
SCAF1	-0.643088	6.43055	0.0669621	0.649027			TRAPPC2L	-0.295258	8.25971	0.128867	1
NT5DC2	0.675517	6.77473	0.0669653	0.649027			MYOM1	0.38136	7.92882	0.129343	1
KCNA5	0.597938	6.54713	0.0669891	0.649027			GATAD2B	-0.325891	8.15224	0.129822	1
ZNF841	-0.252074	7.14561	0.0671071	0.649809			PEX19	-0.321365	8.1512	0.129822	1
PHEX	-0.356526	6.58708	0.0672754	0.650454			FBXW8	-0.31205	8.1525	0.129822	1
KCNA6	-1.03113	6.48184	0.0672827	0.650454			PIGL	-0.369511	8.07625	0.130257	1
C8orf58	0.736848	6.26684	0.0672858	0.650454			KIAA1468	-0.365733	8.07767	0.130257	1
GNB3	-0.867592	6.36494	0.0675153	0.651837			PHF8	-0.337386	8.07785	0.130257	1
CXorf40A	-0.68451	6.82553	0.067548	0.651837			SLC25A42	-0.285432	8.28333	0.130562	1
ADCYAP1	0.140424	8.14394	0.0675582	0.651837			TAGLN2	-0.26709	8.28514	0.130562	1
CLCN7	0.616874	6.41901	0.0675785	0.651837			SAMD4A	-0.352984	8.0214	0.130585	1
TUBA1C	-0.20484	7.52191	0.0677464	0.652842			GLRA1	-0.332933	8.15663	0.130808	1
ZNF709	-0.871844	6.68934	0.0677576	0.652842			PTBP1	-0.310614	8.16009	0.130808	1
FBXL12	-0.394465	6.70294	0.0679313	0.653791			NSD1	-0.295699	8.28788	0.13093	1
HNRNPA1L2	-0.264964	7.17257	0.0679367	0.653791			SNRPC	-0.292068	8.28534	0.13093	1
SUV420H1	-0.405541	7.34152	0.0679744	0.653791			FOPNL	-0.282257	8.29037	0.13093	1
SORT1	-0.227051	7.71246	0.068012	0.653791			DHX9	-0.278263	8.28861	0.13093	1
MRPL35	-0.426127	7.21436	0.0680449	0.653791			FBF1	0.463918	7.82934	0.131312	1
PRMT3	-0.718431	6.53734	0.0681072	0.653791			ADAMTS9	0.437186	7.83049	0.131312	1
SLC35F3	0.772832	6.40826	0.0681189	0.653791			BLOC1S4	0.408463	7.83115	0.131312	1
RUSC1	-0.635546	6.87424	0.068222	0.65418			LINC01362	0.394601	7.82716	0.131312	1
CYP1A2	-0.367932	6.60737	0.0682642	0.65418			GS1-279B7.1	0.38605	7.82865	0.131312	1
ENSG00000269624	0.579284	6.30123	0.0682721	0.65418			NCKAP1L	-0.365791	7.97826	0.131473	1
RGP1	-0.51754	6.91718	0.0684354	0.655385			U2AF2	-0.407062	7.9438	0.131606	1
MNS1	-0.239197	7.15597	0.0687414	0.656685			FMNL3	-0.384115	7.93995	0.131606	1
CERS5	-0.19133	7.54502	0.0687427	0.656685			C14orf159	-0.326424	8.16262	0.131748	1
AKR7A3	0.720145	6.27204	0.0687636	0.656685			FAM111A	-0.371658	8.08411	0.131866	1
CTAGE9	-0.801321	6.26778	0.0687742	0.656685			PRPS2	-0.349821	8.08657	0.131866	1
GPR142	-0.732575	6.26922	0.0687742	0.656685			ENSG00000267640	-0.440454	7.90856	0.131994	1
CDK11A	-0.337346	7.13665	0.0687974	0.656685			GALNT13	-0.41083	7.91015	0.131994	1
TES	0.194708	7.51405	0.0691554	0.659741			JAZF1	-0.323794	8.17089	0.132645	1
OSGIN1	-0.847287	6.31828	0.0692284	0.660075			CKAP4	-0.29522	8.17235	0.132645	1
ENSG00000255628	-0.479503	6.22887	0.0692668	0.660081			KCNA6	-0.513433	7.85678	0.132686	1
PAX5	0.840774	6.33261	0.0694147	0.660787			ENSG00000254006	-0.464813	7.85756	0.132686	1
FLJ12825	-0.325741	6.74803	0.069434	0.660787			RPGRIP1	-0.419082	7.8589	0.132686	1
ENSG00000250889	-0.879498	6.34002	0.0695968	0.660787			TNKS	-0.275363	8.32263	0.132723	1
RPL13	0.135155	8.22114	0.0696887	0.660787			LINC01091	-0.354646	8.02738	0.132956	1
CEP55	0.390239	6.51036	0.0697403	0.660787			MRPL51	-0.263694	8.3291	0.132958	1
SBK1	-0.695409	6.26289	0.0697444	0.660787			NFAM1	-0.285007	8.33442	0.133177	1
TBL1X	0.354167	7.24196	0.0697556	0.660787			LRRC1	-0.322274	8.17788	0.133501	1
SSSCA1	-0.589116	6.92977	0.0697701	0.660787			KIAA2013	-0.3108	8.17984	0.133501	1
HOMER1	-0.755802	6.64658	0.0698199	0.660787			PLP2	-0.277752	8.34357	0.133567	1
TMEM42	-0.573295	6.91967	0.0698224	0.660787			NOTCH3	-0.276414	8.3463	0.133567	1
SLC35B1	-0.242907	7.58743	0.0698842	0.660787			LINC02668	-0.486401	7.8211	0.133581	1
TNPO3	-0.644426	6.89964	0.0700005	0.660787			WDR24	-0.39625	7.82146	0.133581	1
DYNC2H1	0.346374	7.38335	0.070005	0.660787			SNRPG	-0.268258	8.35641	0.133896	1
SYNPO2	-0.30443	6.88763	0.0700111	0.660787			MTMR14	0.433472	7.86012	0.133969	1
PSMA7	-0.15796	7.95949	0.0700288	0.660787			DOCK11	0.421244	7.8618	0.133969	1
ZFHX2	0.601471	6.58033	0.0700414	0.660787			SLC9A9	0.403532	7.86066	0.133969	1
RTCB	-0.246013	7.79868	0.0700441	0.660787			CHD3	0.306237	8.19581	0.134043	1
DLL1	0.704415	6.26076	0.0700635	0.660787			DPYSL5	-0.323453	8.18211	0.134316	1
ENSG00000269781	-0.342704	6.69657	0.0700644	0.660787			HLA-DOA	-0.291431	8.18387	0.134316	1
PIGN	-0.516577	7.0275	0.0701009	0.660787			CLEC11A	-0.450476	7.88539	0.134724	1
ITGA2B	-0.512859	6.39822	0.0701496	0.660787			HECTD3	-0.435518	7.88125	0.134724	1
NAP1L4	-0.185425	7.67069	0.0702275	0.660787			LINC02742	-0.430401	7.98226	0.134766	1
PTK2B	0.619568	6.61828	0.0702788	0.660787			ISOC1	-0.355776	8.09961	0.134863	1
MECR	-0.639369	6.6424	0.070282	0.660787			ABCC2	-0.421774	7.88427	0.134944	1
VDR	0.463121	6.43824	0.0703343	0.660787			USP10	0.310118	8.12406	0.135003	1
LINC02057	0.357726	6.58824	0.0703381	0.660787			APEX1	-0.295937	8.19197	0.135093	1
SRP54	-0.177765	7.8297	0.0703651	0.660787			SGIP1	0.379087	7.98291	0.135101	1
TAS2R19	0.705121	6.27736	0.0704398	0.661132			UBE2E1	0.370126	7.98242	0.135101	1
GOLT1B	-0.340229	7.44515	0.0704878	0.661226			RALYL	0.35359	7.98188	0.135101	1
CASC3	-0.348072	7.34257	0.0705591	0.661539			ADH1B	-0.393688	8.03695	0.135211	1
LNX2	0.220762	7.18125	0.0706411	0.661951			IFRD1	-0.311658	8.19346	0.135832	1
ENSG00000250041	-0.781577	6.27938	0.0707649	0.662068			TLK2	-0.306984	8.19767	0.135832	1
PLA2G4B	0.252688	6.93807	0.0709542	0.662068			PGLS	-0.441318	7.94865	0.136119	1
PPP2R1A	-0.220682	7.74591	0.0709918	0.662068			ENSG00000268568	-0.434406	7.94486	0.136119	1
TCEANC	-0.243717	7.17965	0.0709918	0.662068			CCDC175	-0.418037	7.94489	0.136119	1
WSCD1	0.674323	6.53426	0.0710255	0.662068			PEX7	-0.403857	7.94563	0.136119	1
SUN3	-0.478423	6.40547	0.0710348	0.662068			ACD	-0.39536	7.94769	0.136119	1
SLC2A3	-0.338653	6.92209	0.0710415	0.662068			HOMER1	-0.394413	7.9473	0.136119	1
RBMS3	-0.901035	6.28385	0.0710467	0.662068			SLC4A2	-0.391518	7.94623	0.136119	1
LINC00278	-0.859936	6.28407	0.0710467	0.662068			PPP2R2B	-0.497397	7.83856	0.136253	1
C1QTNF4	-0.784718	6.28487	0.0710467	0.662068			CLTCL1	-0.49486	7.83925	0.136253	1
TXNL1	-0.159128	7.98606	0.0711003	0.662068			ENSG00000171282	-0.482568	7.84084	0.136253	1
PMPCB	-0.290403	7.59714	0.0711096	0.662068			CPLANE2	-0.48158	7.83871	0.136253	1
LINC01018	-0.464328	6.65853	0.071215	0.662518			CAMSAP3	-0.443747	7.84145	0.136253	1
RFNG	-0.827411	6.40837	0.0712646	0.662518			JPH3	-0.433439	7.83988	0.136253	1
C12orf60	-0.298025	6.99552	0.0713053	0.662518			CLMP	-0.422534	7.83981	0.136253	1
MYO1C	-0.370687	7.0433	0.0713481	0.662518			ANKRD23	-0.365487	8.10755	0.136258	1
DNAJC5G	-0.489747	6.25149	0.0713833	0.662518			RBM17	-0.330144	8.10779	0.136258	1
HECTD1	-0.217572	7.76622	0.0714379	0.662518			PRKRIR	-0.313773	8.20281	0.136536	1
ZSCAN32	0.720118	6.75212	0.0714618	0.662518			FAR1	-0.28909	8.20289	0.136536	1
STX7	-0.590318	6.9289	0.0714622	0.662518			ARHGEF3	-0.290978	8.21035	0.137205	1
KEAP1	-0.516351	6.87555	0.0715141	0.662647			NLGN1	-0.388273	8.04248	0.137355	1
ZNF354C	0.74336	6.64302	0.0715607	0.662726			GRPEL2	-0.345285	8.04417	0.137355	1
KB-1460A1.5	-0.662492	6.81471	0.0716284	0.663001			PREX2	-0.335026	8.11177	0.137588	1
TSPAN6	0.376595	6.75705	0.0718433	0.663853			LMAN2L	-0.41083	7.99372	0.137884	1
CHGB	0.122859	8.44008	0.0718659	0.663853			PDP1	-0.381262	7.99443	0.137884	1
ENSG00000266956	0.256851	6.981	0.0718693	0.663853			POP7	-0.376598	7.99188	0.137884	1
HELLS	0.204164	7.36439	0.0718949	0.663853			TNFSF12	-0.414528	7.9155	0.138071	1
LINC02093	-0.516889	6.25016	0.0719408	0.663853			ENSG00000258001	-0.401238	7.91722	0.138071	1
ACAA1	0.519214	6.69274	0.0719608	0.663853			ZNF35	-0.45739	7.91797	0.138357	1
TMEM255A	0.871429	6.29981	0.0720119	0.663853			CCNG1	-0.293945	8.22218	0.138444	1
WDR17	-0.198923	7.38663	0.0720253	0.663853			ENSG00000234011	-0.292058	8.22196	0.138444	1
CPE	0.120987	8.48357	0.0721151	0.664037			ZNF790	0.326853	8.1145	0.13874	1
PCDHA5	-0.941767	6.30114	0.0721215	0.664037			JUP	-0.343647	8.11969	0.138854	1
CARD8	0.195742	7.41091	0.0721751	0.664093			ZNF611	-0.293398	8.22759	0.139016	1
GATC	-0.368173	6.92576	0.0722039	0.664093			CLBA1	-0.280281	8.22824	0.139016	1
CEP290	0.286791	7.39993	0.0722689	0.664126			PHF7	0.37523	7.95911	0.139161	1
KXD1	-0.302801	7.24684	0.0722858	0.664126			SCML1	0.375204	7.96079	0.139161	1
PKP4	0.615589	6.84738	0.0723219	0.664126			NEK7	-0.381821	8.05081	0.139393	1
IGSF1	-0.285778	7.20831	0.072431	0.664778			RP11-1100L3.8	0.350154	8.01583	0.139481	1
PIAS3	-0.787845	6.71392	0.0726081	0.665941			MTURN	-0.296128	8.23203	0.139558	1
GJB1	-0.961529	6.31128	0.0726342	0.665941			FZD4	-0.282464	8.22989	0.139558	1
HS2ST1	-0.542641	6.94576	0.0728158	0.667254			NR2C1	-0.303637	8.12422	0.140061	1
APCDD1	0.57329	6.24235	0.0728656	0.66736			CASC9	-0.41324	7.95674	0.140368	1
ENSG00000259900	-0.684033	6.29284	0.0730079	0.667906			NME1	-0.287911	8.24806	0.140557	1
MAN1A2	0.155316	7.93197	0.0730379	0.667906			FARSB	-0.285263	8.245	0.140557	1
APOF	-0.701059	6.27658	0.0730455	0.667906			WDR26	-0.274095	8.24385	0.140557	1
ZNF267	-0.85237	6.52197	0.0731019	0.667906			LINC01259	0.393337	7.94888	0.140808	1
WDR19	0.201923	7.35728	0.0731169	0.667906			SLC10A1	0.367155	7.94861	0.140808	1
POP1	0.763352	6.49064	0.0732849	0.668834			PHLDB3	-0.388219	8.00021	0.140836	1
ATP9B	0.140687	8.05608	0.0733156	0.668834			ZNF771	-0.372716	8.00015	0.140836	1
NDUFS4	-0.198855	7.64922	0.0733562	0.668834			NCOA7	-0.275233	8.25106	0.141015	1
MAD2L1BP	-0.598712	6.95058	0.0734173	0.668834			C16orf45	-0.352019	8.13131	0.14121	1
SMPDL3A	-0.432211	7.13715	0.0734419	0.668834			USP45	-0.318863	8.13001	0.14121	1
PWP1	-0.322971	7.47566	0.0734489	0.668834			ZNF330	-0.313644	8.13168	0.14121	1
SHQ1	-0.27547	7.08191	0.0735034	0.668981			RWDD4	-0.311752	8.13082	0.14121	1
SEPN1	-0.25613	7.15595	0.073658	0.670038			NQO2	-0.363956	8.05673	0.141331	1
NRIP1	0.42933	7.18931	0.073719	0.670099			ENSG00000235523	-0.360873	8.05618	0.141331	1
S100A11	0.163622	7.78716	0.073777	0.670099			PON1	0.395538	7.8879	0.141367	1
LSP1	-0.491077	6.25355	0.0737846	0.670099			JMJD7-PLA2G4B	-0.286449	8.2567	0.141447	1
HNRNPF	-0.341297	7.49866	0.0738186	0.670099			NTPCR	-0.280913	8.25541	0.141447	1
CTA-398F10.2	0.194247	7.40315	0.0741886	0.673107			GTF3C6	-0.298385	8.2632	0.141855	1
PLRG1	-0.497447	7.22318	0.0742934	0.673707			MPDZ	0.300977	8.17357	0.142025	1
C6orf47	0.747477	6.50853	0.0744253	0.674552			CTRL	0.36392	7.93664	0.1421	1
SLC35E2A	-0.691009	6.50152	0.0744835	0.674728			PATL1	0.353115	7.9361	0.1421	1
C18orf21	-0.737247	6.64345	0.0746025	0.675416			TPRKB	-0.305569	8.2657	0.142238	1
ENSG00000233368	-0.62329	6.30057	0.0746711	0.675416			CAPZB	-0.292347	8.26662	0.142238	1
OSGEPL1	-0.557082	7.03577	0.0746757	0.675416			SRPK2	-0.283127	8.26968	0.142238	1
LINC01409	-0.417699	6.83568	0.0747356	0.675606			FAM136A	-0.334297	8.13491	0.142303	1
RAD51D	-0.82058	6.52329	0.0749172	0.676602			KIAA1549	-0.312644	8.13724	0.142303	1
HCST	-0.912264	6.30885	0.0749234	0.676602			GDPGP1	-0.304472	8.13478	0.142303	1
CNP	-0.140861	8.14491	0.0750782	0.677434			ZNF512B	0.422302	7.84194	0.142482	1
SLC5A12	0.537843	6.23871	0.0750933	0.677434			ADAMTSL1	0.415833	7.84097	0.142482	1
MCMDC2	-0.385146	6.72449	0.0753417	0.678661			RSKR	-0.29058	8.27344	0.142597	1
SUGCT	0.581125	6.30919	0.0753751	0.678661			HNRNPD	-0.266889	8.27504	0.142597	1
CCDC23	-0.505201	6.87338	0.0754097	0.678661			SLC9B2	0.305578	8.07471	0.142749	1
DCP1A	-0.201853	7.60064	0.0754898	0.678661			RP11-16E18.3	0.448037	7.89807	0.142908	1
PTOV1	-0.361706	7.36349	0.0754945	0.678661			ZDHHC24	0.406414	7.90068	0.142908	1
PRDX4	0.169293	7.86562	0.0755092	0.678661			ZNF883	0.389629	7.89948	0.142908	1
CDC6	-0.584728	6.3605	0.0755243	0.678661			ZNF223	-0.416603	7.89054	0.142928	1
NUP93	-0.243388	7.12685	0.075541	0.678661			PROS1	0.36282	7.92733	0.142932	1
PPP4R1	-0.574863	6.99457	0.0756627	0.679404			FAM174B	-0.266692	8.28265	0.142934	1
ENSG00000185990	0.655657	6.36232	0.0757418	0.679429			TMEM132C	0.448335	7.8068	0.143141	1
ENSG00000198444	0.655657	6.36232	0.0757447	0.679429			KIAA0040	0.44464	7.80779	0.143141	1
AC087430.1	-0.376891	6.57865	0.0757825	0.679429			LRRIQ3	0.440729	7.80579	0.143141	1
ABCF3	-0.710634	6.76473	0.0759026	0.680156			GPR143	0.408984	7.80575	0.143141	1
PRDX1	-0.147138	8.04817	0.0760251	0.680903			ENSG00000261512	0.397779	7.80482	0.143141	1
AKAP12	-0.388849	7.02819	0.0761003	0.681174			LINC02265	0.396071	7.80728	0.143141	1
TTTY14	-0.682273	6.40618	0.0761721	0.681174			OGFRL1	0.388584	7.80535	0.143141	1
CNDP2	-0.258835	7.43167	0.0762579	0.681174			IQGAP2	0.388038	7.80825	0.143141	1
PILRA	0.760537	6.28358	0.076316	0.681174			INMT-FAM188B	0.38626	7.80527	0.143141	1
LINC02453	0.317652	6.72614	0.0763346	0.681174			ZSWIM9	0.384839	7.80739	0.143141	1
ASAH1	-0.138278	8.07441	0.0763912	0.681174			CMTM3	0.374481	7.80596	0.143141	1
LPPR1	-0.698234	6.2486	0.0764296	0.681174			GAS2L1	0.372077	7.8064	0.143141	1
FJX1	-0.696608	6.24829	0.0764296	0.681174			GMDS	0.364683	7.80769	0.143141	1
PYROXD2	-0.686544	6.24841	0.0764296	0.681174			LDB3	-0.337558	8.06265	0.143173	1
RP11-407N17.3	-0.612335	6.96365	0.0765078	0.681174			ENSG00000260404	-0.335874	8.06301	0.143173	1
USP25	-0.411442	7.08338	0.076545	0.681174			SLC2A4	-0.268353	8.28624	0.143249	1
LARP6	-0.995511	6.35728	0.076605	0.681174			PKIB	-0.262975	8.28761	0.143249	1
ATP13A2	0.57006	6.43361	0.0766463	0.681174			SDSL	-0.32154	8.14191	0.143343	1
RAD18	-0.845009	6.50845	0.0767094	0.681174			RNF167	-0.309535	8.14481	0.143343	1
RXRA	0.470767	6.74453	0.076716	0.681174			C6orf48	-0.280408	8.29181	0.143543	1
H1F0	-0.441407	6.96525	0.0767714	0.681174			ENSG00000250501	-0.265158	8.29277	0.143543	1
COPS7B	-0.219204	7.39486	0.0768015	0.681174			CRY1	-0.354858	8.00551	0.143631	1
KLK2	-0.523243	6.34829	0.0768095	0.681174			ENSG00000268344	-0.477143	7.86616	0.143641	1
AC004381.6	-0.826345	6.27987	0.0768139	0.681174			COA7	-0.47092	7.86439	0.143641	1
C2orf50	-0.303503	6.74812	0.0768396	0.681174			SEPTIN5	-0.414267	7.86505	0.143641	1
IWS1	0.414814	7.33336	0.076894	0.681174			NOV	-0.400488	7.86605	0.143641	1
ENSG00000248747	0.328524	6.66003	0.0769178	0.681174			LRRC14	-0.417742	7.92307	0.143748	1
LMBRD1	-0.158657	7.89424	0.0769792	0.681174			ZHX2	-0.403889	7.92433	0.143748	1
PELP1	-0.589983	6.59149	0.0770433	0.681174			OSMR	-0.2726	8.3052	0.144069	1
CYP4A22	-0.731203	6.30807	0.0770519	0.681174			MRFAP1	-0.268651	8.30962	0.144304	1
LINC01089	0.390939	6.73016	0.077072	0.681174			RNF6	-0.264765	8.30953	0.144304	1
ZNF44	-0.304324	7.22618	0.0771578	0.681195			RBM22	-0.324467	8.1515	0.144333	1
RIMKLB	-0.357077	7.28042	0.0771913	0.681195			PPIL1	-0.379069	7.96225	0.144367	1
NHSL1	0.600179	6.83262	0.0772019	0.681195			POLR2I	-0.264744	8.31571	0.14452	1
ZNF410	-0.292663	7.38893	0.0772381	0.681195			PIK3CD	-0.280642	8.31809	0.144718	1
ADORA2A	0.562219	6.23589	0.0774095	0.681195			CD2AP	0.273929	8.28313	0.144821	1
PLEKHG1	0.561185	6.32347	0.0774126	0.681195			LIG4	-0.352049	8.07198	0.144924	1
GABRE	-0.543298	6.23915	0.077456	0.681195			VPS13B-DT	-0.349619	8.06819	0.144924	1
KIAA1009	0.497117	6.9886	0.0774761	0.681195			NEK9	-0.26745	8.33343	0.145062	1
TST	0.66829	6.25671	0.0775033	0.681195			COMMD4	-0.265068	8.33136	0.145062	1
TCF3	0.66392	6.43353	0.077539	0.681195			NAPA	-0.259577	8.33468	0.145062	1
SCAP	-0.731921	6.70867	0.0775393	0.681195			SUDS3	-0.28129	8.33711	0.14521	1
TIGD6	-0.816936	6.55732	0.0775438	0.681195			KIAA0247	-0.260832	8.33814	0.14521	1
PKM	-0.140037	8.04139	0.0775827	0.681195			PCMT1	-0.260716	8.33898	0.14521	1
HDAC10	-0.630872	6.24469	0.0777387	0.68197			MRPS24	-0.259144	8.33922	0.14521	1
DBNDD2	-0.659471	6.82813	0.0777844	0.68197			LRFN3	0.344105	8.03366	0.145266	1
PET112	-0.30404	7.09727	0.0778089	0.68197			KIRREL3	-0.306562	8.15609	0.145273	1
SERPINB8	-0.899676	6.49955	0.0778275	0.68197			UBE2V1	-0.255232	8.35568	0.14556	1
LINC02024	0.581126	6.30159	0.0778875	0.682152			ENSG00000254040	-0.390593	7.77995	0.145591	1
HSD17B12	-0.155131	7.93713	0.0779755	0.6822			ANKRD1	-0.390472	7.77994	0.145591	1
C9orf85	-0.20504	7.40587	0.0779758	0.6822			MRGPRX3	-0.389188	7.77988	0.145591	1
RALYL	0.621637	6.87452	0.0780107	0.6822			RP11-767C1.1	-0.387018	7.77977	0.145591	1
SLC39A9	-0.152776	8.10342	0.0780597	0.6822			LRP1B	-0.384639	7.77965	0.145591	1
TCF25	-0.252994	7.40205	0.0780915	0.6822			KIAA1549L	-0.384592	7.77964	0.145591	1
NDUFB10	-0.267726	7.49333	0.078128	0.6822			EDNRB	-0.383557	7.77959	0.145591	1
GTF2H3	-0.347788	7.08074	0.0782645	0.682493			TMSB4Y	-0.381215	7.77947	0.145591	1
PPARGC1B	-0.376035	6.59138	0.0782886	0.682493			CBARP-DT	-0.381198	7.77947	0.145591	1
CCDC8	0.334329	6.79967	0.0782921	0.682493			CLPS	-0.380519	7.77943	0.145591	1
[truncated: 15,422 more rows]

## Sheet: T2D.vs.NonT2D.Delta
By GEM							By CNDM
	logFC	logCPM	PValue	FDR				logFC	logCPM	PValue	FDR
GAB2	4.49062	6.89772	2.54e-06	0.0442253			GAB2	2.88315	7.96947	0.00156729	1
FAM46C	-3.63772	7.41076	5.52e-06	0.0480946			CREB5	2.61579	7.93276	0.00435357	1
SMIM6	-2.3134	7.45691	8.56e-06	0.0496908			TPK1	-2.83865	8.08442	0.00944476	1
TSPAN6	2.19507	7.1306	2.82e-05	0.122931			RGAG4	-2.75899	8.06673	0.00944476	1
CCND2	-2.3286	7.58582	5.24e-05	0.182555			CCND2	-2.08789	8.20142	0.0107117	1
C5orf15	-1.64774	7.64768	7.81e-05	0.226882			DGAT1	2.52911	7.92207	0.0120932	1
SAMD3	-3.84033	7.26255	0.000198409	0.493754			PC	2.5216	7.92117	0.0120932	1
EPHX2	-1.46343	7.60263	0.000297777	0.648409			MMP7	2.51019	7.91981	0.0120932	1
TTR	-0.942307	8.3533	0.000393629	0.678537			NR2F6	2.49692	7.91825	0.0120932	1
A1CF	-2.00301	7.491	0.000546129	0.678537			MTRNR2L10	2.47177	7.91531	0.0120932	1
FAM149A	-3.65705	7.08688	0.000577253	0.678537			MSANTD2	2.44224	7.91191	0.0120932	1
RGAG4	-3.90935	6.97513	0.00058612	0.678537			RBM38	2.42724	7.91021	0.0120932	1
ATP10D	-2.43073	7.4464	0.000631804	0.678537			SSTR3	2.41194	7.9085	0.0120932	1
IDH3G	-3.11999	7.07501	0.000667119	0.678537			WWC2	2.38223	7.9052	0.0120932	1
NR2F6	3.94843	6.72528	0.000681768	0.678537			AGPS	1.77674	8.08441	0.0139027	1
HHEX	-1.52609	7.67032	0.00069811	0.678537			ENSG00000215405	-2.71748	8.05781	0.0147574	1
LINC01001	-3.36906	6.99722	0.000711611	0.678537			SPDYE2	-2.71188	8.05662	0.0147574	1
VAT1L	-4.04624	7.0281	0.000734779	0.678537			RSPH9	-2.70633	8.05544	0.0147574	1
ANAPC1	-1.59334	7.40266	0.000779635	0.678537			FBXO41	-2.67197	8.04826	0.0147574	1
RCOR1	-4.15806	7.07419	0.000820849	0.678537			ENSG00000173727	-2.43133	8.04343	0.0147574	1
DAPK1	-3.7987	6.93455	0.000849854	0.678537			ATP10D	-1.95082	8.16603	0.0158457	1
PSMD4	-1.94816	7.39278	0.000861918	0.678537			PDZRN3	-1.88688	8.18514	0.0158457	1
KCNJ6	-4.03627	7.02589	0.000895888	0.678537			VAT1L	-2.61831	8.0373	0.0230585	1
FBXO41	-3.91949	6.97826	0.00104871	0.761185			EFCAB13	-2.61638	8.03691	0.0230585	1
SSTR3	3.78459	6.69038	0.00116135	0.809226			KCNJ6	-2.59116	8.03188	0.0230585	1
WWC2	3.86716	6.70033	0.00128413	0.860367			SEC14L3	-2.5594	8.02564	0.0230585	1
CHID1	-1.65424	7.32813	0.00153651	0.926376			DAPK1	-2.55607	8.02499	0.0230585	1
ENPP1	-1.83261	7.33285	0.00160586	0.926376			ME1	-2.54696	8.02322	0.0230585	1
ESD	-1.76582	7.62571	0.00164093	0.926376			RCOR1	-2.53769	8.02144	0.0230585	1
GPR98	-1.37218	7.63209	0.00173781	0.926376			ARMCX1	-2.51903	8.01787	0.0230585	1
TXLNA	-1.77952	7.83604	0.00175709	0.926376			ENSG00000234255	-2.51786	8.01764	0.0230585	1
EXOC2	-2.75201	7.25378	0.00178875	0.926376			FOXO1	-2.03231	8.13665	0.0233662	1
RFX6	-0.998969	8.04158	0.0018798	0.926376			MPRIP	1.78069	8.01578	0.0265636	1
C1orf173	-2.7164	7.1683	0.0018959	0.926376			AREL1	1.66618	8.07263	0.0295218	1
CHST15	3.98365	6.73803	0.00191176	0.926376			TRIM8	1.59383	8.10563	0.0307713	1
MTFR1L	-1.24642	7.60633	0.00191444	0.926376			BAZ1A	1.49046	8.10674	0.0307713	1
SLC12A7	3.4427	6.61236	0.00224057	1			SLC12A7	2.3084	7.89728	0.0335923	1
RSPH9	-3.71731	6.90403	0.00227159	1			SCO1	2.21066	7.88734	0.0335923	1
DCTPP1	-3.90776	6.97402	0.00236527	1			LINC01011	2.19578	7.88588	0.0335923	1
HLA-DMA	3.84742	6.71158	0.0025211	1			SLC37A1	2.19578	7.88588	0.0335923	1
MSANTD2	3.58139	6.64595	0.00265647	1			SFRP1	2.19109	7.88542	0.0335923	1
UBR3	-1.23247	7.65591	0.00266203	1			CATSPERE	2.18945	7.88526	0.0335923	1
CAMK2G	-3.19717	7.04547	0.00267667	1			NES	2.15497	7.88194	0.0335923	1
CREB5	3.18536	6.56796	0.00273184	1			FAM211B	2.13849	7.88038	0.0335923	1
MPRIP	2.6717	6.88584	0.00280343	1			NUDT16L1	2.13817	7.88035	0.0335923	1
SECISBP2	-0.993667	7.82849	0.00286158	1			CFTR	2.10803	7.87754	0.0335923	1
DGAT1	3.31619	6.59241	0.00307165	1			TPM2	2.10283	7.87706	0.0335923	1
SPDYE2	-3.85319	6.95377	0.00313497	1			CC2D2B	2.10215	7.87699	0.0335923	1
SLMO2	0.881144	7.95465	0.00319796	1			CMTR1	2.08442	7.87537	0.0335923	1
EFCAB13	-3.73252	6.90955	0.00322815	1			DUSP7	2.08125	7.87508	0.0335923	1
FMN2	-2.05841	7.35581	0.00332019	1			CHST15	2.07791	7.87478	0.0335923	1
NFIB	3.36256	6.80335	0.00337736	1			GPSM1	2.07099	7.87415	0.0335923	1
SMAD1	1.28611	7.43277	0.00348927	1			C1orf54	2.06795	7.87388	0.0335923	1
JMY	-3.85661	6.95813	0.00349963	1			MOSPD1	2.06787	7.87387	0.0335923	1
ZYX	2.76507	6.87276	0.00379056	1			ACSL5	2.06672	7.87377	0.0335923	1
ATP5S	-1.87027	7.18624	0.0038317	1			POMGNT2	2.06312	7.87344	0.0335923	1
KRBA2	-2.97829	7.2117	0.00386223	1			UBE2S	2.05353	7.87258	0.0335923	1
RTCB	-0.956631	7.91527	0.00393503	1			HLA-DMA	2.05353	7.87258	0.0335923	1
DUSP5	2.67501	6.75266	0.0040576	1			KIRREL2	2.05059	7.87232	0.0335923	1
FBXL17	-3.76784	6.9254	0.00415415	1			ENSG00000197604	2.04581	7.87189	0.0335923	1
TTC8	-1.20352	7.62303	0.00455904	1			FAM69B	2.03715	7.87113	0.0335923	1
GK	-3.78779	6.93527	0.00456799	1			PAX8	1.96068	7.88734	0.0335923	1
VWA1	1.98801	6.92511	0.00457222	1			GLYCTK	2.20094	7.8864	0.0336846	1
FOXO1	-2.38419	7.21863	0.00463373	1			C9orf69	2.20094	7.8864	0.0336846	1
DUSP26	-3.58732	6.86037	0.00474803	1			FAM189A2	2.15597	7.88203	0.0336846	1
TPM2	3.52004	6.63856	0.0050913	1			TCFL5	2.15023	7.88148	0.0336846	1
NUDT16L1	3.16005	6.56333	0.00509397	1			ENSG00000240241	2.14813	7.88127	0.0336846	1
MAPKAPK5-AS1	2.89379	6.79591	0.005137	1			CDH8	-2.02763	8.12776	0.0343336	1
EXOC6	-1.3969	7.67512	0.00517375	1			C1orf127	-1.82825	8.11941	0.0343336	1
DDB2	-3.85767	6.95703	0.00522125	1			LINC01001	-1.82039	8.13342	0.0343336	1
GNPDA1	-1.87663	7.34678	0.00528794	1			ZFAT	-1.81456	8.13207	0.0343336	1
ENC1	3.65029	6.65769	0.00542174	1			MZF1	-1.79972	8.12983	0.0343336	1
UBR4	-1.01463	7.72364	0.00546898	1			LDHAL6A	-1.76672	8.1244	0.0343336	1
ARMCX1	-3.74778	6.91614	0.00566506	1			C5orf22	-2.50937	8.01603	0.0360288	1
URM1	-3.08314	6.93783	0.00587798	1			GK	-2.49225	8.01281	0.0360288	1
FAM47E	-1.04059	7.6036	0.00591511	1			DUSP26	-2.49109	8.01259	0.0360288	1
SIM1	-1.2395	7.63932	0.00598201	1			DCTPP1	-2.48711	8.01185	0.0360288	1
FXYD2	-1.09544	7.89098	0.00598806	1			PRLR	-2.48263	8.01101	0.0360288	1
PC	3.11777	6.55839	0.00608767	1			ENSG00000266651	-2.4809	8.01069	0.0360288	1
HADH	-0.88868	8.0897	0.00636815	1			MSRB2	-2.47809	8.01016	0.0360288	1
RCN2	1.29225	7.18357	0.00651887	1			JMY	-2.47533	8.00965	0.0360288	1
ZNF595	-1.76813	7.16426	0.00674761	1			LINC01602	-2.45414	8.00574	0.0360288	1
S100B	-3.38523	7.05968	0.00675216	1			TMEM196	-2.43159	8.00163	0.0360288	1
SESN3	-0.982049	7.78267	0.0067627	1			SYS1	-2.40629	7.99707	0.0360288	1
ME1	-3.63202	6.86894	0.00677997	1			C22orf43	-2.39821	7.99563	0.0360288	1
SPIDR	-2.54212	7.20193	0.00696488	1			SAMD3	-1.90836	8.10479	0.0502461	1
HDHD2	-2.80641	7.31169	0.00702407	1			SNRNP25	-1.86774	8.09082	0.0502461	1
CKB	1.78022	7.42173	0.00703711	1			SPIDR	-1.82912	8.08993	0.0502461	1
NDUFAF6	2.00435	6.90228	0.00707144	1			AAMP	-1.74378	8.1181	0.0502461	1
SYS1	-3.74357	6.91707	0.00711749	1			IDH3G	-1.71573	8.1179	0.0502461	1
PFAS	1.30337	7.29939	0.00733507	1			SCIN	-1.69163	8.10567	0.0502461	1
IL4R	2.60886	6.71081	0.00734647	1			FBXO33	-1.67167	8.10136	0.0502461	1
ZFAND2B	-3.29444	7.02603	0.00740551	1			PLD6	-1.6375	8.10082	0.0502461	1
PERP	-1.30746	7.60256	0.00742272	1			CYRIA	1.9877	7.94472	0.0507916	1
IFI27L2	-1.41676	7.45863	0.00751563	1			F2RL1	1.94186	7.94677	0.0507916	1
SIRT5	-3.79718	6.9346	0.00753167	1			MLST8	1.87699	7.93245	0.0507916	1
RAB9B	-3.68959	6.89554	0.00758687	1			AHNAK	1.82466	7.9231	0.0507916	1
RBPJ	-1.37264	7.63916	0.00762392	1			DTNB	1.82165	7.95254	0.0507916	1
KPNA2	-3.00018	7.01602	0.00765248	1			LOC100288570	1.74398	7.94596	0.0507916	1
PHLDA1	1.82835	7.02512	0.00783789	1			MYO1E	1.71719	7.94072	0.0507916	1
AHNAK	3.25	6.68445	0.00787786	1			BGN	1.7152	7.9414	0.0507916	1
GPRC5B	3.18682	6.85698	0.00797672	1			TTC9	1.70723	7.94053	0.0507916	1
PSMB8-AS1	3.25661	6.72802	0.00810017	1			PDE2A	1.6813	7.93683	0.0507916	1
PFN2	-0.962161	7.8767	0.00810639	1			ABCA7	1.67164	7.9512	0.0507916	1
TPK1	-3.12115	6.72	0.00832724	1			BRD9	1.66351	7.93582	0.0507916	1
C22orf43	-3.62494	6.87134	0.00834939	1			PLCD4	1.66102	7.95041	0.0507916	1
COX11	-0.918185	7.70195	0.00845102	1			GPRC5B	1.64536	7.93302	0.0507916	1
TMEM150A	-4.00227	7.01155	0.00863422	1			POLR2D	1.62785	7.94364	0.0507916	1
PPAPDC1B	-1.05207	7.79635	0.00865491	1			EPOR	1.61416	7.94624	0.0507916	1
NRIP1	1.50621	7.46132	0.00883681	1			ENSG00000249094	1.5843	7.9355	0.0507916	1
CATSPERE	2.8379	6.51851	0.00890584	1			PRDM2	-1.55282	8.17838	0.0543506	1
CTRL	3.00312	6.58605	0.0092215	1			BOLL	-1.53923	8.19529	0.0543506	1
MMRN1	-3.25489	7.1223	0.00926021	1			ENSG00000268352	-2.3742	7.99139	0.0562951	1
TSPAN7	-1.31542	7.90919	0.00950644	1			FBXL17	-2.36139	7.98916	0.0562951	1
HN1L	1.91205	7.29135	0.00951151	1			LINC01361	-2.35325	7.98774	0.0562951	1
AVEN	3.36447	6.61234	0.00972675	1			LRRC14	-2.34403	7.98615	0.0562951	1
ACAA2	-1.44322	7.53474	0.00976574	1			C1orf74	-2.34263	7.98591	0.0562951	1
PDIA3	-0.913062	7.83724	0.00990046	1			TBC1D10A	-2.32007	7.98205	0.0562951	1
DRC3	-1.94578	6.96827	0.0101798	1			MTRNR2L9	-2.31745	7.9816	0.0562951	1
F2RL1	2.68828	6.57993	0.01018	1			RAB9B	-2.31743	7.9816	0.0562951	1
RP11-384F7.2	-3.57483	6.85864	0.010213	1			ZNF808	-2.31245	7.98076	0.0562951	1
STX1A	-2.11359	7.20804	0.0102208	1			LINC00458	-2.31195	7.98067	0.0562951	1
MAP2	0.712618	8.04905	0.0104205	1			SLC9A9	-2.29073	7.9771	0.0562951	1
PEG3	-1.63829	7.56657	0.0104581	1			TPRG1-AS1	-2.28956	7.97691	0.0562951	1
SLC16A9	-2.15142	7.21536	0.0106422	1			DDB2	-2.28921	7.97685	0.0562951	1
MEIS1	-0.709562	8.14031	0.0107514	1			ACD	-2.27463	7.97442	0.0562951	1
ENPP2	-1.03506	7.91752	0.0107931	1			ZCWPW2	-2.2484	7.97011	0.0562951	1
RAB10	-1.15061	7.60297	0.0108091	1			ALG3	-2.23972	7.9687	0.0562951	1
ZFAT	-2.36141	6.80664	0.0109448	1			FBXO28	1.66044	8.00143	0.0585189	1
ECH1	-1.16267	7.73972	0.0109696	1			GRHL2	1.56803	7.98247	0.0585189	1
AK4	1.66246	7.32075	0.0110145	1			DUSP5	1.55917	7.97572	0.0585189	1
TMED3	-1.38778	7.57646	0.0110252	1			ENSG00000236361	1.37353	7.98754	0.0585189	1
SNX2	-1.27692	7.6544	0.0111879	1			ENSG00000267942	1.39224	8.13489	0.0588406	1
DOCK10	2.49811	6.62089	0.0113028	1			MAP3K1	1.60704	8.07155	0.0607599	1
SNRNP25	-2.48826	7.05184	0.0113046	1			FCER1G	1.57342	8.02203	0.0610754	1
RPS19BP1	-1.79418	7.16977	0.0114698	1			CHPF	1.49592	8.03088	0.0610754	1
EIF1AY	-1.03498	7.56466	0.0117495	1			RNF111	1.46524	8.03346	0.0610754	1
LOC100288570	2.83993	6.64152	0.0117871	1			INPP1	1.4338	8.03118	0.0610754	1
CTD-2314B22.3	-2.6504	6.96348	0.0118597	1			PLEKHM2	1.42635	8.02678	0.0610754	1
FAM69B	3.16147	6.57271	0.0118653	1			ZC3H7A	1.42374	8.02277	0.0610754	1
CDH8	-2.08696	6.93556	0.0119145	1			PPWD1	-1.21014	8.25433	0.0731775	1
TRIM8	2.12143	7.01666	0.0121798	1			ENSG00000186842	-1.87305	8.08256	0.0731968	1
LINC00261	-2.75249	7.10064	0.0122445	1			MCTP2	-1.82232	8.06713	0.0731968	1
MRPL28	-3.21957	6.98807	0.0122718	1			SLC33A1	-1.81	8.06464	0.0731968	1
GLYCTK	3.27845	6.58036	0.0123361	1			PACRG	-1.78342	8.07105	0.0731968	1
MMP7	2.87328	6.51953	0.0124311	1			CBX7	-1.77956	8.07311	0.0731968	1
SH2D6	2.30921	6.73282	0.01254	1			URM1	-1.61296	8.08785	0.0731968	1
EFNA5	-0.777532	8.05049	0.0127466	1			TMEM251	-1.53202	8.07439	0.0731968	1
LINC01602	-3.22034	6.74612	0.0127819	1			HDHD2	-1.50509	8.07304	0.0731968	1
TRIB3	3.24745	6.67886	0.0127936	1			RP11-442N1.2	-1.76189	8.16194	0.0760097	1
ZNF182	3.23635	6.57159	0.012822	1			FMN2	-1.54624	8.1633	0.0760097	1
SEC11C	-0.636795	8.33773	0.0128445	1			CCZ1	-1.48917	8.17167	0.0760097	1
ZSWIM7	-0.924308	7.67514	0.01291	1			GALNT4	-1.39261	8.17112	0.0760097	1
ENSG00000215405	-2.95288	6.67712	0.0132399	1			FGF12	-1.39127	8.15425	0.0760097	1
C1orf54	3.15432	6.56581	0.0132675	1			SIRT5	-2.25518	7.97122	0.087961	1
MYO1E	2.90818	6.90793	0.0134441	1			SDF2L1	-2.24011	7.96876	0.087961	1
TLK2	-1.10159	7.5709	0.0135158	1			MED12	-2.23936	7.96864	0.087961	1
FOPNL	1.41606	7.2251	0.0136575	1			ENSG00000253449	-2.23521	7.96797	0.087961	1
FST	3.69267	6.66488	0.0138276	1			MSRA	-2.22896	7.96696	0.087961	1
PEG10	-0.797063	7.88907	0.0138767	1			IL7	-2.21124	7.96412	0.087961	1
GRHL2	2.43508	6.74531	0.0139516	1			FAM111A-DT	-2.20776	7.96356	0.087961	1
MSRB2	-3.55818	6.8521	0.0140425	1			RNF167	-2.18988	7.96073	0.087961	1
ARHGEF9	-2.53178	7.01174	0.0143311	1			FAM175B	-2.18669	7.96023	0.087961	1
MOAP1	-2.391	7.09815	0.0147664	1			CAB39L	-2.18639	7.96018	0.087961	1
HYAL2	2.9652	6.71241	0.0148384	1			LINC02394	-2.18515	7.95998	0.087961	1
MAP3K1	2.11744	7.13082	0.0149791	1			RP11-384F7.2	-2.16834	7.95735	0.087961	1
ZBTB20-AS3	3.02968	6.54498	0.0150313	1			LOC112268176	-2.168	7.9573	0.087961	1
MRPS18A	-2.01775	7.4557	0.0151991	1			ZNF589	-2.16433	7.95673	0.087961	1
FBXO38	-1.53129	7.23702	0.0152376	1			PRR15L	-2.16393	7.95667	0.087961	1
PREX2	1.62466	7.18014	0.0155587	1			TSFM	-2.16154	7.9563	0.087961	1
PCDH17	-1.50156	7.55215	0.0156223	1			SYT16	-2.15706	7.9556	0.087961	1
ANKRD40	0.702123	7.84382	0.0157437	1			CENPT	-2.15628	7.95548	0.087961	1
MS4A8	-1.21768	7.70629	0.0159934	1			RBM12B	-2.14909	7.95437	0.087961	1
PPWD1	-0.961003	7.60489	0.0160703	1			TMEM150A	-2.14703	7.95406	0.087961	1
MOSPD1	3.03193	6.54649	0.016191	1			GOLGA1	-2.14408	7.9536	0.087961	1
EPCAM	-0.772452	8.05832	0.0162424	1			ENSG00000260777	-2.14378	7.95356	0.087961	1
ANKFY1	1.3032	7.20415	0.016315	1			SNCA	-2.14053	7.95306	0.087961	1
CYP2U1	-2.90893	6.98521	0.0163263	1			TCP11L1	-2.14026	7.95302	0.087961	1
SPPL2A	-1.29269	7.30874	0.016373	1			EVC	-2.13769	7.95262	0.087961	1
MED12	-3.645	6.88035	0.0164696	1			LINC02803	-2.13393	7.95205	0.087961	1
FTSJ3	-3.68065	6.89329	0.0167075	1			KLHDC9	-2.11717	7.9495	0.087961	1
POMGNT2	2.95671	6.54034	0.016772	1			LINC01782	-2.11239	7.94879	0.087961	1
PAIP2B	-2.13406	7.16732	0.0168387	1			ESR1	-2.10639	7.94788	0.087961	1
ZNF808	-3.33969	6.78538	0.0168616	1			SLAIN1	-2.10517	7.9477	0.087961	1
ABCC1	1.46128	7.13139	0.0168992	1			ACTR1B	-2.10155	7.94716	0.087961	1
TMEM60	-1.13137	7.61989	0.0169531	1			ATXN7L1	-2.09678	7.94644	0.087961	1
FAM211B	3.24063	6.57521	0.0170961	1			ADAM22	-2.09446	7.9461	0.087961	1
RPRD1A	-1.42218	7.55541	0.017177	1			SNCAIP	-2.09328	7.94592	0.087961	1
SEMA5A	-0.825134	7.85317	0.0171958	1			FTSJ3	-2.0912	7.94561	0.087961	1
SLC9A8	-3.08396	6.9487	0.0173858	1			ARRDC1-AS1	-2.0851	7.94471	0.087961	1
TMEM196	-3.02697	6.6948	0.017447	1			PHKA1	-2.07213	7.94279	0.087961	1
PHKA1	-3.70681	6.90664	0.0177684	1			ENSG00000238039	-2.05559	7.94037	0.087961	1
ABAT	-0.938255	7.61642	0.0178843	1			CIAO1	-1.21526	8.30309	0.0902965	1
ATP6AP1	-0.909889	7.61688	0.0178843	1			C22orf29	1.14522	8.18115	0.0928372	1
CREG1	2.22974	6.87791	0.018301	1			RFTN2	2.04977	7.87224	0.093312	1
ENPP4	-1.77152	7.33916	0.018341	1			FLNA	2.01973	7.86959	0.093312	1
UBXN1	-2.11845	7.22133	0.0183456	1			DISP2	2.01159	7.86888	0.093312	1
IMPAD1	-0.876416	7.73337	0.0186507	1			AVEN	1.99771	7.86768	0.093312	1
HMGCLL1	-1.10897	7.62153	0.0186922	1			ENSG00000224477	1.96682	7.86504	0.093312	1
FAM189A2	2.81039	6.51912	0.0189148	1			MYLK4	1.9643	7.86483	0.093312	1
RBM12B	-3.64696	6.88417	0.0189537	1			C12orf44	1.95746	7.86425	0.093312	1
KLF13	3.40589	6.61101	0.0190457	1			ENSG00000237604	1.95508	7.86405	0.093312	1
ANGPTL2	3.14421	6.66297	0.0191773	1			PRSS22	1.93811	7.86263	0.093312	1
ACSL5	2.99718	6.53929	0.0191937	1			TMEM129	1.92833	7.86182	0.093312	1
GPRASP1	-1.26015	7.59649	0.0191976	1			CRACR2B	1.92738	7.86174	0.093312	1
RIOK2	-1.80353	7.20666	0.0192575	1			KDM4D	1.88649	7.85841	0.093312	1
C9orf69	3.06949	6.55643	0.0194816	1			ZNF182	1.85459	7.85588	0.093312	1
SLC16A12	-0.923443	7.71556	0.0196177	1			ENC1	1.84673	7.85526	0.093312	1
SUCLA2	-1.709	7.38049	0.0198306	1			ZBTB20-AS3	1.68416	7.84316	0.093312	1
ELF4	3.45013	6.61637	0.0199053	1			RP11-589B3.6	1.79708	7.85145	0.0934401	1
METTL7A	-1.077	7.30962	0.019976	1			ADAMTSL1	1.79708	7.85145	0.0934401	1
CASP1	3.45504	6.61698	0.0200625	1			ZNF697	1.78263	7.85035	0.0934401	1
TMEM129	2.93459	6.53624	0.02015	1			LYPD6B	1.78263	7.85035	0.0934401	1
KIAA1522	2.39061	6.59425	0.0201721	1			SULF1	1.78044	7.85018	0.0934401	1
YAP1	3.48731	6.62301	0.0201817	1			MYOM2	1.77771	7.84998	0.0934401	1
SLC37A1	2.77148	6.50501	0.0202019	1			AL132709.8	1.76984	7.84939	0.0934401	1
SMIM13	3.49032	6.62382	0.02022	1			SCML1	1.75631	7.84838	0.0934401	1
TMEM251	-2.23479	7.16866	0.0204715	1			ALDOB	1.75631	7.84838	0.0934401	1
MZF1	-2.771	6.84285	0.0204855	1			GBGT1	1.74552	7.84758	0.0934401	1
SDK1	-1.96732	7.06328	0.0205023	1			SPHAR	1.74552	7.84758	0.0934401	1
ZNF135	-2.66614	6.9802	0.0205986	1			KIF2C	1.74427	7.84748	0.0934401	1
CYRIA	2.72991	6.74279	0.0208005	1			ELF4	1.74427	7.84748	0.0934401	1
NES	2.81113	6.50858	0.0208529	1			UNC5C	1.74427	7.84748	0.0934401	1
GAS2	-1.02083	7.70814	0.0212648	1			ENSG00000232347	1.74427	7.84748	0.0934401	1
TGIF1	3.03517	6.64494	0.0215036	1			NT5C	1.74269	7.84737	0.0934401	1
SPG7	-2.24719	7.12771	0.0216366	1			CFB	1.74269	7.84737	0.0934401	1
ZNF79	3.29452	6.60027	0.0220895	1			OPN3	1.74269	7.84737	0.0934401	1
LRRC14	-3.31726	6.77666	0.0221868	1			UBASH3B	1.74269	7.84737	0.0934401	1
RGS2	-1.04588	8.06232	0.0222084	1			RHBDF1	1.74144	7.84728	0.0934401	1
SAMD4A	-1.95417	7.04346	0.0222319	1			GMEB2	1.74144	7.84728	0.0934401	1
DTNB	2.47672	6.57769	0.0222942	1			RRAS2	1.74144	7.84728	0.0934401	1
TNFAIP2	2.84875	6.84263	0.0223215	1			FGF13	1.74144	7.84728	0.0934401	1
TTC9	2.62991	6.60512	0.0223497	1			YAP1	1.74144	7.84728	0.0934401	1
FAM105A	-3.00281	6.9133	0.0223725	1			MICALL2	1.73918	7.84711	0.0934401	1
CPT1B	2.43433	6.70053	0.0224563	1			PKDCC	1.73637	7.8469	0.0934401	1
TNFAIP8L3	1.11491	7.12793	0.0224894	1			ENSG00000227450	1.73637	7.8469	0.0934401	1
CFTR	2.86646	6.51705	0.0225136	1			LINC01692	1.73596	7.84688	0.0934401	1
RGP1	-2.95155	6.90373	0.0226273	1			GREB1L	1.73596	7.84688	0.0934401	1
NEUROD1	-0.65023	8.04921	0.0226942	1			LINC01850	1.73596	7.84688	0.0934401	1
COL27A1	0.860626	7.40961	0.023115	1			DNAJC30	1.73471	7.84678	0.0934401	1
RNF167	-3.42791	6.8079	0.0233523	1			FST	1.73053	7.84648	0.0934401	1
KDM4D	2.77782	6.50258	0.023362	1			DBN1	1.72827	7.84631	0.0934401	1
MRPS18B	-0.987266	7.53924	0.0233756	1			IGFBP7	1.72827	7.84631	0.0934401	1
KIRREL2	2.80935	6.51916	0.0234028	1			PPCDC	1.72825	7.84631	0.0934401	1
SPRYD7	-1.34512	7.33149	0.0234662	1			ADCK2	1.72542	7.8461	0.0934401	1
PFDN2	1.41495	7.15087	0.0235031	1			ASCL2	1.72542	7.8461	0.0934401	1
RFTN2	2.80169	6.5065	0.0235561	1			EHBP1L1	1.72542	7.8461	0.0934401	1
GNPAT	1.68097	7.21795	0.023585	1			ZNF259	1.72539	7.84611	0.0934401	1
MRPL11	2.20892	6.80994	0.0236195	1			CCDC102B	1.72539	7.84611	0.0934401	1
SCG5	-0.552007	8.43796	0.0236539	1			ENSG00000268568	1.72375	7.84598	0.0934401	1
PSMB10	-1.87334	7.19199	0.0237518	1			CDH2	1.72255	7.8459	0.0934401	1
CMTR1	2.87757	6.52595	0.0237922	1			USP43	1.72255	7.8459	0.0934401	1
RAB6B	2.23507	7.02331	0.024003	1			ENSG00000261642	1.71726	7.84551	0.0934401	1
MTX3	1.11315	7.30224	0.0240911	1			ENSG00000261341	1.71438	7.84531	0.0934401	1
IRF9	1.10965	7.48037	0.0242381	1			RP11-527F13.1	1.71207	7.84514	0.0934401	1
PDCD7	-1.72278	7.09753	0.0243255	1			CAND2	1.71207	7.84514	0.0934401	1
FAM171A1	2.77725	6.63079	0.0243885	1			LINC01322	1.71207	7.84514	0.0934401	1
C1orf74	-3.66908	6.88798	0.0244692	1			C6orf163	1.71207	7.84514	0.0934401	1
SERPINB10	1.82321	6.69245	0.0245232	1			JPH4	1.71207	7.84514	0.0934401	1
SCGN	-0.566227	8.34577	0.0247221	1			CCDC51	1.71207	7.84514	0.0934401	1
NSL1	-1.38992	7.4351	0.0248519	1			ASPHD2	1.70921	7.84493	0.0934401	1
PDE5A	-1.93375	7.11182	0.0248931	1			ZNF79	1.70752	7.84481	0.0934401	1
TSPYL4	-1.74497	7.14508	0.0249028	1			TXLNA	-1.21221	8.23721	0.0989671	1
WHSC1L1	0.746407	7.75309	0.0249418	1			DRC3	-1.20701	8.22964	0.0989671	1
RAD54L2	2.89865	6.65969	0.024962	1			LONP1	-1.17972	8.23764	0.0989671	1
PRLR	-3.34425	6.7815	0.0250339	1			FXYD2	-1.11014	8.23119	0.0989671	1
FAM175B	-3.39975	6.7979	0.0252531	1			LDOC1L	1.27985	8.13959	0.100757	1
ZCCHC14	1.9131	7.04457	0.0252931	1			CKB	1.22878	8.15101	0.100757	1
SLC33A1	-2.49384	7.00625	0.0253417	1			ZBTB25	1.16874	8.15807	0.100757	1
FGF13	3.3473	6.59625	0.0255842	1			DNAJC13	-1.62239	8.13326	0.105622	1
CDK12	0.846273	7.5438	0.0255879	1			LINC00511	-1.43495	8.14583	0.105622	1
HARBI1	1.00998	7.29305	0.0256064	1			RP1-140K8.5	-1.4349	8.12921	0.105622	1
TACSTD2	3.37348	6.59915	0.0258143	1			LINC00663	-1.43318	8.14294	0.105622	1
LRRC47	-1.32303	7.37248	0.02585	1			PEG3	-1.41352	8.14354	0.105622	1
PVRL4	2.12098	6.80637	0.0262416	1			RPS4Y1	-1.30804	8.14952	0.105622	1
SLC9A9	-3.44307	6.81205	0.0263402	1			USP10	-1.2884	8.15888	0.105622	1
CSNK2A2	1.38604	7.2988	0.0263588	1			IVNS1ABP	-1.27324	8.14826	0.105622	1
C1orf127	-2.38437	6.89413	0.0263593	1			DDX3Y	-1.26695	8.14087	0.105622	1
WNT3	3.36104	6.60415	0.0264614	1			AMIGO2	-1.26383	8.15166	0.105622	1
TP53BP2	1.57059	7.02822	0.0265191	1			MRPS18A	-1.26061	8.14514	0.105622	1
DUSP7	2.8885	6.52212	0.0266612	1			TMEM161B	-1.22767	8.1596	0.105622	1
PCNT	-0.712427	8.03305	0.0267279	1			ENSG00000204802	-1.7735	8.05736	0.106069	1
SNCA	-3.60911	6.865	0.0267693	1			PAPD4	-1.74918	8.03817	0.106069	1
CAMTA1	1.24251	7.35367	0.0268787	1			SLC25A1	-1.73004	8.04982	0.106069	1
ADD3	-0.86465	7.60096	0.0269486	1			MTG1	-1.69153	8.0528	0.106069	1
GALC	0.743778	7.71105	0.0270098	1			KPNA2	-1.65029	8.04729	0.106069	1
VPS9D1	1.18988	6.98055	0.0270274	1			RNF128	-1.55652	8.05522	0.106069	1
DNPEP	1.72021	6.82865	0.0270359	1			DNALI1	-1.54834	8.07166	0.106069	1
PPP2R4	-1.67667	6.9595	0.0271897	1			FAM149A	-1.51693	8.06784	0.106069	1
ELMSAN1	-0.608732	8.17628	0.0272289	1			LINC01152	-1.49509	8.06358	0.106069	1
NFE2L2	0.774167	7.81895	0.0273025	1			GPR27	-1.47798	8.05794	0.106069	1
IL10RB	1.16882	7.36128	0.0274739	1			PLSCR4	-1.46273	8.05262	0.106069	1
TRAM2	1.13904	6.9855	0.0275519	1			MEGF8	-1.46059	8.06432	0.106069	1
CYFIP2	-1.14497	7.53952	0.0276451	1			CASC9	-1.45494	8.06322	0.106069	1
PRKACB	-0.672969	7.95317	0.0276836	1			GPR108	-1.43255	8.05408	0.106069	1
CBX7	-2.77366	6.83982	0.0277617	1			S100B	-1.43058	8.05903	0.106069	1
PCMTD2	-0.923315	7.77428	0.0277894	1			ZNF717	-1.41447	8.05597	0.106069	1
EPB41L3	-1.57348	7.33549	0.0278431	1			ZNF346	-1.41355	8.05533	0.106069	1
HLA-DRA	3.27757	6.58296	0.0278522	1			PSMB9	-1.4025	8.04943	0.106069	1
AKTIP	-2.4742	7.1837	0.0281445	1			THAP4	-1.39952	8.0471	0.106069	1
SYT11	-0.982899	7.61029	0.0282756	1			TAMM41	1.29186	8.09902	0.108742	1
PPM1G	0.823186	7.45466	0.0282807	1			OPRK1	1.25159	8.11732	0.108742	1
ALG3	-3.3997	6.80128	0.0284316	1			MSANTD1	1.18078	8.11639	0.108742	1
PLSCR4	-2.65177	6.91119	0.0284576	1			VWA1	1.1535	8.10109	0.108742	1
SLTM	0.63971	7.88436	0.028527	1			UGCG	1.12868	8.09757	0.108742	1
GLCE	-3.26433	6.99615	0.0288658	1			TRIML2	1.12473	8.10124	0.108742	1
SEPTIN6	2.28842	6.87892	0.028868	1			SLX1B	1.45985	8.05969	0.116294	1
CDK5RAP3	-0.845396	7.72395	0.0288842	1			SLX1A	1.42612	8.0549	0.116294	1
FOSL2	2.45973	6.67922	0.0290197	1			CD99L2	1.39993	8.04609	0.116294	1
CCS	-3.62879	6.87685	0.0290351	1			PMM1	1.38956	8.05102	0.116294	1
FANCD2OS	0.89878	7.22844	0.0290353	1			IFITM3	1.36727	8.05524	0.116294	1
DCP2	1.4635	7.25921	0.029133	1			UBE2L6	1.30851	8.06529	0.116294	1
GSE1	-0.778613	7.74514	0.029164	1			MSN	1.28048	8.05157	0.116294	1
MTG1	-2.16582	7.15409	0.0292093	1			MICU3	1.24088	8.05682	0.116294	1
GLG1	0.690258	7.81934	0.0299201	1			RAB8B	1.17016	8.05649	0.116294	1
ENTPD3	-1.94824	7.29966	0.029938	1			ERH	-1.24131	8.29113	0.119004	1
TCFL5	2.58215	6.48583	0.0300854	1			SLC35F4	1.65225	7.90845	0.119589	1
TMEM176B	-0.646447	7.88483	0.0301327	1			CXCR5	1.64837	7.90772	0.119589	1
ACD	-3.40064	6.79441	0.0302669	1			DPYSL4	1.62336	7.90608	0.119589	1
BRD9	2.61581	6.78995	0.0303025	1			ENSG00000237356	1.61689	7.93578	0.119589	1
NDUFB7	-1.25302	7.38021	0.0305651	1			COL4A2	1.60529	7.90089	0.119589	1
ADAM22	-3.32006	6.77441	0.0306034	1			SERPING1	1.56292	7.89765	0.119589	1
PYGB	1.99389	7.04002	0.0307725	1			LINC01098	1.56093	7.89747	0.119589	1
SFRP1	2.64924	6.48856	0.0307804	1			ZNF707	1.56059	7.89993	0.119589	1
LRP11	-2.04762	7.25559	0.0308519	1			TRIM47	1.55318	7.89719	0.119589	1
EFHC1	-0.800305	7.77856	0.0308735	1			GABRE	1.55	7.8965	0.119589	1
TANC2	-0.771017	7.77118	0.0308735	1			CCNJ	1.54255	7.90513	0.119589	1
ENSG00000268573	2.83373	6.73727	0.0308795	1			CDK5R1	1.53539	7.89676	0.119589	1
SPAG1	-2.30357	6.9941	0.030884	1			KIAA1522	1.52688	7.92462	0.119589	1
SSRP1	1.32113	7.43091	0.0308929	1			AP1S1	1.51908	7.89574	0.119589	1
UGCG	1.50718	7.54275	0.0310078	1			CTB-12O2.1	1.46972	7.91324	0.119589	1
CPE	-0.556688	8.42257	0.0310544	1			ARSF	1.46606	7.92363	0.119589	1
UBAP2L	-1.10178	7.64989	0.0310548	1			PARP16	1.45183	7.89617	0.119589	1
WBSCR22	-0.791783	7.6669	0.0310855	1			NCR3LG1	1.44496	7.8999	0.119589	1
PPIC	3.20296	6.57046	0.0311573	1			SGPP1	1.44331	7.90786	0.119589	1
C22orf29	1.69558	6.90117	0.0311899	1			ARHGEF17	1.42361	7.91538	0.119589	1
SULT1A4	2.0198	6.70172	0.0311929	1			TSC22D3	1.42321	7.928	0.119589	1
EIF1AD	-1.00795	7.71071	0.0315084	1			MARCKSL1	1.40551	7.9135	0.119589	1
PPP1R9A	-0.730545	7.91114	0.0315362	1			ENSG00000232116	1.52002	7.91932	0.119828	1
UACA	1.53986	7.00347	0.0316512	1			POLG	1.49853	7.92042	0.119828	1
SERPINA3	3.21	6.57211	0.0318424	1			DNAJC5G	1.47761	7.91985	0.119828	1
KIAA1586	-2.3504	6.98509	0.0319313	1			ENSG00000235100	1.47487	7.92001	0.119828	1
DERL1	-1.15544	7.32904	0.0320554	1			TYMS	1.47416	7.91807	0.119828	1
LINC00847	-2.91257	6.7097	0.032429	1			LBH	1.46165	7.91482	0.119828	1
IGF2BP2	3.11594	6.55424	0.0324961	1			PANX1	1.45954	7.91354	0.119828	1
ARHGEF15	2.02788	6.73958	0.0326715	1			MGAT3	1.45789	7.91446	0.119828	1
ALKAL2	3.19827	6.56817	0.0328162	1			HYAL2	1.45121	7.91466	0.119828	1
CYR61	3.15549	6.56088	0.0328219	1			PATZ1	1.44071	7.91634	0.119828	1
PAPD4	-2.33421	6.93374	0.0331023	1			CTRL	1.43511	7.91008	0.119828	1
CTSH	3.22646	6.67311	0.0331376	1			C4A	1.43476	7.91317	0.119828	1
UPF3A	-1.16567	7.3857	0.0332106	1			C4B	1.43476	7.91317	0.119828	1
TBL1X	-0.974968	7.45583	0.0333267	1			TGIF1	1.43404	7.91429	0.119828	1
HOOK3	1.24289	7.31883	0.033387	1			LINC00205	1.43201	7.91594	0.119828	1
LINC01016	-1.60926	7.02031	0.0337087	1			IL17RB	1.42495	7.92299	0.119828	1
TCP11L1	-3.34208	6.78124	0.0338696	1			LINC00174	1.41348	7.91425	0.119828	1
RNF128	-2.24628	7.03093	0.0339778	1			TENT4A	1.40745	7.90758	0.119828	1
ESR1	-3.35648	6.78792	0.0340333	1			FAM171A1	1.38296	7.90847	0.119828	1
C6orf120	1.98691	6.84875	0.0340584	1			FIZ1	1.37656	7.90603	0.119828	1
XPO1	-0.738489	7.83389	0.034171	1			DUSP22	1.37475	7.90693	0.119828	1
NDUFB11	-0.725723	7.84769	0.034171	1			IGHMBP2	1.37217	7.92049	0.119828	1
SETDB1	1.15983	7.22169	0.0342124	1			PLSCR2	1.36766	7.92044	0.119828	1
COQ7	-1.65061	7.14586	0.0343358	1			ZNF704	1.36602	7.90953	0.119828	1
AC138035.2	-2.96085	6.84901	0.0346697	1			SFXN4	1.36495	7.90606	0.119828	1
FBXO10	2.61298	6.53576	0.0347428	1			ANXA1	1.36155	7.90913	0.119828	1
SMIM10	2.97985	6.55025	0.0348468	1			NTN4	1.36107	7.9077	0.119828	1
RNF152	1.37192	6.95866	0.0350783	1			PSMB8-AS1	1.36006	7.90642	0.119828	1
IFITM2	1.17119	7.27944	0.035423	1			NTMT1	1.34385	7.90795	0.119828	1
NSMCE1	-1.56439	7.38958	0.0356112	1			HNF4G	1.34328	7.90613	0.119828	1
PFKFB2	-0.929127	7.73322	0.0357188	1			SDCBP2	1.34127	7.90596	0.119828	1
HTRA1	3.14226	6.67037	0.035737	1			UBALD2	1.33936	7.909	0.119828	1
PTPRN	-0.613211	8.13085	0.0357466	1			FBXO22	1.33715	7.90363	0.119828	1
PAIP2	-0.692497	7.87826	0.0359175	1			TOR1B	1.32979	7.90692	0.119828	1
C5orf22	-2.67579	6.61393	0.0359989	1			RAD54L2	1.32325	7.90575	0.119828	1
UFSP2	1.38172	7.2834	0.0360842	1			BLM	1.32046	7.90551	0.119828	1
DKFZP761J1410	-2.74364	6.82215	0.0361572	1			ALDH1A3	1.30752	7.91713	0.119828	1
GGT7	2.76929	6.58836	0.0361791	1			ENSG00000263182	1.27757	7.91315	0.119828	1
IGFBP7	3.00625	6.54834	0.0363392	1			MARCHF5	1.54654	8.0103	0.12243	1
ATG9A	2.29322	6.75518	0.0364495	1			ENSG00000261357	1.4899	8.0174	0.12243	1
IGFBP4	3.00991	6.54783	0.0365451	1			CPEB3	1.4887	8.01218	0.12243	1
PTH2R	-2.84011	6.85626	0.0367008	1			DDX31	1.48233	8.00395	0.12243	1
ENSG00000254991	1.14616	6.97519	0.0367246	1			RP11-507B12.2	1.4726	8.00326	0.12243	1
NSMCE2	-1.00186	7.39813	0.0369155	1			BTN2A1	1.38293	8.02438	0.12243	1
PPP1R7	-1.42246	7.42512	0.0369506	1			SHISAL2A	1.37694	7.99471	0.12243	1
WASL	-1.0778	7.48887	0.0369645	1			PSTPIP1	1.36592	7.99616	0.12243	1
CTC-273B12.8	1.80757	6.77079	0.0372765	1			ZYX	1.32619	7.99278	0.12243	1
ENSG00000224477	2.4056	6.46647	0.0373738	1			C12orf75	1.28716	8.00098	0.12243	1
IL7	-3.25367	6.7605	0.0375421	1			LINC01259	1.26305	8.00698	0.12243	1
NMNAT2	-1.54794	7.36531	0.0375643	1			TP53RK	1.25297	8.00503	0.12243	1
DDX58	-2.71899	7.00301	0.037696	1			C6orf120	1.25127	8.00195	0.12243	1
MAPK8IP3	2.99941	6.54479	0.0377488	1			CREG1	1.17716	8.00844	0.12243	1
TUFT1	0.779233	7.71265	0.0380326	1			LOC642484	1.46085	7.97692	0.125093	1
ENSG00000173727	-2.18475	6.89741	0.0381287	1			ZNF180	1.39149	7.94749	0.125093	1
PARP1	-1.06088	7.61156	0.0381395	1			MAPKAPK5-AS1	1.38421	7.95358	0.125093	1
RC3H1	-0.898239	7.71015	0.0384724	1			LINC02216	1.38389	7.96604	0.125093	1
LINC01011	2.41038	6.4622	0.0386553	1			LGSN	1.3704	7.96122	0.125093	1
DAB2	2.0698	6.85809	0.0387617	1			KCMF1	1.36628	7.96484	0.125093	1
HADHA	-0.73919	7.79877	0.0387829	1			KHSRP	1.3431	7.96524	0.125093	1
DNAJB12	-2.08442	7.26416	0.0389062	1			TIMM9	1.32738	7.96664	0.125093	1
WWTR1	0.696861	7.62405	0.0389448	1			CNKSR3	1.30813	7.97103	0.125093	1
EGR2	-2.87759	6.87113	0.0389451	1			ZDHHC12	1.28664	7.95569	0.125093	1
THAP4	-2.41817	7.1506	0.0389613	1			ZSWIM4	1.27452	7.9615	0.125093	1
HNRNPH2	-0.837614	7.94063	0.0395655	1			STK36	1.24715	7.96277	0.125093	1
TRIP10	2.98859	6.53498	0.0396355	1			IFRD2	1.24312	7.96424	0.125093	1
PXDC1	2.99907	6.53729	0.0397083	1			ITGA2B	1.24196	7.9598	0.125093	1
ENSG00000254648	1.65949	6.62557	0.0398167	1			MSL3	1.20625	7.95921	0.125093	1
NRARP	2.96242	6.53189	0.0399464	1			AATF	1.20358	7.96129	0.125093	1
SLAIN1	-3.0599	6.70585	0.0400524	1			C6orf106	0.907076	8.25078	0.129039	1
ACAT2	-2.80188	6.95305	0.0403064	1			BTG2	-1.37275	8.2147	0.132901	1
MED27	-3.46766	6.82546	0.0405462	1			PDE5A	-1.33777	8.19284	0.132901	1
GATA6	3.08639	6.5497	0.0407847	1			KAT7	-1.29717	8.21524	0.132901	1
TP53	0.902381	7.26624	0.040813	1			ESD	-1.25949	8.21149	0.132901	1
N6AMT2	-3.42061	6.81144	0.0408627	1			DPYSL3	-1.23932	8.22106	0.132901	1
SUCO	-0.957591	7.53524	0.0408901	1			HRH1	-1.15491	8.20708	0.132901	1
CRTAP	1.12289	7.3689	0.0409442	1			ACAA2	-1.13901	8.22082	0.132901	1
BAZ1A	1.64727	7.15454	0.0412145	1			EPB41L3	-1.13316	8.21496	0.132901	1
HNRNPM	-0.96778	7.47769	0.0413869	1			TSPAN7	-1.11985	8.20852	0.132901	1
TSFM	-3.16943	6.7366	0.041399	1			GPRASP1	-1.11194	8.21969	0.132901	1
RP11-286N22.8	-2.41773	6.89418	0.0414057	1			PCDH17	-1.06892	8.21475	0.132901	1
ST6GALNAC5	-2.43586	6.91759	0.0415471	1			ENSG00000262039	-1.05032	8.21161	0.132901	1
BGN	2.46845	6.54472	0.041554	1			VNN3	-2.09786	7.9466	0.137439	1
MTRNR2L10	2.03263	6.42774	0.0415824	1			RORC	-2.0934	7.94594	0.137439	1
MON1B	0.76014	7.62349	0.0416756	1			AP5Z1	-2.08744	7.94505	0.137439	1
TMEM168	-2.51517	6.91424	0.0419349	1			SERPINH1	-2.07888	7.94379	0.137439	1
MED31	-1.30059	7.47684	0.0419873	1			RP6-65G23.3	-2.07676	7.94347	0.137439	1
TRUB1	2.47608	6.65232	0.0421783	1			U2AF2	-2.07527	7.94325	0.137439	1
ZNHIT3	-0.90452	7.48607	0.0423759	1			POLRMT	-2.06632	7.94194	0.137439	1
LINC00511	-2.1222	6.92216	0.0424364	1			MAML1	-2.06117	7.94118	0.137439	1
CAB39L	-3.08003	6.71014	0.0425598	1			FAM224B	-2.05608	7.94044	0.137439	1
GPR68	2.99783	6.5314	0.0425687	1			KLKB1	-2.05329	7.94003	0.137439	1
CCDC126	-3.38154	6.79792	0.0427374	1			CCDC85A	-2.04992	7.93954	0.137439	1
NADK2	1.19228	7.35473	0.0429768	1			LY6E	-2.04672	7.93908	0.137439	1
UBAP1	0.942918	7.22754	0.0431374	1			SOCS3-DT	-2.04254	7.93847	0.137439	1
GRPEL1	1.87187	6.90365	0.0433278	1			TMEM94	-2.04232	7.93844	0.137439	1
ZNF44	-1.02948	7.36294	0.0434708	1			FLRT3	-2.03899	7.93796	0.137439	1
RB1CC1	0.620693	7.77803	0.0435277	1			MED27	-2.03515	7.93741	0.137439	1
FADS1	0.912255	7.28846	0.04359	1			PADI2	-2.03143	7.93688	0.137439	1
CLMN	1.34238	7.02558	0.0437463	1			MIR3659HG	-2.02627	7.93614	0.137439	1
FLNA	2.47519	6.46918	0.0437693	1			SEPTIN7P13	-2.02557	7.93603	0.137439	1
ABCA7	2.52469	6.64946	0.0437993	1			SLX4IP	-2.02334	7.93572	0.137439	1
PEA15	1.44008	7.22402	0.0440993	1			CUTC	-2.02314	7.93569	0.137439	1
TRAPPC8	-1.65083	7.16614	0.0445944	1			BOC	-2.02309	7.93568	0.137439	1
HLA-B	0.67095	7.86224	0.0446751	1			ULK4	-2.01803	7.93496	0.137439	1
PPP1R1A	-1.42068	7.24924	0.0448471	1			ZCCHC18	-2.01375	7.93435	0.137439	1
SLC25A25	1.7201	6.64358	0.0448867	1			CPSF1	-2.01316	7.93426	0.137439	1
GPSM1	2.49698	6.47282	0.0450319	1			MXD4	-2.01283	7.93422	0.137439	1
MRTO4	0.767515	7.42291	0.0450519	1			CDK5RAP1	-2.00775	7.9335	0.137439	1
ZNF37A	-0.768719	7.60309	0.0450786	1			ZNF672	-2.00335	7.93288	0.137439	1
RPS4Y1	-1.40568	7.55329	0.0451392	1			IGDCC3	-2.00186	7.93266	0.137439	1
SULT1A3	1.56665	6.91362	0.0452577	1			LINC01489	-1.99893	7.93225	0.137439	1
ZNF259	3.0158	6.53292	0.0453634	1			ENSG00000226375	-1.99727	7.93202	0.137439	1
PPCDC	2.962	6.52311	0.0455027	1			ABCF3	-1.9962	7.93187	0.137439	1
ABCF3	-2.98883	6.68518	0.0455068	1			TMEM239	-1.9918	7.93125	0.137439	1
RBM38	2.26636	6.4486	0.0455512	1			SART1	-1.98683	7.93056	0.137439	1
MRPL4	-0.92476	7.29465	0.0455853	1			ISOC1	-1.98645	7.9305	0.137439	1
ABCA9	-0.893576	7.2903	0.0455853	1			PCDHB11	-1.98456	7.93024	0.137439	1
MT1X	-1.47802	7.37347	0.045651	1			CCS	-1.98116	7.92976	0.137439	1
PLEKHM2	1.94925	6.78063	0.0456829	1			ARAF	-1.9718	7.92846	0.137439	1
PMF1-BGLAP	2.82752	6.51688	0.0457771	1			ENOX2	-1.97056	7.92829	0.137439	1
TULP4	0.632221	7.84458	0.0457989	1			EIF2B2	-1.96915	7.9281	0.137439	1
PRR15L	-3.08172	6.71105	0.0458265	1			ENSG00000253507	-1.96411	7.9274	0.137439	1
FANCI	0.983932	7.15602	0.0460903	1			FN3KRP	-1.96267	7.9272	0.137439	1
VCAM1	3.04546	6.54399	0.0462142	1			ENSG00000236145	-1.96231	7.92715	0.137439	1
CASR	-0.871723	7.55595	0.0462634	1			IPO13	-1.96108	7.92698	0.137439	1
AASDH	-3.03354	6.92344	0.0463734	1			HCCS	-1.95337	7.92592	0.137439	1
ASPHD2	2.84201	6.52766	0.0464203	1			ELMOD2	-1.95284	7.92585	0.137439	1
PPAP2A	2.7771	6.51067	0.0466199	1			ARFGAP1	-1.95012	7.92548	0.137439	1
NUP85	1.32513	7.16118	0.0467866	1			ZBTB18	-1.94851	7.92526	0.137439	1
PUSL1	2.91472	6.53162	0.0471574	1			ZC3H12C	-1.93945	7.92402	0.137439	1
AGAP1	1.61696	7.08379	0.0472166	1			ENSG00000268027	-1.92102	7.92153	0.137439	1
NSD1	-1.11264	7.55594	0.0476396	1			PEX14	-1.91802	7.92113	0.137439	1
RP11-553L6.5	-1.19731	7.22159	0.0476681	1			PGM1	-1.91575	7.92082	0.137439	1
SDC3	2.03934	6.54831	0.0477108	1			MON1A	-1.91331	7.9205	0.137439	1
UBE4A	0.635614	7.8767	0.0477545	1			HARS2	-1.90912	7.91994	0.137439	1
ANGPTL4	1.62338	6.81115	0.0477906	1			TMEM170B	1.00318	8.20039	0.142873	1
GBGT1	2.82265	6.51389	0.0481035	1			LANCL3	-1.38504	8.11643	0.145721	1
ARHGAP39	2.77203	6.50782	0.0481494	1			CAMK2G	-1.36072	8.11887	0.145721	1
RALGPS2	1.42934	7.00749	0.0481712	1			KRBA2	-1.34895	8.12001	0.145721	1
IBTK	-0.844884	7.85973	0.0482001	1			ERRFI1	-1.26478	8.13342	0.145721	1
SPHAR	2.88351	6.52194	0.0482291	1			PIK3R2	-1.24981	8.13436	0.145721	1
PSMG1	2.47623	6.64806	0.0482749	1			RPRD1B	-1.2409	8.13208	0.145721	1
PLXNC1	-1.3539	7.39282	0.0485408	1			LINC02023	-1.23627	8.14022	0.145721	1
HSPA14	-0.77779	7.56985	0.0485782	1			DNAH10OS	-1.22427	8.12968	0.145721	1
NIP7	1.23807	7.095	0.048963	1			TDP2	-1.21301	8.12347	0.145721	1
SEC14L3	-2.51155	6.58017	0.0491922	1			CDC20B	-1.19722	8.13174	0.145721	1
CNN3	0.917129	7.56171	0.0493313	1			RBM4B	-1.19453	8.1252	0.145721	1
CCDC23	1.96903	6.92187	0.0494679	1			COPS7A	-1.17599	8.11968	0.145721	1
TMEM161B	-1.81655	6.94148	0.049565	1			MAN2B1	-1.16469	8.12403	0.145721	1
NDUFA9	-0.750581	7.74716	0.0497402	1			ENSG00000266538	-1.12395	8.12861	0.145721	1
KIAA0408	-1.83795	6.93211	0.0498458	1			PRDM7	-1.06876	8.1287	0.145721	1
C3orf58	2.16683	6.97633	0.0499003	1			NUAK1	-1.77657	8.01299	0.152762	1
DNAH9	-1.20966	7.12664	0.0500072	1			GALNT11	-1.56742	8.02959	0.152762	1
ACAP2	0.615396	7.81601	0.0500158	1			AQP3	-1.5576	8.0301	0.152762	1
NOTCH2	2.83904	6.51401	0.0500885	1			SSTR1	-1.55659	8.03047	0.152762	1
RP6-65G23.3	-3.24663	6.75732	0.0500936	1			STBD1	-1.55439	8.03455	0.152762	1
CNPPD1	-2.53454	7.07427	0.0501765	1			DDRGK1	-1.54245	8.03139	0.152762	1
BEND3	-3.21825	6.74751	0.0504511	1			DKFZP761J1410	-1.54042	8.02701	0.152762	1
GOLGA1	-2.99307	6.68941	0.0505441	1			POLL	-1.53024	8.02295	0.152762	1
LINC02803	-2.9805	6.68223	0.0507934	1			CCSAP	-1.53009	8.01778	0.152762	1
SRF	-1.95033	6.92518	0.050817	1			ENSG00000269746	-1.52734	8.01628	0.152762	1
C1orf123	-1.50586	7.41553	0.0508505	1			AC138035.2	-1.51241	8.02258	0.152762	1
COL18A1	2.92264	6.52596	0.050856	1			AP1AR	-1.508	8.01904	0.152762	1
SMIM22	-0.9333	7.51155	0.050916	1			VWA8	-1.49896	8.01969	0.152762	1
TMED8	-0.801124	7.76114	0.0511053	1			ZFAND2B	-1.49665	8.03342	0.152762	1
PDGFA	1.01862	7.48022	0.0511298	1			PRPS2	-1.48202	8.01638	0.152762	1
ENSG00000186842	-2.1891	6.69552	0.051178	1			ANKRD6	-1.47581	8.02182	0.152762	1
SLX4IP	-3.23803	6.75209	0.0512459	1			CNPPD1	-1.43617	8.02609	0.152762	1
B3GNT1	1.49044	7.17554	0.0512999	1			ENSG00000260677	-1.43351	8.04954	0.152762	1
CDK5R1	2.57784	6.71707	0.0513044	1			RGP1	-1.40619	8.04213	0.152762	1
RP11-452F19.3	-3.28818	6.76862	0.0514693	1			MRPL28	-1.40212	8.04657	0.152762	1
PNMA2	-0.624868	8.02988	0.0515484	1			LINC00265	-1.39151	8.04462	0.152762	1
GNAQ	0.848985	7.65784	0.0516881	1			RWDD3	-1.38892	8.04415	0.152762	1
UNC13A	-0.894282	7.58547	0.0517147	1			C9orf131	-1.37987	8.04249	0.152762	1
CUL1	1.60394	7.05122	0.0518997	1			G6PC1	-1.37745	8.03925	0.152762	1
PRMT1	-1.98904	6.87363	0.0519342	1			LINC01118	-1.37303	8.04125	0.152762	1
TAF10	1.64644	6.86922	0.0523986	1			CCDC74A	-1.36075	8.04177	0.152762	1
MANSC1	-1.28545	7.12164	0.052402	1			FAM105A	-1.3576	8.0412	0.152762	1
AL132709.8	2.9244	6.53611	0.0524192	1			DNPH1	-1.35441	8.03732	0.152762	1
TMEM248	-1.28026	7.52032	0.0525129	1			ENSG00000269089	-1.34696	8.03379	0.152762	1
FAN1	1.69921	6.76767	0.0526455	1			ALG6	-1.34401	8.03701	0.152762	1
BUB3	-0.611005	8.05319	0.0529014	1			VPS13B-DT	-1.31913	8.03259	0.152762	1
ZC3H11A	-0.572157	8.05475	0.0529014	1			CTD-2037K23.2	-1.31813	8.02871	0.152762	1
ATP5SL	-2.97439	6.91326	0.0529044	1			SAXO2	-1.31611	8.03377	0.152762	1
RBM3	0.609009	7.74003	0.0531109	1			SLC9A8	-1.30137	8.02947	0.152762	1
BET1	-0.90422	7.5793	0.0531654	1			HSD17B14	-1.28893	8.0273	0.152762	1
ACP1	0.828638	7.60385	0.0531857	1			TRMT61B	-1.2787	8.03129	0.152762	1
ZFAND4	0.979586	7.19776	0.0532275	1			C2CD2L	-1.27818	8.02714	0.152762	1
CCDC85C	2.84321	6.50954	0.0534554	1			TFCP2	-1.26731	8.02358	0.152762	1
C18orf25	-2.41358	7.10784	0.0534887	1			EGR2	-1.26056	8.02813	0.152762	1
ADAMTSL1	2.912	6.5247	0.0535238	1			LINC02031	-1.22782	8.0387	0.152762	1
CACNA1C	-1.85088	7.24335	0.0535833	1			HEATR5B	1.01442	8.17206	0.158243	1
TMEM50B	-0.652969	7.82413	0.053849	1			ACSL4	0.985426	8.15337	0.158243	1
INS	-0.961214	7.54333	0.0540286	1			LOC101927189	0.978307	8.15873	0.158243	1
CENPT	-3.3388	6.78514	0.0541355	1			OLR1	0.905203	8.1721	0.158243	1
INTS9	-2.32044	6.87287	0.0545975	1			SLC35A5	0.886144	8.16701	0.158243	1
C1GALT1	-1.9883	7.26696	0.0547196	1			MNS1	-1.03334	8.31392	0.174812	1
OSGEPL1	1.67638	6.97879	0.0550311	1			C5orf15	-0.949249	8.32467	0.174812	1
EIF4G3	-0.605705	7.93403	0.0551458	1			LINC01205	-0.917025	8.32812	0.174812	1
NCOR2	1.06813	7.32876	0.0551796	1			ZNF169	-0.827291	8.33309	0.174812	1
DCK	-2.64455	6.89828	0.055594	1			LINC01448	1.02853	8.11891	0.175276	1
NUAK1	-2.76936	6.83918	0.0556595	1			KIF21B	1.01744	8.12881	0.175276	1
IL1RAP	1.44354	7.12049	0.055937	1			ZNF426	1.01094	8.14305	0.175276	1
PROS1	1.68221	7.13583	0.0562727	1			NDUFAF6	1.01058	8.11565	0.175276	1
IPO13	-3.19132	6.74501	0.0568059	1			CCDC6	0.971433	8.14367	0.175276	1
UBASH3B	2.92626	6.53027	0.0569013	1			SLC16A9	-1.29969	8.18609	0.177085	1
EMC10	-0.738268	7.67065	0.0570225	1			PPP1R1A	-1.28496	8.19011	0.177085	1
C11orf49	-0.731532	7.65937	0.0570225	1			PAIP2B	-1.22541	8.17368	0.177085	1
CCDC51	2.83626	6.50796	0.0570361	1			ADCK1	-1.17382	8.19196	0.177085	1
NLRP2	-1.49113	6.94003	0.0571507	1			C8orf33	-1.16077	8.18806	0.177085	1
DDX23	-2.1959	6.98986	0.0573895	1			TMEM39B	-1.14475	8.1868	0.177085	1
TMEM2	1.1204	7.44787	0.0576215	1			MBD4	-1.06351	8.19863	0.177085	1
ACSL4	1.32902	7.27918	0.0576478	1			ATP13A3	-1.03336	8.20506	0.177085	1
APOO	-1.39533	7.26961	0.0577491	1			ENSG00000235813	-1.02728	8.18754	0.177085	1
ZADH2	-0.895703	7.75925	0.0577658	1			GNPDA1	-1.02513	8.19127	0.177085	1
HEG1	2.83591	6.59849	0.0578266	1			NOL8	-1.02463	8.19546	0.177085	1
RRAS2	2.80961	6.51077	0.0578483	1			COQ7	-1.02418	8.21096	0.177085	1
ENSG00000261357	1.7029	6.50227	0.0579593	1			PWAR6	-1.00045	8.18914	0.177085	1
TIMP1	-0.509741	8.18571	0.0589309	1			GNAZ	-0.967397	8.20001	0.177085	1
MTMR7	-1.38637	7.26305	0.0590003	1			PPP1R7	-0.951506	8.20353	0.177085	1
ARID1B	0.643393	7.66591	0.0592229	1			RANBP17	1.20461	8.07438	0.194042	1
CCSAP	-2.53146	7.03802	0.0594935	1			ZCCHC14	1.20342	8.07493	0.194042	1
PRCP	1.12775	7.1894	0.0595212	1			SH2D6	1.17878	8.07948	0.194042	1
UBR2	-0.942795	7.68666	0.0597525	1			ENSG00000260698	1.13299	8.07486	0.194042	1
ATP6AP2	-0.555742	8.02456	0.0597886	1			RAB11FIP2	1.12951	8.08699	0.194042	1
ZNF326	-1.15646	7.40123	0.0599509	1			SERPINB10	1.12058	8.09611	0.194042	1
ZCCHC18	-3.19986	6.7459	0.0600298	1			ENTPD5	1.11959	8.05933	0.194042	1
LTB4R	-2.20712	6.82299	0.0602161	1			MMAB	1.11523	8.09471	0.194042	1
ETV1	-0.644397	7.90781	0.0603107	1			OSGEPL1	1.04583	8.07905	0.194042	1
LDOC1L	1.30423	7.36458	0.0603842	1			HAUS6	1.02423	8.07652	0.194042	1
SART1	-2.76085	6.63304	0.0603993	1			AGL	0.981266	8.07073	0.194042	1
APCDD1L	2.74635	6.51275	0.0605088	1			MSANTD4	0.956549	8.08752	0.194042	1
STK11	-0.976993	7.05394	0.0605282	1			LINC01192	-1.372	8.08481	0.199426	1
RNF185	-2.34468	6.8744	0.0605464	1			MBOAT4	-1.35771	8.11445	0.199426	1
CTXN2	2.74952	6.51335	0.0606009	1			DANT2	-1.26341	8.10421	0.199426	1
GHR	-1.00819	7.25045	0.0606735	1			ZNF107	-1.2633	8.10207	0.199426	1
P4HB	-0.805848	7.75117	0.0609005	1			MIR205HG	-1.25713	8.0982	0.199426	1
RABL6	1.08312	7.07491	0.0609283	1			PRICKLE2	-1.23284	8.11259	0.199426	1
SMC3	0.560632	7.83515	0.0610131	1			CCDC59	-1.21285	8.09568	0.199426	1
ERN2	1.2366	6.80629	0.0610531	1			ANKRD30BL	-1.19934	8.09362	0.199426	1
PAM16	-1.35199	7.28204	0.0610798	1			INSM1	-1.18404	8.11321	0.199426	1
PCDHA10	-3.56646	6.84426	0.0613119	1			LINC00261	-1.15866	8.121	0.199426	1
COL4A3BP	-1.52084	7.27955	0.0616667	1			CMTM4	-1.15698	8.11253	0.199426	1
COL3A1	2.43199	6.52988	0.0616991	1			KLF7	-1.15543	8.09755	0.199426	1
ERRFI1	-1.72172	7.31422	0.0617261	1			GRAMD1C	-1.15294	8.11222	0.199426	1
SLC12A2	1.12677	7.27733	0.0617526	1			PSMC4	-1.13215	8.12283	0.199426	1
INPP4B	-1.59028	7.17194	0.0620206	1			MED19	-1.12793	8.11228	0.199426	1
ALDOB	2.74548	6.50372	0.0623386	1			LINC01307	-1.12719	8.10251	0.199426	1
NT5C	2.60259	6.48402	0.0623856	1			ENSG00000242622	-1.12116	8.10885	0.199426	1
CC2D2B	2.14071	6.43573	0.0625127	1			PHF1	-1.09031	8.09765	0.199426	1
UFL1	-0.967328	7.5484	0.0629042	1			SLC25A46	-1.08926	8.10353	0.199426	1
SMC1A	-1.46089	7.33708	0.062905	1			MYOZ3	-1.08024	8.10536	0.199426	1
SNAP23	-0.951182	7.40476	0.0629055	1			ERCC2	-1.07689	8.10037	0.199426	1
GPX3	-0.477972	8.27444	0.0629496	1			LCMT1	-1.06975	8.09173	0.199426	1
UBALD2	2.56529	6.67566	0.0629748	1			SPAG1	-1.06818	8.09714	0.199426	1
WDR76	-0.824059	7.45692	0.0630861	1			EXOSC9	-1.06434	8.10173	0.199426	1
ENSG00000268568	2.71215	6.49868	0.0631735	1			HLA-DOA	-1.06332	8.1189	0.199426	1
SNN	2.60064	6.48496	0.0636755	1			ENSG00000236989	-1.05225	8.09616	0.199426	1
KIF2C	2.61667	6.48571	0.0637678	1			STON1	-1.0504	8.11739	0.199426	1
CUTC	-3.10628	6.71985	0.0637835	1			GOPC	-1.04885	8.09615	0.199426	1
ZNF672	-3.05914	6.71028	0.0639284	1			TMEM242	-1.0485	8.0957	0.199426	1
RSAD2	-1.83718	6.84734	0.064438	1			GOT1	-1.04269	8.1025	0.199426	1
TP53RK	1.85648	6.85452	0.0644908	1			MED8	-1.04154	8.10785	0.199426	1
RASSF3	2.42121	6.68464	0.0645784	1			ENSG00000249392	-1.02962	8.109	0.199426	1
MIR22HG	-2.1288	6.96182	0.0650184	1			KRCC1	-1.01983	8.09459	0.199426	1
C6orf211	-2.53135	7.01259	0.0650502	1			ITGB1BP1	-1.01449	8.09412	0.199426	1
NUP214	-1.15122	7.28364	0.0651404	1			SAMD4A	-0.982417	8.10856	0.199426	1
LINS	-0.8134	7.50453	0.0652492	1			USH1C	-1.09085	8.23888	0.202125	1
NR1D2	-1.38804	7.48763	0.0655172	1			PLXNC1	-1.07839	8.23708	0.202125	1
TNFRSF12A	1.91336	6.74419	0.065579	1			PDCD7	-1.06239	8.2448	0.202125	1
RNF111	1.74161	6.99494	0.0657297	1			ATP5S	-1.04994	8.26192	0.202125	1
ALDH1L2	1.07384	6.92694	0.0657628	1			SMN1	-1.02169	8.2497	0.202125	1
LOC101927851	1.58042	6.50198	0.0658419	1			SEMA3C	-1.01687	8.24588	0.202125	1
LRCH1	2.6487	6.49721	0.065961	1			CSMD3	-1.00313	8.2626	0.202125	1
TXNDC9	-1.35896	7.42116	0.0659686	1			BLZF1	-0.986743	8.26375	0.202125	1
TENT4A	2.34361	6.68908	0.0660297	1			HYKK	-0.963653	8.24961	0.202125	1
PLCB4	-1.02685	7.56967	0.0660441	1			VPS36	-0.95887	8.26123	0.202125	1
RHBDF1	2.72	6.49823	0.0661057	1			MAP2K7	-0.947151	8.26662	0.202125	1
PRC1	-1.88901	6.69594	0.0661211	1			SMIM4	-0.934312	8.25334	0.202125	1
MTMR1	2.25334	6.73358	0.0661372	1			SCUBE3	-0.929267	8.24939	0.202125	1
ENSG00000017373	-0.940032	7.2808	0.0661556	1			SGPP2	-0.890576	8.24977	0.202125	1
HSD17B10	-1.54502	7.24613	0.0661969	1			SNX2	-0.88597	8.25117	0.202125	1
PDE6D	-3.08959	6.71139	0.0661981	1			TCF7L2	-0.876371	8.26247	0.202125	1
APBB1IP	2.67473	6.49155	0.0663335	1			RBPJ	-0.865917	8.25441	0.202125	1
INSM1	-1.52437	7.04819	0.0663854	1			NCKAP5L	-0.836048	8.25788	0.202125	1
PQLC1	1.41781	6.99055	0.0666689	1			SSRP1	0.895018	8.22162	0.206919	1
CCDC59	-1.63101	7.16242	0.0667144	1			ATP2C1	0.886947	8.24203	0.206919	1
FN3KRP	-3.13015	6.72447	0.0667169	1			NPIPA7	0.818342	8.2417	0.206919	1
ARHGEF2	2.75864	6.50233	0.0670468	1			ENSG00000267943	0.75628	8.23565	0.206919	1
PCNA	1.6227	7.08122	0.0672437	1			PHKA2	0.753676	8.23843	0.206919	1
MARCHF5	1.87884	7.02606	0.0672641	1			MRPL11	1.29983	8.02614	0.214461	1
PTRF	1.55797	6.81922	0.0673965	1			SLBP	1.2689	8.02814	0.214461	1
COL22A1	2.67997	6.49646	0.0674368	1			PDK1	1.24891	8.02566	0.214461	1
LAPTM4B	0.633433	7.61954	0.0674878	1			CIAPIN1	1.22942	8.023	0.214461	1
LIN54	-0.989825	7.376	0.0678342	1			AHCY	1.21505	8.02961	0.214461	1
CDH2	2.68954	6.50218	0.0679382	1			MRPL9	1.21299	8.01904	0.214461	1
ZNF675	-0.973349	7.44586	0.0685427	1			GRPEL1	1.18344	8.04063	0.214461	1
HEMK1	1.11842	7.03985	0.0685738	1			LSR	1.16884	8.03584	0.214461	1
SBNO1-AS1	2.70049	6.49152	0.0686597	1			AKAP2	1.16684	8.04366	0.214461	1
PNRC2	-0.557071	7.83195	0.0688524	1			PYGB	1.14812	8.02701	0.214461	1
DISP2	2.2976	6.45295	0.0688653	1			SLC35E4	1.14593	8.05092	0.214461	1
FHDC1	0.874309	7.10548	0.0688994	1			ANKRD20A2P	1.14283	8.04151	0.214461	1
ZNF845	-2.34756	6.71935	0.0689141	1			ENSG00000260646	1.13337	8.04765	0.214461	1
CDK5RAP1	-3.198	6.73852	0.0691323	1			ZNF354A	1.126	8.04839	0.214461	1
PMEPA1	1.7859	7.12932	0.0691496	1			SHANK2	1.12392	8.01268	0.214461	1
HSH2D	1.32726	6.9915	0.0691598	1			GGA3	1.11079	8.04391	0.214461	1
GABRB3	-0.590442	8.01227	0.0691631	1			RIC8B	1.10662	8.03352	0.214461	1
ACTR1B	-3.18575	6.73294	0.0692102	1			CSTF2T	1.09523	8.02608	0.214461	1
HCCS	-3.07685	6.71127	0.0692308	1			NAT14	1.09147	8.02711	0.214461	1
FAM13B	-1.68191	7.12868	0.0692843	1			BAIAP2L1	1.08913	8.046	0.214461	1
SSTR1	-1.99138	7.24983	0.0693644	1			EGR3	1.0742	8.04057	0.214461	1
USP9X	-0.702528	7.74144	0.0694593	1			FECH	1.07033	8.0407	0.214461	1
IFITM3	1.77766	7.06185	0.0695806	1			EIF4EBP1	1.06555	8.02073	0.214461	1
LINC01361	-2.28268	6.53883	0.0695859	1			SGSM3	1.06374	8.03168	0.214461	1
ISL1	-0.504135	8.22494	0.0696341	1			PTPRG	1.0631	8.01816	0.214461	1
SFMBT1	1.24741	7.12904	0.0699572	1			PAPD5	1.02571	8.03907	0.214461	1
ZCCHC6	1.13364	7.38096	0.0699903	1			BCKDHA	0.973456	8.02954	0.214461	1
ENSG00000267942	1.45885	6.58419	0.0700458	1			IFT27	0.970598	8.03597	0.214461	1
CPEB3	1.98098	6.71685	0.0702108	1			SEPTIN1	-1.90423	7.91928	0.214748	1
RAD23A	-0.733767	7.57777	0.0702604	1			TEX15	-1.87709	7.9157	0.214748	1
HEPACAM2	-0.715295	8.03967	0.0705018	1			ADH4	-1.85686	7.91307	0.214748	1
VWA8	-1.97628	6.89812	0.070593	1			RP11-452F19.3	-1.83838	7.91069	0.214748	1
ENOX2	-2.95917	6.67902	0.0706052	1			ARX	-1.83448	7.91019	0.214748	1
CCZ1	-1.33288	7.05588	0.0708113	1			BEND3	-1.82829	7.9094	0.214748	1
SPTSSA	1.19533	7.00979	0.0708247	1			INTS1	-1.81972	7.90832	0.214748	1
FOXL2NB	-0.87201	7.26683	0.0709144	1			ZNF593	-1.815	7.90772	0.214748	1
LY6E	-3.07146	6.70286	0.0710138	1			PCDHA10	-1.81493	7.90771	0.214748	1
FAM111B	-1.53709	6.93918	0.0710767	1			HDAC4-AS1	-1.81291	7.90746	0.214748	1
BTN2A2	2.35034	6.58684	0.0711861	1			DIP2C-AS1	-1.80961	7.90704	0.214748	1
TMEM261	1.31341	7.19242	0.071224	1			GTDC1	-1.80298	7.90621	0.214748	1
POLR3A	0.71075	7.46475	0.0714505	1			C4orf48	-1.80265	7.90617	0.214748	1
POLR1C	-1.47952	7.14075	0.0715161	1			CMPK2	-1.8009	7.90595	0.214748	1
LTBP2	2.56821	6.47921	0.0715781	1			RP11-753A21.1	-1.79856	7.90566	0.214748	1
MFSD10	2.65347	6.48331	0.0715933	1			LENG1	-1.79506	7.90522	0.214748	1
SDF2L1	-2.73794	6.62794	0.0716715	1			ZNF646	-1.79275	7.90493	0.214748	1
ZNHIT6	1.10176	7.28264	0.0717423	1			SLC7A6OS	-1.78919	7.90449	0.214748	1
MICALL2	2.70679	6.49427	0.0718891	1			YKT6	-1.78903	7.90447	0.214748	1
FBXO4	-0.748326	7.40596	0.0720275	1			AC009961.3	-1.78667	7.90418	0.214748	1
SETDB2	-0.754876	7.46869	0.0720647	1			LINC02199	-1.7862	7.90412	0.214748	1
ZNF92	-2.60936	6.77604	0.0722319	1			MIOS	-1.78578	7.90407	0.214748	1
MCCC2	0.850304	7.37394	0.0723898	1			ENSG00000267640	-1.78545	7.90403	0.214748	1
MSH6	-1.57868	7.38025	0.0724033	1			RCBTB2	-1.78336	7.90377	0.214748	1
ARAF	-3.06071	6.6977	0.0726014	1			LRRC23	-1.78312	7.90374	0.214748	1
HACE1	-1.76477	6.8554	0.073126	1			LINC00115	-1.77779	7.90308	0.214748	1
TIMM23	-0.943251	7.55531	0.0732439	1			ANKMY2	-1.77722	7.90301	0.214748	1
LDHAL6A	-2.0938	6.65579	0.073305	1			SUSD4	-1.77517	7.90276	0.214748	1
CISD1	-0.622116	7.71922	0.0733311	1			CACNA1F	-1.77053	7.90219	0.214748	1
HARS2	-3.13194	6.72342	0.0733714	1			MLK4	-1.76838	7.90192	0.214748	1
PCDHB11	-2.99013	6.69031	0.0735278	1			ASPDH	-1.76805	7.90188	0.214748	1
MYSM1	-1.55498	7.19727	0.0735468	1			TRIM9	-1.76624	7.90166	0.214748	1
TRAPPC5	-2.30038	6.85164	0.0735762	1			ENSG00000227388	-1.76395	7.90138	0.214748	1
ZWILCH	1.82587	6.74265	0.0736505	1			PTDSS2	-1.76376	7.90136	0.214748	1
SH3GL2	-2.07091	7.1064	0.0736905	1			LINC02076	-1.76163	7.9011	0.214748	1
C1orf43	-0.691409	7.85681	0.0737461	1			CDKN2D	-1.75995	7.90089	0.214748	1
ATP23	2.56955	6.47649	0.0738023	1			ENSG00000258610	-1.75839	7.9007	0.214748	1
RABL2B	-1.01437	7.19127	0.0738347	1			WNT5A	-1.75834	7.9007	0.214748	1
DYNC2LI1	-0.803957	7.53689	0.0740117	1			SCN1B	-1.75827	7.90069	0.214748	1
MCPH1	-1.50329	7.05581	0.0742717	1			ONECUT2	-1.75451	7.90023	0.214748	1
ENSG00000242622	-1.60408	6.81032	0.0743072	1			ZSCAN32	-1.7522	7.89995	0.214748	1
FRZB	-1.8737	7.14892	0.0744581	1			OXLD1	-1.75182	7.8999	0.214748	1
PTDSS1	1.15346	7.07985	0.074688	1			ULK1	-1.75146	7.89986	0.214748	1
CADM1	-0.525079	8.11434	0.0747019	1			ABCG5	-1.75088	7.89979	0.214748	1
PACRG	-1.95711	7.02458	0.0750538	1			LZTR1	-1.7499	7.89967	0.214748	1
TUB	2.48788	6.5385	0.0751761	1			PFKFB4	-1.74752	7.89938	0.214748	1
SYT16	-2.54096	6.586	0.0753226	1			SWT1	-1.74627	7.89923	0.214748	1
PODXL	2.12993	6.92946	0.0754483	1			WLS	-1.74495	7.89907	0.214748	1
RABGGTA	-2.37166	6.99422	0.0758954	1			PCDHGB4	-1.74038	7.89852	0.214748	1
EXOSC3	0.940273	7.28031	0.0760244	1			MAD2L1BP	-1.73302	7.89764	0.214748	1
KRCC1	-1.629	7.28436	0.0760543	1			C9orf57	-1.73232	7.89755	0.214748	1
TDP2	-1.64725	7.05651	0.0761073	1			DUS4L	-1.72968	7.89723	0.214748	1
OTUB2	2.70491	6.56683	0.0761848	1			N6AMT2	-1.72792	7.89702	0.214748	1
MAPK6-DT	1.97884	6.56707	0.0761961	1			ATP5MGL	-1.72658	7.89686	0.214748	1
BCHE	-0.855944	7.80995	0.0762484	1			RPGR	-1.72245	7.89637	0.214748	1
GCDH	1.84744	6.79836	0.0764344	1			PIAS3	-1.72137	7.89624	0.214748	1
MON1A	-2.91319	6.67007	0.0765156	1			PRMT10	-1.72099	7.8962	0.214748	1
CACFD1	1.85877	6.57668	0.0765165	1			MCOLN2	-1.71904	7.89596	0.214748	1
LINC01152	-2.00731	6.73753	0.0766301	1			ENSG00000255292	-1.71487	7.89547	0.214748	1
ZC3H18	-0.784407	7.30976	0.0768162	1			RNF169	-1.71037	7.89493	0.214748	1
ENSG00000224371	2.21936	6.51513	0.0770978	1			KL	-1.70904	7.89478	0.214748	1
NBPF3	1.63196	6.8477	0.0773112	1			CENPB	-1.70877	7.89474	0.214748	1
TMEM241	-1.37076	7.00008	0.077614	1			WNK2	-1.70858	7.89472	0.214748	1
DNAH12	-2.08214	6.78144	0.0779164	1			CEP85	-1.70795	7.89465	0.214748	1
TMEM246	-2.57697	6.87404	0.0780363	1			RGS20	-1.70743	7.89459	0.214748	1
C19orf44	-1.32357	6.99721	0.0781982	1			SNX21	-1.70263	7.89402	0.214748	1
SNW1	-0.621669	7.77777	0.0782311	1			HSD17B8	-1.69678	7.89333	0.214748	1
USH1C	-1.1067	7.54497	0.0784065	1			TRMT10A	-1.69303	7.8929	0.214748	1
GID8	1.39898	7.01396	0.0784069	1			KLF12	-1.69215	7.89279	0.214748	1
NOX5	-1.43745	6.82878	0.0785654	1			EPDR1	-1.68877	7.8924	0.214748	1
ENSG00000224848	2.38545	6.46492	0.0786632	1			SLC5A8	-1.68235	7.89165	0.214748	1
FMNL2	2.5928	6.47974	0.0787739	1			DCPS	-1.67733	7.89107	0.214748	1
GAREM	-2.19926	6.98391	0.0789224	1			PDE6D	-1.67456	7.89074	0.214748	1
KLKB1	-3.04019	6.70033	0.07894	1			ENSG00000258864	-1.36316	7.9266	0.214748	1
FXYD5	1.91698	6.97106	0.07907	1			EDA	-1.30164	7.92919	0.214748	1
MKRN2	-2.18215	7.05281	0.0792163	1			FANCC	-1.24849	7.92472	0.214748	1
PTER	2.203	6.90147	0.0793485	1			ZNF709	-1.73244	7.89757	0.214748	1
HTR2B	2.49441	6.61893	0.0796082	1			PABPC5	-1.91718	7.92103	0.215059	1
TRIM60	1.47634	6.63443	0.0797799	1			IQUB	-1.8986	7.91854	0.215059	1
AKAP12	-0.573877	8.00102	0.079793	1			LOC284191	-1.8976	7.91841	0.215059	1
FNDC3A	-0.528448	8.00572	0.079793	1			LINC00605	-1.89266	7.91777	0.215059	1
REPS1	-2.09999	6.91355	0.0798354	1			PNPLA6	-1.8826	7.91643	0.215059	1
GALK2	-0.880501	7.39434	0.0800394	1			RP11-307P5.1	-1.87417	7.91531	0.215059	1
ZBTB18	-2.89546	6.66622	0.0803556	1			CHTF8	-1.8672	7.91441	0.215059	1
RAP1GAP	1.61847	6.78611	0.0803871	1			ENKUR	-1.86318	7.91387	0.215059	1
CTD-2192J16.20	-1.81754	6.96501	0.0804219	1			ENSG00000268533	-1.86034	7.91352	0.215059	1
TJP1	0.54392	7.82809	0.0804472	1			NR1D1	-1.85738	7.91313	0.215059	1
LDHB	2.30733	6.80492	0.0805496	1			ELL	-1.85659	7.91303	0.215059	1
TLR6	-0.9085	7.19721	0.0808237	1			RIPK1	-1.85464	7.91278	0.215059	1
ENSG00000254790	0.840486	7.12853	0.0810566	1			PRPH2	-1.85288	7.91254	0.215059	1
SETX	0.819853	7.71101	0.0812405	1			FBP1	-1.85225	7.91247	0.215059	1
PIAS3	-3.32999	6.77801	0.0814087	1			ZNF782	-1.85001	7.91218	0.215059	1
ELMOD2	-3.0284	6.69621	0.0815053	1			NSMCE1-DT	-1.84836	7.91195	0.215059	1
RAD17	-0.865646	7.58044	0.0816578	1			ENSG00000260377	-1.84804	7.91194	0.215059	1
B3GNT7	2.01264	6.61438	0.0817492	1			ZNF134	-1.84612	7.91167	0.215059	1
OSBP2	1.31637	6.75751	0.0818269	1			SHF	-1.83847	7.91068	0.215059	1
NTN4	2.2503	6.51023	0.0818806	1			GDPD5	-1.83522	7.91027	0.215059	1
PRIM2	1.41005	6.78666	0.081953	1			NUBP1	-1.83483	7.91023	0.215059	1
GCH1	-0.786621	7.68959	0.0821695	1			NAP1L2	-1.83067	7.90969	0.215059	1
ZKSCAN3	2.48312	6.47431	0.0822583	1			RFXANK	-1.82932	7.90952	0.215059	1
LINC00458	-2.2694	6.53684	0.0823092	1			FBXL15	-1.82681	7.9092	0.215059	1
TSTD1	-0.776073	7.6705	0.0824452	1			TMEM151A	-1.82567	7.90907	0.215059	1
PDZRN3	-1.29024	7.25548	0.0825073	1			MICAL1	-1.82513	7.90898	0.215059	1
CD276	0.694868	7.40805	0.0825164	1			FKBP8	-1.81942	7.90826	0.215059	1
BBX	0.477569	8.01206	0.0825481	1			ENSG00000236385	-1.81934	7.90825	0.215059	1
NUP133	-1.40875	7.19581	0.0825854	1			ZNF524	-1.81913	7.90823	0.215059	1
SDCBP2	2.29876	6.66804	0.0826856	1			PGM2	-1.81912	7.90822	0.215059	1
SAP18	-0.513272	8.06346	0.0827699	1			MCU	-1.81475	7.90768	0.215059	1
UBLCP1	1.42385	7.11181	0.0827782	1			PDSS1	-1.81474	7.90767	0.215059	1
ZNF333	0.589425	7.62417	0.0833809	1			OPN1SW	-1.81171	7.9073	0.215059	1
CPEB1	1.17689	7.18389	0.0834749	1			SLC5A10	-1.81119	7.90723	0.215059	1
RP11-101E14.2	-3.21396	6.74744	0.0838378	1			RNF26	-1.81008	7.90711	0.215059	1
KL	-2.90267	6.66563	0.0839312	1			LEKR1	-1.80278	7.90617	0.215059	1
ENSG00000229801	1.35056	6.88334	0.0840357	1			LINC00922	-1.7992	7.90573	0.215059	1
WDR26	-1.00408	7.40885	0.0840775	1			RP11-101E14.2	-1.78549	7.90402	0.215059	1
FMO5	1.05015	7.1193	0.0843098	1			MYL5	-1.76032	7.90092	0.215059	1
KHSRP	1.88936	6.55869	0.0843646	1			TBCE	-1.45858	8.01054	0.218425	1
VWF	3.00454	6.53935	0.0843682	1			MMRN1	-1.42844	8.00814	0.218425	1
AP5Z1	-3.06169	6.69774	0.0846709	1			DNAH12	-1.39125	7.99451	0.218425	1
CTD-2545G14.7	-2.53376	6.71282	0.0850413	1			MBD2	-1.37195	8.0043	0.218425	1
NUBP1	-3.31713	6.76755	0.0851209	1			HGD	-1.36475	8.00322	0.218425	1
PTPRG	1.80513	7.03502	0.0853092	1			DAPL1	-1.34874	7.99249	0.218425	1
AKAP7	0.824812	7.19169	0.085399	1			RMI1	-1.32746	8.00749	0.218425	1
KIAA1671	1.49772	7.00277	0.0855056	1			ANXA6	-1.29682	8.02501	0.218425	1
IARS	0.851734	7.56359	0.0858047	1			CYP2U1	-1.29492	8.02738	0.218425	1
ITGA2	1.08056	7.2142	0.0858152	1			LMAN2L	-1.29221	8.02421	0.218425	1
KIF1A	-0.703737	7.6965	0.0858901	1			ST6GALNAC5	-1.27935	8.02201	0.218425	1
MSRA	-2.47551	6.57243	0.0859064	1			ENSG00000225173	-1.27838	8.02184	0.218425	1
ESM1	2.94869	6.5309	0.0859237	1			INTS9	-1.27527	8.02131	0.218425	1
SLC35F4	2.33862	6.52516	0.0859603	1			ENSG00000257262	-1.27459	8.02388	0.218425	1
ITCH	0.542584	7.87363	0.0859631	1			HELQ	-1.27441	8.00817	0.218425	1
CECR1	0.563967	7.65957	0.0859697	1			FBXW10	-1.26289	8.02133	0.218425	1
POLRMT	-2.94395	6.67533	0.0860142	1			ABT1	-1.25796	8.02198	0.218425	1
ACKR3	2.94647	6.53057	0.0860291	1			ENSG00000241043	-1.2541	8.02132	0.218425	1
EVC	-2.43627	6.56679	0.0860528	1			PRRG1	-1.25247	7.99654	0.218425	1
APPL2	-1.41975	7.27484	0.0860571	1			C15orf61	-1.25038	8.02236	0.218425	1
DNALI1	-1.89555	7.09393	0.0860822	1			THOP1	-1.24488	8.01976	0.218425	1
TAF11	-1.68557	7.15541	0.0861496	1			ZNF92	-1.24441	8.02135	0.218425	1
ISOC1	-2.89881	6.66217	0.0862334	1			DGCR6L	-1.24262	8.02104	0.218425	1
ZNF813	-0.938598	7.24846	0.0862745	1			MED16	-1.23313	8.01685	0.218425	1
SCOC	-0.537511	7.90783	0.0866101	1			ZNF845	-1.23107	8.01819	0.218425	1
REEP3	-0.532104	7.91183	0.0866101	1			ZNF600	-1.22514	8.0172	0.218425	1
GLS	0.561548	7.74282	0.0866172	1			FSTL5	-1.22511	8.01551	0.218425	1
BEX1	-0.467327	8.13111	0.0866972	1			LINC01484	-1.22406	8.01534	0.218425	1
DEXI	2.40341	6.46129	0.0867567	1			DHRS4L2	-1.22187	8.02107	0.218425	1
SEC23B	-0.873885	7.74969	0.0870126	1			NSMCE3	-1.22177	8.01663	0.218425	1
SH3TC1	1.96179	6.71747	0.0871101	1			MRPL39	-1.22071	8.02131	0.218425	1
PHYH	-1.6102	7.23989	0.0871291	1			IFIT5	-1.21707	8.01585	0.218425	1
CD200	-0.908317	7.6924	0.0871414	1			THRB	-1.21319	8.01445	0.218425	1
ADH6	2.97677	6.53312	0.0873916	1			ZNF654	-1.21056	8.01917	0.218425	1
HDHD1	2.65265	6.56963	0.087468	1			RASAL2-AS1	-1.20769	8.01002	0.218425	1
ZC3H12C	-2.94367	6.67557	0.087477	1			ENSG00000251487	-1.20693	8.01249	0.218425	1
PRKRIP1	1.44332	6.94826	0.0875632	1			AMPH	-1.20137	8.00898	0.218425	1
CCDC74A	-1.99446	6.70961	0.0876225	1			AIP	-1.20111	8.01245	0.218425	1
BLZF1	-1.14818	7.07045	0.087828	1			TRAPPC5	-1.19887	8.01064	0.218425	1
PCSK2	-0.47537	8.16378	0.0878747	1			KIF19	-1.19832	8.01199	0.218425	1
DHRS4L2	-2.27821	6.92771	0.0880138	1			PTH2R	-1.19676	8.01082	0.218425	1
SEPTIN7P13	-2.86806	6.65504	0.0880793	1			GAS2L3	-1.19643	8.00818	0.218425	1
PLXND1	2.33129	6.45454	0.088259	1			CTD-2309O5.3	-1.19419	8.01295	0.218425	1
RLF	-1.59025	7.23123	0.0882772	1			GAREM	-1.18931	8.00702	0.218425	1
TRIT1	1.76906	6.92642	0.0882867	1			TUBE1	-1.18549	8.01499	0.218425	1
RSAD1	2.56429	6.55693	0.0883286	1			CLDN15	-1.18342	8.00812	0.218425	1
PKIA	2.42297	6.45965	0.0883478	1			SLC18B1	-1.17786	8.00865	0.218425	1
GMEB2	2.54546	6.47619	0.0884594	1			MAP7D2	-1.17744	8.00715	0.218425	1
ELOVL6	0.754763	7.45229	0.0885494	1			HACL1	-1.17326	8.00647	0.218425	1
SAXO2	-2.47354	6.75258	0.0885516	1			B3GAT2	-1.17291	8.00437	0.218425	1
ERV3-1	1.24976	6.9691	0.0886338	1			KIAA0141	-1.16907	8.00376	0.218425	1
NUDC	-0.611169	7.74948	0.0889697	1			CLUH	-1.16762	8.02526	0.218425	1
FRG1	0.636363	7.5394	0.0889946	1			MKRN3	-1.16505	8.00567	0.218425	1
EPB41L1	-1.75673	6.92443	0.089191	1			LINC02132	-1.16476	8.01158	0.218425	1
B4GALT5	1.24346	6.97339	0.0893631	1			TMED1	-1.16417	8.00501	0.218425	1
RIF1	0.503337	7.94872	0.089404	1			UBE2E2	-1.16238	8.01119	0.218425	1
JPH4	2.51565	6.47628	0.0894424	1			RNF135	-1.15915	8.00723	0.218425	1
PAFAH1B3	1.30531	7.246	0.0895328	1			MFN2	-1.15593	8.00166	0.218425	1
RASSF7	2.15679	6.53348	0.0895348	1			TMEM97	-1.15023	8.00963	0.218425	1
MYH11	0.823122	7.09115	0.0895591	1			ARHGEF7	-1.14951	8.00909	0.218425	1
ENSG00000214650	-1.29638	6.90802	0.0897249	1			TAS2R30	-1.14873	8.00052	0.218425	1
TMEM39B	-1.50142	6.9556	0.0898147	1			TRMT44	-1.14673	8.00363	0.218425	1
PBLD	1.11079	6.96544	0.0898203	1			FARSA	-1.14326	7.99965	0.218425	1
CRYAB	2.96613	6.52987	0.0899345	1			NPM2	-1.1284	8.00569	0.218425	1
CHGB	-0.393202	8.53157	0.0900303	1			CAVIN4	-1.12822	8.00227	0.218425	1
MYC	2.40064	6.59655	0.0901017	1			METTL16	-1.11276	8.0161	0.218425	1
TDG	1.04614	7.23968	0.09013	1			CT45A5	-1.09699	8.01142	0.218425	1
PDPR	0.891525	7.2141	0.0904192	1			PCMTD2	-0.983619	8.30449	0.222351	1
FRA10AC1	-0.931608	7.42086	0.0904555	1			CCDC183	-0.901238	8.3019	0.222351	1
S100A14	2.65119	6.56455	0.090476	1			BEX1	-0.868566	8.31838	0.222351	1
CDC42SE1	0.688917	7.48882	0.0905432	1			NUDT15	-0.833164	8.31596	0.222351	1
TCEAL2	-0.692256	7.64223	0.0908421	1			SLC2A5	-0.801672	8.31459	0.222351	1
GMCL1	-1.44111	7.05484	0.0909249	1			EFNA5	-0.78749	8.31136	0.222351	1
COX10	1.8048	6.848	0.0911769	1			UFSP2	0.954552	8.18037	0.231825	1
SNCAIP	-2.24285	6.53279	0.0914112	1			ZCCHC6	0.884132	8.20677	0.231825	1
ADCK2	2.41371	6.46875	0.0914449	1			NUP205	0.857852	8.18081	0.231825	1
RAB11FIP3	2.10914	6.55236	0.0914653	1			ERN2	0.753626	8.19492	0.231825	1
DPYSL4	2.31677	6.63512	0.091733	1			AK4	0.729694	8.19071	0.231825	1
PLEKHM1	1.01745	7.06166	0.0917602	1			ARFIP1	-1.20549	8.15659	0.23394	1
CHMP2B	-1.22801	7.39958	0.0918531	1			LINC02253	-1.19093	8.16827	0.23394	1
RDH16	-0.669668	7.5928	0.0919638	1			HIST1H2BD	-1.17928	8.15648	0.23394	1
EEF1D	-0.725701	7.70273	0.0923599	1			TSPYL4	-1.13739	8.15025	0.23394	1
PMM1	1.64798	7.07083	0.0925884	1			PITHD1	-1.104	8.16759	0.23394	1
APPBP2	-0.858976	7.47953	0.0926182	1			CBR4	-1.08008	8.16341	0.23394	1
ATP5B	-0.436977	8.27616	0.0928945	1			CSMD2	-1.05282	8.15896	0.23394	1
SCML1	2.48514	6.47105	0.0929669	1			HDAC1	-1.03577	8.16172	0.23394	1
ENY2	0.591441	7.67341	0.0931653	1			LOC100128108	-1.02085	8.15533	0.23394	1
[truncated: 16,561 more rows]

## Sheet: T2D.vs.NonT2D.Gamma
By GEM							By CNDM
[truncated: 17,421 more rows]

## Sheet: T2D.vs.NonT2D.Endocrine
By GEM							By CNDM
[truncated: 17,421 more rows]
