# Supplementary material for: Research on Potential Network Markers and Signaling Pathways in Type 2 Diabetes Based on Conditional Cell-Specific Network
Source: Genes (Basel). 2022 Jun 26;13(7):1155. doi: 10.3390/genes13071155 (PMC9320152; doi:10.3390/genes13071155)
Supplement: Supplementary file 1 [file genes-13-01155-s001.zip › Supplemental Table S2.xlsx]

## Sheet: Sheet1
Supplemental Table S2: 13 dark genes
The results show that for the ‘dark’ genes, there are no significant differences at the gene expression level, but significant changes (FDR < 0.05; log-rank text) are observed at the network correlation degree level.
	By GEM					By CNDM
	logFC	logCPM	PValue	FDR		logFC	logCPM	PValue	FDR
GPM6A	-0.866816	7.06964	0.000550913	0.0539196		-0.77107	8.01832	3.06e-06	0.003329
TNFAIP6	-0.48375	6.30218	0.018995	0.335931		-0.776991	7.81646	3.96e-06	0.00383542
PPFIA2	-0.987566	6.36477	0.0008525	0.0693951		-0.799376	7.82863	2.16e-05	0.0163413
ASAP2	0.974728	6.39464	0.00207893	0.10688		0.750197	7.83302	2.36e-05	0.0171433
TAF1C	0.777801	6.44274	0.00732922	0.21422		0.735168	7.87183	3.56e-05	0.0226397
UNC5D	-0.919795	6.78233	0.00207145	0.10688		-0.744404	7.94045	3.83e-05	0.0230256
CENPO	-0.691863	6.51804	0.00198816	0.10611		-0.726146	7.94942	4.5e-05	0.0261447
MSN	0.806702	6.75646	0.00533517	0.183812		0.686604	7.92963	6.02e-05	0.0327771
BCHE	-1.1355	6.43142	0.00300968	0.136889		-0.718066	7.82487	6.72e-05	0.0354529
FAM189A2	0.632244	6.38566	0.0593217	0.51894		0.704431	7.83096	7.63e-05	0.0379942
EVI2B	-0.631977	6.31793	0.0210357	0.352009		-0.654371	7.80796	8e-05	0.0387055
NFATC2	1.09562	6.62626	0.0064529	0.280323		1.17382	7.93134	3.1e-06	0.00490749
SLC43A1	1.43078	6.36851	0.00316649	0.193528		1.05941	7.8272	2.97e-05	0.0323279
